# Supplementary material for: Signaling pathways activation profiles make better markers of cancer than expression of individual genes
Source: Oncotarget. 2014 Aug 23;5(20):10198–205. doi: 10.18632/oncotarget.2548 (PMC4259415; doi:10.18632/oncotarget.2548)
Supplement: Supplementary file 2 [file oncotarget-05-10198-s002.xlsx]

## Sheet: Sheet1
	AHR Pathway	AKT Pathway	Androgen receptor Pathway	ATM Pathway	Brca1 as a transcription regulator effect	BRCA1 Pathway	cAMP Pathway	Caspase Cascade	CD40 Pathway	Cellular Anti-Apoptosis Pathway	Chemokine Pathway	Chromatin Pathway	Circadian Pathway	CREB Pathway	Cytokine Network Pathway	DNA-damage-induced apoptosis effect	DNA-damage-induced responses effect	DNA Repair Mechanisms Pathway	EGFR Pathway	ErbB Family Pathway	ERK Signaling Pathway	Erythropoeitin Pathway	Estrogen Pathway	Fas m Signaling Pathway	Fas p Signaling Pathway	FLT3 Signaling Pathway	Glucocorticoid Receptor Pathway	GPCR Pathway	G-protein signaling Cross-talk between Ras-family GTPases	Growth Hormone Pathway	GSK3 Pathway	Hedgehog Pathway	HGF Pathway	HIF1Alpha Pathway	Hypoxia-induced EMT in cancer and fibrosis 3	IGF1R Signaling Pathway	IL 10 Pathway	IL 2 Pathway	IL 6 Pathway	ILK Pathway	Integrin SIgnaling Pathway	Interactions Report	Interferon Pathway	IP3 Pathway	JAK mStat Pathway	JNK Pathway	MAPK Family Pathway	MAPK Signaling Pathway	Mismatch Repair Pathway
	AHR	AATK	ABCB10	ABL1	ATF1	ARPC3	ADCY1	ADCY1	CD40	AIFM1	ACKR4	HELLS	ARNTL	ADCY1	IFNA1	ABL1	ABL1	APEX1	ABI1	AKT1	AATK	AKT1	AATK	APAF1	CFLAR	AKT1	ANGPT1	AATK	AKT3	CEBPB	AATK	CCNB1	AKT1	APEX1	CDH1	AKT1	BCL2L1	AKT1	AKT1	AATK	ACAN	CTGF	ARHGEF1	ATF4	AKT1	AATK	ANGPT1	AATK	EXO1
	AHRR	ACVR1	ABCB11	AP3B2	ATM	ATF1	ADCY10	ADCY2	CD40LG	AKT1	ADRBK1	HLTF	BHLHE40	ADCY2	IFNA10	ATM	ATM	ARPC3	AKT1	ARAF	ACAN	ATF4	AKT1	ARHGDIB	CHUK	ARAF	ANGPT2	ADCY1	ARHGAP5	CEBPD	AKT1	CDC2	AKT2	ARNT	CTGF	AKT2	BLVRA	AKT2	ANGPT1	ACAN	ACTA1	E-cadherin	ARHGEF10	ATP2C1	BRCA1	ALK	ANGPT2	ACAN	FEN1
	AIP	ACVR2B	ABCB8	ATF2	ATR	ATM	ADCY2	ADCY3	CHUK	ANGPTL6	AKT1	HLTF	BHLHE41	ADCY3	IFNA13	ATR	ATR	ATM	AKT2	AREG	ADCY1	BAD	AKT2	BID	FADD	ATF4	ANGPT4	ADCY2	BRAF	ELK1	ALK	CREBBP	AKT3	ATF4	ETS1	AKT3	CCND1	AKT3	ANGPT2	ACTA1	ACTA2	ETS1	ARHGEF11	BTK	CISH	ANGPT1	ANGPT4	ADCY1	IGF2AS
	ARNT	ACVRL1	ABCC4	ATF4	BRCA1	ATR	ADCY3	ADCY4	IKBKB	APAF1	ARRB1	SMARCA1	CLOCK	AKT1	IFNA14	BLM	BRCA1	ATR	AKT3	BRAF	ADCY2	BCL2L1	AKT3	BIRC2	FAS	BAD	ANGPTL1	ADCY3	CDC42	GH1	ANGPTL6	DHH	CDC42	CDKN2A	HIF1A	ARAF	CCND2	ATF1	ANGPT4	ACTA2	ACTB	HIF1A	ARHGEF12	CACNA1A	CREBBP	ANGPT2	ANGPTL1	ADCY2	MLH1
	EP300	AKT1	ABCG4	ATM	CCNB1	BACH1	ADCY4	ADCY5	IKBKE	AREG	ARRB2	SMARCA1	CRY1	ANGPTL6	IFNA16	BRCA1	CHEK1	ATRIP	ARAF	BTC	ADCY3	CASP1	ALK	BIRC3	IKBKB	BCL2	ARC	AKT1	HRAS	GH2	APC	DYRK1A	CDK6	COPS5	LOX	ATF4	CCND3	ATF2	ANGPTL1	ACTB	ACTG1	LOXL2	ARHGEF15	CACNA1B	EP300	ANGPT4	ARAF	ADCY3	MSH2
	ESR1	AKT1S1	ADCY1	BID	CCND1	BARD1	ADCY5	ADCY6	IKBKG	ATM	BCAR1	SMARCA2	CRY2	AREG	IFNA17	CHEK1	CHEK2	BARD1	BRAF	CDC42	ADCY4	CASP3	ANGPTL6	BTK	IKBKE	BRAF	ARID1A	ALK	MCF2L	GHR	AREG	GAS1	CDKN1B	CREB1	LOXL2	BAD	CD14	ATF3	ARAF	ACTG1	ACTG2	Lysyl oxidase	ARHGEF16	CACNA1C	FOS	ANGPTL1	ARHGEF1	ADCY4	MSH3
	GTF2B	AKT2	ADCY2	BRCA1	CDKN1A	BLM	ADCY6	ADCY7	JAK3	BAD	CACNA1A	SMARCA2	CSNK1E	ATF4	IFNA2	CHEK2	PRKDC	BRCA1	CAV1	EGF	ADCY5	CASP8	ARAF	CASP1	IKBKG	CBL	ATF4	ANGPTL6	MRAS	IGF1	AXIN1	GLI1	CRKL	CREB3	NOTCH1	BRAF	CDKN2D	ATF4	BAX	ACTG2	ADCY1	NOTCH1 (NICD)	ARHGEF2	CACNA1D	GRB2	ANGPTL6	ARHGEF10	ADCY5	MSH6
	HAT1	AKT3	ADCY3	CCNB1	CDKN1B	BRCA1	ADCY7	ADCY8	MAP2K1	BAK1	CACNA2D1	SMARCA4	NR1D1	BDNF	IFNA21	E2F1	TP53	BRCA2	CAV2	EGFR	ADCY6	CASP9	AREG	CASP10	MAP2K1	CREB1	BAX	AREG	PDPK1	IGF1R	AXL	GLI2	DOCK1	CREB3L4	SNAI1	CACNA1A	HMOX1	ATF5	BCL2	ACTN1	ADCY2	SNAIL1	ARHGEF3	CACNA1E	HRAS	AREG	ARHGEF11	ADCY6	PCNA
	HSP90AA1	ALK	ADCY4	CCNB2	CHEK2	BRCA2	ADCY8	ADCY9	MAP2K2	BAX	CACNA2D2	SMARCA4	PER1	BMP1	IFNA4	FANCD2		CCNO	CBL	ELK1	ADCY7	CCND1	ATF4	CASP2	MAP2K4	CREB3	BCL2	ARHGEF1	PIK3CD	IGF2	BDNF	GLI3	ELK1	CREBBP	TWIST1	CACNA1B	IL10	ATF6	BMP1	ACTN2	ADCY3	TWIST1	ARHGEF4	CACNA1F	IRF9	ARHGEF1	ARHGEF12	ADCY7	PMS1
	NCOA1	ANGPT1	ADCY5	CCNB3	DDB2	CDC25A	ADCY9	AKT1	MAP2K3	BBC3	CACNA2D3	SMARCA5	PER2	BMP10	IFNA5	FANCL		CHEK1	CDH1	ERBB2	ADCY8	CDK2	AXL	CASP3	MAP3K1	CREB3L4	BMP1	ARHGEF10	PLD1	IRS1	BMP1	HHIP	ETS1	CUL2		CACNA1C	IL10RA	ATF7	BMP10	ACTN3	AKT1		ARHGEF5	CACNA1G	IRF9	ATF2	ARHGEF15	ADCY8	PMS2
	NCOA2	ANGPT2	ADCY6	CDC25A	E2F1	CDC25C	ADD1	AKT2	MAP2K4	BCL2	CACNA2D4	SMARCA5	PER3	BMP15	IFNA6	H2AFX		CHEK2	CHUK	ERBB3	ADCY9	CREB1	BCL2	CASP7	MAP3K14	EIF4EBP1	BMP10	ARHGEF11	RAC1	JAK2	BMP10	IGF2	ETS2	EDN1		CACNA1D	IL10RB	CASP8	BMP15	ACTN4	ARAF		ARHGEF6	CACNA1H	JAK1	AXL	ARHGEF16	ADCY9	POLA1
	NCOA3	ANGPT4	ADCY7	CDC25C	ESR1	CDKN1A	ADD2	AKT3	MAP2K5	BCL2L1	CACNB1	SMARCAD1	RORA	BMP2	IFNA7	NBN		DCLRE1A	CSK	ERBB4	ALK	CREB3	BDNF	CASP8	MAP3K5	ELK1	BMP15	ARHGEF12	RAF1	MAPK1	BMP15	IHH	FOS	EGLN1		CACNA1E	IL1A	CD247	BMP2	AKT1	BCAR1		ARHGEF7	CACNA1I	JAK2	BAX	ARHGEF2	ALK	POLD1
	NCOA7	ANGPTL1	ADCY8	CDK1	GADD45A	CHEK1	ADD3	ANGPTL6	MAP2K6	BCL2L11	CACNB2	SMARCAD1		BMP3	IFNA8	POLE		ERCC1	CTNNB1	EREG	ANGPT1	CREB3L4	BMP1	CASP8AP2	MAPK3	ELK3	BMP2	ARHGEF15	RALA	MAPK10	BMP2	PTCH1	GAB1	EGLN2		CACNA1F	IL1B	CD28	BMP3	AKT2	BRAF		ARHGEF9	CACNA1S	JUN	BCL2	ARHGEF3	ANGPTL6	POLE
	NCOR2	ANGPTL6	ADCY9	CDK2	IGF1R	CHEK2	ADRA1A	APAF1	MAP2K7	BDNF	CACNB3	SMARCB1		BMP4	IFNB1	PRKDC		ERCC2	DIRAS3	FOS	ANGPT2	CRKL	BMP10	CASP9	MAPK8	ELK4	BMP3	ARHGEF16	RALBP1	MAPK11	BMP3	PTCH2	GRB2	EP300		CACNA1G	IL6	CD3E	BMP4	AKT3	CAV1		ATF4	CACNA2D1	KPNA1	BDNF	ARHGEF4	ARAF	POLR1A
	NEDD8	AR	AKT1	CDKN1A	MSH2	E2F1	ADRA1B	ARAF	MAP3K14	BID	CACNB4	SMARCB1		BMP5	IFNG	RAD9A		ERCC3	DOK2	FOXO1	ANGPT4	CSNK2A1	BMP2	CFLAR	NFKB1	FLT3	BMP4	ARHGEF2	RALGDS	MAPK12	BMP4	RAB23	HGF	EPO		CACNA1H	JAK1	CD4	BMP5	ALK	CD47		CREB1	CACNA2D2	KRAS	BMP1	ARHGEF5	AREG	RFC1
	NR2F1	AREG	AKT2	CHEK1	MYC	E2F2	ADRA1D	AREG	MAP3K7	BIRC2	CACNG1	SMARCC1		BMP6	IL10	TP53		ERCC4	EGF	GRB2	ANGPTL1	CSNK2A2	BMP3	CRADD	TRAF1	FLT3LG	BMP5	ARHGEF3	RAP1A	MAPK13	BMP5	SAP18	HRAS	FIGF		CACNA1I	MAP2K6	CD80	BMP6	ANGPTL6	CDC42		CREB3	CACNA2D3	MAP2K1	BMP10	ARHGEF6	ATF1	RFC2
	NRIP1	ATF4	AKT3	CHEK2	NFYA	E2F3	ADRA2A	ARHGDIB	MAPK1	BMP1	CACNG2	SMARCC1		BMP7	IL12A			ERCC5	EGFR	GSK3B	ANGPTL6	CSNK2B	BMP4	CYCS	TRAF2	GRB2	BMP6	ARHGEF4	RAPGEF5	MAPK14	BMP6	SHH	ITGA1	HIF1A		CACNA1S	MAPK11	CD86	BMP7	AREG	COL10A1		CREB3L4	CACNA2D4	MAP2K2	BMP15	ARHGEF7	ATF2	RFC3
	POLR2A	ATXN1	ANGPTL6	CREB1	PCNA	E2F4	ADRA2B	BAD	MAPK10	BMP10	CACNG3	SMARCC2		BMP8A	IL12B			ERCC6	ELK1	HBEGF	APPA2	ELK1	BMP5	DAXX		HRAS	BMP7	ARHGEF5	RASA1	MAPK3	BMP7	SIN3A	ITGA10	HIF1AN		CACNA2D1	MAPK12	CHUK	BMP8B	ARHGEF6	COL11A1		EIF4E	CACNB1	MAP2K3	BMP2	ARHGEF9	ATF3	RFC4
	POLR2B	ATXN10	AR	CREB3	POU2F1	E2F5	ADRA2C	BAK1	MAPK11	BMP2	CACNG4	SMARCC2		BTC	IL13			ERCC8	EPS8	HRAS	ARAF	EPO	BMP6	DFFA		INPP5D	BMP8B	ARHGEF6	RHOA	MAPK4	BMP8A	SKI	ITGA11	HNF4A		CACNA2D2	MAPK13	CISH	BRAF	ATF1	COL11A2		EIF4EBP1	CACNB2	MAP2K4	BMP3	ATF2	ATF4	RFC5
	POLR2C	ATXN2	ARAF	CREB3L4	RB1	E2F6	ADRB1	BAX	MAPK12	BMP3	CACNG5	SMARCD1		CACNA1A	IL15			FANCA	ERBB2	JUN	AREG	EPOR	BMP7	FADD		KRAS	BTK	ARHGEF7	TIAM1	MAPK6	BTC	SMO	ITGA2	HSP90AA1		CACNA2D3	MAPK14	EGR1	BTK	ATF2	COL12A1		H3F3A	CACNB3	MAP2K5	BMP4	ATF4	ATF5	RPA2
	PTGES3	ATXN3	AREG	FANCD2	RBBP8	FANCA	ADRB2	BCL2	MAPK13	BMP4	CACNG6	SMARCD1		CACNA1B	IL16			FANCC	FOS	KRAS	ATF1	FOS	BMP8A	FAF1		MAP2K1	CCL1	ARHGEF9		MAPK7	BTRC	STK36	ITGA2B	HSPA1A		CACNA2D4	MAPKAPK2	ELF1	CCL1	ATF3	COL13A1		H3F3B	CACNB4	MAP2K6	BMP5	BAX	ATF6	RPA3
	RB1	ATXN7	BAD	GADD45A	SFN	FANCC	ADRB3	BCL2L1	MAPK14	BMP5	CACNG7	SMARCD2		CACNA1C	IL17A			FANCD2	GAB1	MAP2K1	ATF4	FOXO1	BRAF	FAS		MAP2K2	CCL11	ATF4		MAPK8	CDH1	SUFU	ITGA3	HSPA1B		CACNB1	MYC	ELK1	CCL11	ATF4	COL14A1		HIST1H3A	CACNG1	MAPK1	BMP6	BCL2	ATF7
	RELA	AXL	BCL2	GADD45B	SP1	FANCD2	AKAP1	BDNF	MAPK3	BMP6	CACNG8	SMARCD2		CACNA1D	IL18			FANCE	GRB2	MAP2K2	AXL	FOXO3	BRCA1	FASLG		MAP2K3	CCL13	AXL		MAPK9	CDH10		ITGA4	JUN		CACNB2	NFKB1	FAS	CCL13	ATF5	COL15A1		HIST1H3B	CACNG2	MAPK3	BMP7	BMP1	AXL
	SMARCA4	BAD	BDNF	GADD45G	SP3	FANCE	AKAP10	BID	MAPK8	BMP7	CCL1	SMARCD3		CACNA1E	IL1A			FANCF	HRAS	MAP2K3	BAD	GATA1	BTC	JUN		MAP2K4	CCL14	BCL10		PDPK1	CDH11		ITGA5	LDHA		CACNB3	NFKB2	FASLG	CCL14	ATF6	COL16A1		HIST1H3C	CACNG3	MCM5	BMP8A	BMP10	BCAR1
	SP1	BAX	BMP10	H2AFX	STAT1	FANCF	AKAP11	BID	MAPK9	BMP8A	CCL11	SMARCD3		CACNA1F	IL1B			FANCG	IKBKB	MAP2K6	BAX	GNAI1	CCND1	LMNA		MAP2K5	CCL15	BDNF		PIK3C2A	CDH12		ITGA6	MAP2K3		CACNB4	PIK3C2A	FOS	CCL15	ATF7	COL17A1		HIST1H3D	CACNG4	MRAS	BMP8B	BMP15	BCL2
	SUMO1	BCAP31	BMP15	JUN	TERT	FANCG	AKAP12	BIRC2	NFKB1	BTC	CCL13	SMARCE1		CACNA1G	IL2			FEN1	IKBKE	MAPK1	BCL2	GNAI2	CHUK	LMNB1		MAP2K6	CCL16	BMP1		PIK3C2B	CDH13		ITGA7	MAP2K6		CACNG1	PIK3C2B	FOSB	CCL16	AXL	COL18A1		HIST1H3E	CACNG5	MYC	BTC	BMP2	BDNF
	TBP	BCL2	BMP2	MAPK11	TP53	FANCL	AKAP13	BIRC3	NFKB2	CASP3	CCL14	SMARCE1		CACNA1H	IL3			GADD45A	IKBKG	MAPK10	BDNF	GNAI3	CLEC11A	LMNB2		MAPK1	CCL17	BMP10		PIK3C2G	CDH15		ITGA8	MAPK1		CACNG2	PIK3C2G	FOSL1	CCL17	BAD	COL19A1		HIST1H3F	CACNG6	NFKB1	BTK	BMP3	BMP1
		BDNF	BMP3	MAPK12	VEGFA	GADD45A	AKAP2	BMP10	NFKBIA	CASP7	CCL15	TBRG1		CACNA1I	IL4			GADD45B	JAK1	MAPK11	BMP1	GNG10	CREB1	PAK1		MAPK11	CCL18	BMP2		PIK3C3	CDH16		ITGA9	MDM2		CACNG3	PIK3C3	FOSL2	CCL18	BCAR1	COL1A1		HIST1H3G	CACNG7	NFKB2	C2orf3	BMP4	BMP10
		BMP1	BMP4	MAPK13	XPC	GADD45B	AKAP3	BMP15	NFKBIB	CASP8	CCL16	TBRG1		CACNA1S	IL5			GADD45G	JAK2	MAPK12	BMP10	GNG11	CREB3	PAK2		MAPK12	CCL19	BMP3		PIK3CA	CDH17		ITGAD	NCOA1		CACNG4	PIK3CA	FYN	CCL19	BDNF	COL1A2		HIST1H3H	CACNG8	NRAS	CCL1	BMP6	BMP2
		BMP10	BMP5	MAPK14	ZNF350	GADD45G	AKAP4	BMP2	NFKBIE	CASP9	CCL17			CACNA2D1	IL6			GTF2H1	JUN	MAPK13	BMP15	GNG12	CREB3L4	PARP1		MAPK13	CCL2	BMP4		PIK3CB	CDH18		ITGAE	NOS3		CACNG5	PIK3CB	GAB2	CCL2	BMP1	COL20A1		HIST1H3I	CALM1	PIAS1	CCL11	BMP7	BMP3
		BMP15	BMP6	MAPK8		HDAC1	AKAP5	BMP3	PIK3C2A	CDKN2A	CCL18			CACNA2D2	IL8			GTF2H2	KRAS	MAPK14	BMP2	GNG13	CREBBP	PRKDC		MAPK14	CCL20	BMP5		PIK3CD	CDH19		ITGAL	PER1		CACNG6	PIK3CD	GRB2	CCL20	BMP10	COL21A1		HIST1H3J	CALM2	PIAS3	CCL13	BMP8B	BMP4
		BMP2	BMP7	MDC1		HDAC10	AKAP6	BMP4	PIK3C2B	CFLAR	CCL19			CACNA2D3	IL9			GTF2H3	MAP2K1	MAPK3	BMP3	GNG2	CSF1R	RB1		MAPK3	CCL21	BMP6		PIK3R1	CDH2		ITGAM	PSMA7		CACNG7	PIK3R1	HLA-DMA	CCL21	BMP2	COL22A1		HIST2H3C	CALM3	PIK3CA	CCL14	BRAF	BMP5
		BMP3	BMP8A	MDM2		HDAC11	AKAP7	BMP5	PIK3C2G	CHEK2	CCL21			CACNA2D4	LTA			HUS1	MAP2K2	MAPK6	BMP4	GNG3	CTGF	RIPK2		MRAS	CCL22	BMP7		PIK3R2	CDH20		ITGAV	RBX1		CACNG8	PIK3R2	HLA-DMB	CCL22	BMP3	COL23A1		HIST3H3	CAMK2A	PTPN11	CCL15	BTK	BMP6
		BMP4	BRAF	MDM4		HDAC2	AKAP8	BMP6	PIK3C3	CHUK	CCL22			CACNB1	TNF			IGF1	MAP2K4	MAPK7	BMP5	GNG4	CXCL12	SMPD1		MTOR	CCL23	BMP8A		PIK3R3	CDH22		ITGAX	SLC2A1		CALM1	PIK3R3	HLA-DOA	CCL23	BMP4	COL24A1		IFNA1	CAMK2B	PTPN6	CCL16	CCL1	BMP7
		BMP5	BTC	MRE11A		HDAC3	AKAP9	BMP7	PIK3CA	CLEC11A	CCL23			CACNB2				LIG1	MAP2K7	MAPK8	BMP6	GNG5	DDR1	SMPD2		NRAS	CCL24	BRAF		PIK3R3	CDH23		ITGB1	SLC2A10		CALM2	PIK3R4	HLA-DOB	CCL24	BMP5	COL25A1		IFNA10	CAMK2D	RAF1	CCL17	CCL11	BMP8A
		BMP6	CACNA1A	NBN		HDAC4	AKT1	BMP8A	PIK3CB	CLEC14A	CCL25			CACNB3				LIG3	MAP3K1	MAPK9	BMP7	GNG7	DDR2	SMPD3		PDPK1	CCL25	BTC		PIK3R4	CDH24		ITGB2	SLC2A11		CALM3	PIK3R5	HLA-DPA1	CCL25	BMP6	COL27A1		IFNA13	CAMK2G	RAN	CCL18	CCL13	BRAF
		BMP7	CACNA1B	NFKBIA		HDAC5	AKT2	BRAF	PIK3CD	CTGF	CCL26			CACNB4				LIG4	MAP3K10	MRAS	BMP8A	GNG8	DDX17	SUMO1		PIK3C2A	CCL26	CALM1		PIK3R5	CDH26		ITGB3	SLC2A12		CAMK1	PIM1	HLA-DQA1	CCL26	BMP7	COL2A1		IFNA14	CAMK4	REL	CCL19	CCL14	BTC
		BMP8A	CACNA1C	RAD50		HDAC6	AKT3	BTC	PIK3R1	CXCL12	CCL27			CACNG1				MAPK10	MAPK1	MTOR	BMP8B	GNGT1	EGF	TNFRSF6B		PIK3C2B	CCL27	CALM2		PLCG1	CDH3		ITGB4	SLC2A2		CAMK1G	REL	HLA-DQA2	CCL27	BMP8A	COL3A1		IFNA16	CAMKK1	RELA	CCL2	CCL15	C2orf3
		BMP8B	CACNA1D	RAD51		HDAC7	ANAPC1	CACNA1A	PIK3R2	CYCS	CCL28			CACNG2				MAPK11	MAPK10	NCK1	BRAF	GNGT2	EGFR	UBE2I		PIK3C2G	CCL28	CALM3		PLCG2	CDH4		ITGB5	SLC2A3		CAMK2A	RELA	HLA-DQB1	CCL28	BTC	COL4A1		IFNA17	CAMKK2	RELB	CCL20	CCL16	CDC42
		BMPR1A	CACNA1E	RAD9A		HDAC8	ANAPC10	CACNA1B	PIK3R3	DAPK3	CCL3			CACNG3				MAPK12	MAPK3	NCK2	BRF1	GRB2	ELK1			PIK3C3	CCL3	CARD10		PRKCA	CDH5		ITGB6	SLC2A4		CAMK2B	RELB	HLA-DRA	CCL3	C2orf3	COL4A2		IFNA2	CD19	RRAS	CCL21	CCL17	CEBPB
		BMPR1B	CACNA1F	SMC1A		HDAC9	ANAPC11	CACNA1C	PIK3R4	DAXX	CCL3L1			CACNG4				MAPK13	MAPK8	NRAS	BTC	GSK3A	EP300			PIK3CA	CCL3L1	CDC42		PRKCB	CDH6		ITGB7	SLC2A5		CAMK2D	SOCS3	HLA-DRB1	CCL3L1	CASP3	COL4A3		IFNA21	CD247	RRAS2	CCL22	CCL18	CHUK
		BMPR2	CACNA1G	SMC2		HELLS	ANAPC13	CACNA1D	PIK3R5	DFFA	CCL4			CACNG5				MAPK14	MAPK9	NRG1	BTK	GSK3B	EPHA1			PIK3CB	CCL4	CHUK		PRKCD	CDH7		ITGB8	SLC2A6		CAMK2G	STAT3	HLA-DRB3	CCL4	CASP9	COL4A4		IFNA4	CD3D	SH2B1	CCL23	CCL19	CLEC11A
		BTC	CACNA1H	SMC3		HLTF	ANAPC2	CACNA1E	REL	DIABLO	CCL4L1			CACNG6				MAPK8	MRAS	NRG2	CACNA1A	HRAS	EPHA2			PIK3CD	CCL5	CLEC11A		PRKCE	CDH8		JUN	SLC2A7		CAMK4	TIA1	HLA-DRB4	CCL4L1	CCND1	COL4A5		IFNA5	CD3E	SMAD1	CCL24	CCL2	CLEC14A
		BTK	CACNA1I	TLK1		MDC1	ANAPC4	CACNA1F	RELA	EGF	CCL4L2			CACNG7				MAPK9	MUC1	NRG3	CACNA1B	JAK2	EPHA3			PIK3R1	CCL7	CREB1		PRKCG	CDH9		KRAS	TCEB1		CASP9	TLR4	HLA-DRB5	CCL4L2	CDC42	COL4A6		IFNA6	CD3G	SMAD2	CCL25	CCL20	CNKSR1
		CASP9	CACNA1S	TP53		MRE11A	ANAPC5	CACNA1G	RELB	EGFR	CCL5			CACNG8				MBD4	MYC	NRG4	CACNA1C	JUN	EPHA4			PIK3R2	CCL8	CREB3		PRKCH	CLEC11A		MAP2K1	TCEB2		CHUK	TNF	HMGA1	CCL5	CDH1	COL5A1		IFNA7	CD79A	SMAD3	CCL26	CCL21	COL10A1
		CCL1	CACNA2D1	TP53BP1		MSH2	ANAPC7	CACNA1H	STAT3	ENDOG	CCL7			CALM1				MDM2	NCK1	PAK1	CACNA1D	KRAS	EPHA5			PIK3R3	CD2	CREB3L4		PRKCI	CREBBP		MAP2K2	TCP1		CREB1	TYK2	HRAS	CCL7	CDH10	COL5A2		IFNA8	CD79B	SMAD4	CCL27	CCL22	COL11A1
		CCL11	CACNA2D2	TP73		MSH6	ANGPTL6	CACNA1I	TNFAIP2	F2RL3	CCL8			CALM2				MGMT	NCK2	PAK2	CACNA1E	MAP2K1	EPHA7			PIK3R4	CD4	CRK		PRKCQ	CSF1R		MAP2K4	TP53		CREB3		IKBKB	CCL8	CDH11	COL5A3		IFNAR1	CREB1	SMAD5	CCL28	CCL23	COL11A2
		CCL13	CACNA2D3			NBN	AREG	CACNA1S	TRAF1	FADD	CCR1			CALM3				MRE11A	NFKB1	PAK3	CACNA1F	MAP2K2	EPHA8			PIK3R5	CD80	CSF1R		PRKCZ	CSNK1A1		MAP2K7	UBB		CREB3L4		IKBKE	CD2	CDH12	COL6A1		IFNAR2	CREB3	SMAD6	CCL3	CCL24	COL12A1
		CCL14	CACNA2D4			PLK1	ARRB1	CACNA2D1	TRAF2	FAS	CCR2			CAMK2A				MSH2	NRAS	PAK4	CACNA1G	MAP2K3	EPHB1			PTPN11	CDKN1A	CTGF		PRKD1	CSNK1D		MAP3K1	UBC		CRK		IKBKG	CD70	CDH13	COL6A2		IFNB1	CREB3L4	SMAD9	CCL3L1	CCL25	COL13A1
		CCL15	CACNB1			POU2F1	ARRB2	CACNA2D2	TRAF3	FASLG	CCR3			CAMK2B				MSH3	PAK1	PAK6	CACNA1H	MAP2K4	EPHB2			RAF1	CEBPA	CXCL12		PRKD3	CSNK1E		MAP3K2	UBD		EIF2B1		IL2	CD80	CDH15	COL6A3		IFNG	CREBBP	SOS1	CCL4	CCL26	COL14A1
		CCL16	CACNB2			RAD50	ATF1	CACNA2D3	TRAF3IP2	FGF1	CCR4			CAMK2D				MSH6	PDPK1	PAK7	CACNA1I	MAP2K5	EPHB3			RPS6KA1	CEBPB	DDR1		PTPN6	CSNK1G1		MAP3K3	VEGFA		EIF2B2		IL2RA	CER1	CDH16	COL7A1		IFNGR1	EGF	SOS2	CCL5	CCL27	COL15A1
		CCL17	CACNB3			RAD51	ATF4	CACNA2D4	TRAF5	FGF10	CCR5			CAMK2G				NBN	PIK3R1	PDPK1	CACNA1S	MAP2K6	EPHB4			RPS6KA2	CREB1	DDR2		RPS6KA1	CSNK1G2		MAP3K4	VEGFB		EIF2B3		IL2RB	CHUK	CDH17	COL8A1		IFNGR2	EGFR	SP1	CCL7	CCL28	COL16A1
		CCL18	CACNB4			RB1	BAD	CACNB1	TRAF6	FGF11	CCR6			CAMK4				NTHL1	PIK3R2	PIK3R1	CACNA2D1	MAPK1	EPHB6			RPS6KA3	CREB3	DIRAS3		RPS6KA2	CSNK1G3		MAP3K5	VEGFC		EIF2B4		IL2RG	CSF1	CDH18	COL8A2		IFNK	EP300	STAT1	CCL8	CCL3	COL17A1
		CCL19	CACNG1			RBBP8	BDNF	CACNB2		FGF12	CCR7			CLEC11A				OGG1	PIK3R3	PIK3R2	CACNA2D2	MAPK10	EPOR			RPS6KA4	CREB3L4	EGF		RPS6KA3	CSNK2A1		MAPK1	VHL		EIF2B5		JAK1	CSF2	CDH19	COL9A1		IFNW1	FGF1	STAT2	CD2	CCL3L1	COL18A1
		CCL2	CACNG2			SMARCA1	BMP1	CACNB3		FGF13	CCR8			CLEC14A				PAPD7	PIK3R4	PIK3R3	CACNA2D3	MAPK11	ERBB2			RPS6KA5	CREBBP	EGFR		RPS6KA4	CSNK2A2		MAPK10			EIF4E		JAK3	CSF3	CDH2	COL9A2		IL6	FGF10	STAT3	CD4	CCL4	COL19A1
		CCL20	CACNG3			SMARCA2	BMP10	CACNB4		FGF14	CCR9			CREB1				PARP1	PIK3R5	PIK3R4	CACNA2D4	MAPK12	ERBB3			RPS6KA6	CSF2RB	ELK1		RPS6KA6	CTBP1		MAPK3			ELK1		JUN	CX3CL1	CDH20	COL9A3		IRF9	FGF11	STAT5A	CD80	CCL5	COL1A1
		CCL21	CACNG4			SMARCA4	BMP2	CACNG1		FGF16	CCRL2			CREB3				PCNA	PLCG1	PIK3R5	CACNB1	MAPK13	ERBB4			RPS6KB1	ELK1	EPHA1		SLC2A4	CTBP2		MAPK8			FOXO3		JUNB	CXCL1	CDH22	CRK		IRS1	FGF12	TYK2	CDC42	CCL7	COL1A2
		CCL22	CACNG5			SMARCA5	BMP3	CACNG2		FGF17	CRK			CREB3L4				PNKP	PRKCA	PLCG1	CACNB2	MAPK14	ESR1			RPS6KB2	EP300	EPHA2		SOCS1	CTGF		MAPK9			GRB2		JUND	CXCL10	CDH23	DOCK1		IRS2	FGF13	UBE2I	CEBPB	CCL8	COL20A1
		CCL23	CACNG6			SMARCAD1	BMP4	CACNG3		FGF18	CX3CL1			CREBBP				POLA1	PRKCB	PLCG2	CACNB3	MAPK3	ESR2			RPS6KC1	FKBP4	EPHA3		SOCS2	CTNNB1		MET			GSK3B		KRAS	CXCL11	CDH24	ECM1		JAK1	FGF14		CHUK	CD2	COL21A1
		CCL24	CACNG7			SMARCB1	BMP5	CACNG4		FGF19	CX3CR1			CTGF				POLB	PRKCD	PRKCA	CACNB4	MAPK4	FGF1			RRAS	FOS	EPHA4		SOCS3	CXCL12		MRAS			GYS1		LAT	CXCL12	CDH26	ECM2		JAK2	FGF16		CLEC11A	CD4	COL22A1
		CCL25	CACNG8			SMARCC1	BMP6	CACNG5		FGF2	CXCL1			CXCL12				POLD1	PRKCE	PRKCB	CACNG1	MAPK6	FGF10			RRAS2	GRIP1	EPHA5		SOCS4	DCHS1		NRAS			GYS2		LCK	CXCL13	CDH3	EFEMP1		MAP2K3	FGF17		CRK	CDC42	COL23A1
		CCL26	CALM1			SMARCC2	BMP7	CACNG6		FGF20	CXCL11			EGF				POLD2	PRKCG	PRKCD	CACNG2	MAPK7	FGF11			SHC1	GTF2A1	EPHA7		SOCS5	DDR1		PAK1			HRAS		LCP1	CXCL14	CDH4	EFEMP2		MAP2K6	FGF18		CRKL	CHUK	COL24A1
		CCL27	CALM2			SMARCD1	BMP8A	CACNG7		FGF21	CXCL12			EGFR				POLD4	PRKCH	PRKCE	CACNG3	MAPK8	FGF12			SHC2	GTF2A2	EPHA8		SRF	DDR2		PIK3R1			IGF1		LYN	CXCL16	CDH5	ELK1		MAP3K1	FGF19		CSF1R	CREB1	COL25A1
		CCL28	CALR			SMARCD2	BRAF	CACNG8		FGF22	CXCL13			ELK1				POLE	PRKCI	PRKCG	CACNG4	MAPK9	FGF13			SHC3	GTF2B	EPHB1		STAT1	DVL1		PIK3R2			IGF1R		MAP2K1	CXCL2	CDH6	ELN		MAP3K2	FGF2		CSF2RB	CREB3	COL27A1
		CCL3	CAMK4			STAT1	BTC	CAPN1		FGF23	CXCL14			EP300				POLE2	PRKCQ	PRKCH	CACNG5	MRAS	FGF14			STAT1	GTF2E1	EPHB2		STAT3	EGF		PIK3R3			IGF2		MAP2K2	CXCL3	CDH7	EPYC		MAP3K3	FGF20		CTGF	CREB3L4	COL2A1
		CCL3L1	CASP3			TP53	CACNA1A	CAPN10		FGF4	CXCL16			FGF1				POLE4	PRKCZ	PRKCI	CACNG6	NFKB1	FGF16			STAT2	GTF2E2	EPHB2		STAT5A	EGFR		PIK3R4			IKBKB		MAP2K3	CXCL5	CDH8	FBN1		MAP3K4	FGF21		CXCL12	CRK	COL3A1
		CCL4	CAV1			TP73	CACNA1B	CAPN11		FGF5	CXCL2			FGF10				POLG	PRKD1	PRKCQ	CACNG7	NFKB2	FGF17			STAT3	GTF2F1	EPHB3		STAT5B	EIF2A		PIK3R5			IKBKE		MAP2K4	CXCL6	CDH9	FBN2		MAP3K5	FGF22		DAXX	CRKL	COL4A1
		CCL4L1	CCND1			UBB	CACNA1C	CAPN2		FGF6	CXCL3			FGF11				POLH	PRKD3	PRKCZ	CACNG8	NFKBIA	FGF18			STAT4	GTF2F2	EPHB4			EIF2AK3		PLCG1			IKBKG		MAP2K5	CXCL9	CEBPB	FBN3		MAP3K6	FGF23		DCX	CSF2RB	COL4A2
		CCL4L2	CLEC11A			UBC	CACNA1D	CAPN3		FGF7	CXCL5			FGF12				POLK	PTK2	PRKD1	CAPN1	NFKBIB	FGF19			STAT5A	GTF2H1	EPHB6			EIF2AK4		PLCG2			IRS1		MAP2K6	DAP	CFL1	FN1		MAPK11	FGF5		DDR1	DAXX	COL4A3
		CCL5	CLEC14A			UBD	CACNA1E	CAPN5		FGF8	CXCL6			FGF13				POLQ	PXN	PRKD3	CAPN10	NFKBIE	FGF2			STAT5B	GTF2H2	EPOR			EIF2B1		PRKCA			IRS2		MAPK1	FASLG	CFL2	FOS		MAPK12	FGF6		DDR2	EGF	COL4A4
		CCL7	CREBBP				CACNA1F	CAPN6		FGFR1	CXCL9			FGF14				POLR1A	RAB5A	RAF1	CAPN11	NRAS	FGF20			STAT6	GTF2H3	ERBB3			EIF2B2		PRKCB			IRS4		MAPK10	GRB2	CHUK	FRAS1		MAPK13	FGF7		DUSP1	EGFR	COL4A5
		CCL8	CTGF				CACNA1G	CAPN7		FGFR2	CXCR1			FGF16				POLR1B	RAC1	RPS6KB1	CAPN2	PDPK1	FGF21				HDAC1	ERBB4			EIF2B3		PRKCG			ITPR1		MAPK11	HGF	CLEC11A	FREM1		MAPK14	FGF8		DUSP10	EIF4E	COL4A6
		CCND1	CTNNB1				CACNA1H	CAPN9		FGFR3	CXCR2			FGF17				POLR1C	RAF1	RRAS	CAPN3	PIK3C2A	FGF22				HDAC10	FGF1			EIF2B4		PTGS2			ITPR2		MAPK12	HRAS	COL10A1	FREM2		MCF2L	FGFR1		DUSP14	ELK1	COL5A1
		CCND2	CXCL12				CACNA1I	CAPNS1		FGFR4	CXCR3			FGF18				POLR1D	RASA1	RRAS2	CAPN5	PIK3C2G	FGF23				HDAC11	FGF10			EIF2B5		PTK2			ITPR3		MAPK13	IKBKB	COL11A1	FREM3		MTOR	FGFR2		DUSP16	FGF1	COL5A2
		CCND3	DAXX				CACNA1S	CASP1		FIGF	CXCR4			FGF19				POLR2A	RHOA	SOS1	CAPN6	PIK3C3	FGF4				HDAC2	FGF11			EIF2C1		PTK2B			KRAS		MAPK14	IKBKE	COL11A2	FYN		NET1	FLT1		DUSP4	FGF10	COL5A3
		CCR1	DNAJB1				CACNA2D1	CASP10		FLT1	CXCR5			FGF2				POLR2B	RHOB	SOS2	CAPN7	PIK3CA	FGF5				HDAC3	FGF12			EIF2C2		PXN			MAP2K1		MAPK3	IKBKG	COL12A1	GNA11		PIK3R1	FLT4		DUSP6	FGF11	COL6A1
		CCR10	EFCAB6				CACNA2D2	CASP2		FLT4	CXCR6			FGF20				POLR2C	RHOC	TGFA	CAPN9	PIK3CB	FGF6				HDAC4	FGF13			EIF2S1		RAC1			MAP2K2		MAPK6	IL10	COL13A1	GNA12		PIK3R2	FYB		DUSP7	FGF12	COL6A2
		CCR2	EGF				CACNA2D3	CASP3		GAS1	DIRAS3			FGF21				POLR3D	RHOD		CAPNS1	PIK3CD	FGF7				HDAC5	FGF14			EIF2S2		RAF1			MAPK1		MAPK7	IL11	COL14A1	GNA13		PIK3R3	FYN		DUSP9	FGF13	COL6A3
		CCR3	ELK1				CACNA2D4	CASP4		GAS2	ELK1			FGF22				POLR3F	RHOG		CCL1	PIK3R1	FGF8				HDAC6	FGF16			EIF2S3		RAP1A			MAPK3		MAPK8	IL12A	COL15A1	GNA14		PIK3R4	GNA11		EGF	FGF14	COL7A1
		CCR4	EP300				CACNB1	CASP6		GAS6	FOS			FGF23				POLR3K	RHOH		CCL11	PIK3R2	FGFR1				HDAC7	FGF17			EPHA1		RAP1B			MEF2A		MAPK9	IL12B	COL16A1	GNA15		PIK3R5	GNA12		EGFR	FGF16	COL8A1
		CCR5	FGF1				CACNB2	CASP7		GAS8	FPR2			FGF4				PRKDC	RND2		CCL13	PIK3R3	FGFR2				HDAC8	FGF18			EPHA2		RAPGEF1			MEF2B		MRAS	IL13	COL17A1	GNAQ		PRKCD	GNA13		ELK1	FGF17	COL8A2
		CCR6	FGF12				CACNB3	CASP8		GDF1	GNA11			FGF5				PSMA1	RND3		CCL14	PIK3R4	FGFR3				HDAC9	FGF19			EPHA3		RB1			MEF2C		MTOR	IL15	COL18A1	GNAS		RAC1	GNA14		EPHA1	FGF18	COL9A1
		CCR7	FGF13				CACNB4	CASP9		GDF10	GNA12			FGF6				PSMA2	RRAS		CCL15	PIK3R5	FGFR4				HELLS	FGF2			EPHA4		RRAS			MEF2D		MYC	IL16	COL19A1	GNB1		RPS6	GNA15		EPHA2	FGF19	COL9A2
		CCR8	FGF14				CACNG1	CFLAR		GDF15	GNA13			FGF7				PSMA3	RRAS2		CCL16	PIN1	FIGF				HLTF	FGF20			EPHA5		RRAS2			MRAS		NFAT5	IL17A	COL1A1	GNB2		RPS6KA4	GNAI1		EPHA3	FGF2	COL9A3
		CCR9	FGF2				CACNG2	CHUK		GDF2	GNA14			FGF8				PSMA4	SOS1		CCL17	PLCG1	FLT1				HSP90AA1	FGF21			EPHA7		SOS1			MTOR		NFATC1	IL18	COL1A2	GNB3		RPS6KA5	GNAI2		EPHA4	FGF20	CREB1
		CCRL2	FGF22				CACNG3	CLEC11A		GDF5	GNA15			FGFR1				PSMA5	SOS2		CCL18	PLCG2	FLT3				HSPA1A	FGF22			EPHA8		SOS2			NFAT5		NFATC2	IL19	COL20A1	GNB4		RPS6KB1	GNAI3		EPHA5	FGF21	CREB3
		CD2	FGF4				CACNG4	CLEC14A		GDF6	GNAQ			FGFR2				PSMA6	SRC		CCL19	PPP1R10	FLT4				HSPA1B	FGF23			EPHB1		STAT3			NFATC1		NFATC3	IL1A	COL21A1	GNB5		STAT1	GNAL		EPHA7	FGF22	CREB3L4
		CD27	FGF5				CACNG5	CRADD		GDF9	GNAS			FGFR3				PSMA7	STAT1		CCL2	PPP1R11	FOS				IL10	FGF4			EPHB2					NFATC2		NFATC4	IL1B	COL22A1	GNG2		STAT2	GNAO1		EPHA8	FGF23	CSF1R
		CD28	FGF6				CACNG6	CTGF		GFER	GNB1			FGFR4				PSMB1	STAT3		CCL20	PPP1R12A	GAS1				IL10RA	FGF5			EPHB3					NFATC3		NFKB1	IL2	COL23A1	GNG3		TYK2	GNAQ		EPHB1	FGF4	CTGF
		CD4	FGF7				CACNG7	CXCL12		GH1	GNB2			FIGF				PSMB10	USP6NL		CCL21	PPP1R12B	GAS2				IL10RB	FGF6			EPHB4					NFATC4		NFKB2	IL20	COL24A1	GNG4		VAV1	GNAS		EPHB2	FGF5	CXCL12
		CD40	FGF8				CACNG8	CYCS		GH2	GNB3			FLT1				PSMB2	VAV1		CCL22	PPP1R12C	GAS6				IL11	FGF7			EPHB6					NFKB1		NFKBIA	IL21	COL25A1	GRB2		VAV2	GNAT1		EPHB3	FGF6	DDIT3
		CD40LG	FGFR1				CALM1	DAXX		GHRH	GNB4			FLT4				PSMB3	VAV2		CCL23	PPP1R13B	GAS8				IL12A	FGF8			EPOR					NFKBIA		NFKBIB	IL22	COL27A1	GRB7		VAV3	GNAT2		EPHB4	FGF7	DDR1
		CD70	FGFR3				CALM2	DFFA		GLG1	GNB5			GAS1				PSMB4	VAV3		CCL24	PPP1R14A	GDF1				IL12B	FGFR1			ERBB2					NFKBIB		NFKBIE	IL23A	COL2A1	GSN			GNAT3		EPHB6	FGF8	DDR2
		CD80	FGFR4				CALM3	DIABLO		GMFG	GNG2			GAS2				PSMB5			CCL25	PPP1R14B	GDF10				IL13	FGFR2			ERBB3					NFKBIE		NRAS	IL24	COL3A1	HAPLN1			GNAZ		EPOR	FGFR1	ECM1
		CDC37	FIGF				CAMK1	EGF		GNRH1	GNG3			GAS6				PSMB6			CCL26	PPP1R15A	GDF15				IL15	FGFR3			ERBB4					NRAS		PDK1	IL26	COL4A1	HAPLN2			GNB1		ERBB2	FGFR2	ECM2
		CDKN1A	FLT4				CAMK1G	EGFR		GNRH2	GNG4			GAS8				PSMB7			CCL27	PPP1R16A	GDF2				IL16	FGFR4			FGF1					PDPK1		PIK3C2A	IL3	COL4A2	HAPLN3			GNB2		ERBB3	FGFR3	EFEMP1
		CDKN1B	FOS				CAMK2A	FADD		GPC6	GRB2			GDF1				PSMB8			CCL28	PPP1R1A	GDF5				IL17A	FIGF			FGF10					PIK3R1		PIK3C2B	IL4	COL4A3	HAPLN4			GNB3		ERBB4	FGFR4	EFEMP2
		CER1	FOXO1				CAMK2B	FAS		HBEGF	GRK1			GDF10				PSMB9			CCL3	PPP1R1B	GDF6				IL17RC	FLT1			FGF11					PIK3R2		PIK3C2G	IL5	COL4A4	HRAS			GNB4		FGF1	FIGF	EGF
		CHEK1	GAS1				CAMK2D	FASLG		HDGF	GRK4			GDF15				PSMC1			CCL3L1	PPP1R2	GDF9				IL18	FLT3			FGF12					PIK3R3		PIK3C3	IL6	COL4A5	HSPG2			GNB5		FGF10	FLT1	EGFR
		CHUK	GAS2				CAMK2G	FGF1		HGF	GRK5			GDF2				PSMC2			CCL4	PPP1R3A	GFER				IL18R1	FLT4			FGF13					PIK3R4		PIK3CA	IL6R	COL4A6	IMPG1			GNG10		FGF11	FLT4	ELK1
		CLEC11A	GAS6				CAMK4	FGF10		HTRA2	GRK6			GDF5				PSMC3			CCL4L1	PPP1R3B	GH1				IL19	FOS			FGF14					PIK3R5		PIK3CB	IL6ST	COL5A1	IMPG2			GNG11		FGF12	GNA11	ELN
		CREB1	GAS8				CDC16	FGF11		IGF1	GRK7			GDF6				PSMC4			CCL4L2	PPP1R3C	GH2				IL1A	GAS1			FGF16					PLCB1		PIK3CD	IL7	COL5A2	ITGA1			GNG12		FGF13	GNA12	EPHA1
		CREB3	GDF10				CDC23	FGF12		IGF1R	HELLS			GDF9				PSMC5			CCL5	PPP1R3D	GHRH				IL1B	GAS2			FGF17					PLCB2		PIK3R1	IL8	COL5A3	ITGA10			GNG13		FGF14	GNA13	EPHA2
		CREB3L4	GDF15				CDC27	FGF13		IGF2	HRAS			GFER				PSMC6			CCL7	PPP1R3E	GMFG				IL1R1	GAS6			FGF18					PLCB3		PIK3R2	IL9	COL6A1	ITGA11			GNG2		FGF16	GNA14	EPHA3
		CSF1	GDF2				CDK16	FGF14		IGF2AS	HRH4			GH1				PSMD1			CCL8	PPP1R3F	GNA11				IL2	GAS8			FGF19					PLCB4		PIK3R3	JAK3	COL6A2	ITGA2			GNG3		FGF17	GNA15	EPHA4
		CSF1R	GDF5				CLCA1	FGF16		IGF2R	IL8			GH2				PSMD2			CD2	PPP1R7	GNA12				IL20	GDF1			FGF2					PLCD1		PIK3R4	KRAS	COL6A3	ITGA2B			GNG4		FGF18	GNAQ	EPHA5
		CSF2	GDF6				CLCA2	FGF17		IKBKB	JAK2			GHRH				PSMD3			CD247	PPP1R8	GNA13				IL22	GDF10			FGF20					PLCD3		PIK3R5	LIF	COL7A1	ITGA3			GNG5		FGF19	GNAS	EPHA7
		CSF2RA	GDF9				CLCA3P	FGF18		IKBKE	JMJD7-PLA2G4B			GLG1				PSMD4			CD3D	PPP1R9A	GNA14				IL23A	GDF15			FGF21					PLCD4		PLCG1	LTA	COL8A1	ITGA4			GNG7		FGF2	GNB1	EPHA8
		CSF2RB	GFER				CLCA4	FGF19		IKBKG	JUN			GMFG				PSMD5			CD3E	PPP1R9B	GNA15				IL24	GDF2			FGF22					PLCE1		PLCG2	MAP2K1	COL8A2	ITGA5			GNG8		FGF20	GNB2	EPHB1
		CSF3	GH1				CLCN1	FGF2		IL2	KRAS			GNA11				PSMD6			CD3G	PPP2CA	GNAI1				IL26	GDF5			FGF23					PLCG1		PLS1	MAP2K2	COL9A1	ITGA6			GNGT1		FGF21	GNB3	EPHB2
		CSF3R	GH2				CLCN2	FGF20		IL2RA	MAPK1			GNA12				PSMD7			CD40LG	PPP2CB	GNAI2				IL2RA	GDF6			FGF4					PLCG2		PLS3	MAP2K3	COL9A2	ITGA7			GNGT2		FGF22	GNB4	EPHB3
		CTGF	GHRH				CLCN3	FGF21		IL3	MAPK11			GNA13				RAD1			CD70	PPP2R1A	GNAI3				IL2RB	GDF9			FGF5					PLCZ1		POLR1A	MAP2K4	COL9A3	ITGA8			GRAP2		FGF23	GNB5	EPHB4
		CX3CL1	GMFG				CLCN4	FGF22		IL6	MAPK12			GNA14				RAD17			CD80	PPP2R1B	GNAL				IL2RG	GFER			FGF6					PPP3CA		POLR1B	MAP2K5	CREB1	ITGA9			GRB2		FGF4	GNG2	EPHB6
		CX3CR1	GNA11				CLCN5	FGF23		IL9	MAPK13			GNA15				RAD23B			CER1	PPP2R2A	GNAO1				IL3	GH1			FGF7					PPP3CB		POLR1C	MAP2K6	CREB3	ITGAD			HDAC9		FGF5	GNG3	EPOR
		CXCL1	GNA12				CLCN6	FGFR1		KDR	MAPK14			GNAI1				RAD50			CHUK	PPP2R2B	GNAQ				IL3RA	GH2			FGF8					PPP3CC		POLR1D	MAPK1	CREB3L4	ITGAE			HRAS		FGF6	GNG4	EPYC
		CXCL10	GNA13				CLCN7	FGFR2		KIF23	MAPK3			GNAI2				RAD51			CLEC11A	PPP2R2C	GNAS				IL4	GHRH			FGFR1					PPP3R1		POLR1E	MAPK12	CSF1R	ITGAL			ITK		FGF7	GRB2	ERBB2
		CXCL11	GNA14				CLEC11A	FGFR3		KIT	MAPK4			GNAI3				RAD52			CNKSR1	PPP2R3A	GNAT1				IL4R	GMFG			FGFR2					PPP3R2		POLR2A	MAPK3	CTGF	ITGAM			ITPR1		FGF8	H3F3A	ERBB3
		CXCL12	GNA15				CLEC14A	FGFR4		KITLG	MAPK6			GNAL				RAD9A			COL10A1	PPP2R3B	GNAT2				IL5	GNA11			FGFR3					PRKCI		POLR2B	MAPK6	CTNNB1	ITGAV			ITPR2		FGFR1	H3F3B	ERBB4
		CXCL13	GNAI1				CLIC1	FIGF		KLF10	MAPK7			GNAO1				RPA2			COL11A1	PPP2R4	GNAZ				IL6	GNA12			FGFR4					PRKCZ		POLR2C	MAPK7	CXCL12	ITGAX			ITPR3		FGFR2	HIST1H3A	FBN1
		CXCL14	GNAI3				CLIC2	FLT1		LEFTY1	MAPK8			GNAQ				RPA3			COL11A2	PPP2R5A	GNB1				IL6R	GNA13			FIGF					PTEN		POLR3D	MRAS	DCHS1	ITGB1			KDR		FGFR3	HIST1H3B	FBN2
		CXCL16	GNAL				CLIC3	FLT4		LEFTY2	MAPK9			GNAS				SMUG1			COL12A1	PPP2R5B	GNB2				IL7	GNA14			FLT1					RAF1		POLR3F	MTOR	DDR1	ITGB2			LAT		FGFR4	HIST1H3C	FBN3
		CXCL2	GNAO1				CLIC4	GAS1		LHB	MRAS			GNAT1				TP53			COL13A1	PPP2R5C	GNB3				IL7R	GNA15			FLT3					RAPGEF1		POLR3K	MYC	DDR2	ITGB3			LCP2		FIGF	HIST1H3D	FGF1
		CXCL3	GNAQ				CLIC5	GAS2		LTBP1	NFKB1			GNAT2				TREX1			COL14A1	PPP2R5E	GNB4				IL8	GNAI1			FLT4					RPS6		POU2F1	NFKB1	DIRAS3	ITGB4			MEF2A		FLT1	HIST1H3E	FGF10
		CXCL5	GNAS				CLIC6	GAS6		LTBP2	NFKB2			GNAT3				TREX2			COL15A1	PRKCA	GNB5				IL9	GNAI2			FRAT1					RPS6KB1		PPP3CA	NFKBIA	DOCK1	ITGB5			MEF2B		FLT3	HIST1H3F	FGF11
		CXCL6	GNAT1				CLNS1A	GAS8		LTBP3	NPTN			GNAZ				XAB2			COL16A1	PRKCA	GNG10				IL9R	GNAI3			FRAT2					RRAS		PPP3CB	NFKBIB	DSP	ITGB6			MEF2C		FLT4	HIST1H3G	FGF12
		CXCL9	GNAT2				CNGA1	GDF10		LTBP4	NRAS			GNB1				XPA			COL17A1	PRKCB	GNG11				JUN	GNAQ			FZD1					RRAS2		PPP3CC	NFKBIE	ECM1	ITGB7			MEF2D		GAS1	HIST1H3H	FGF13
		CXCR1	GNAT3				CNGA2	GDF15		MDK	PDPK1			GNB2				XPC			COL18A1	PRKCD	GNG12				KAT2B	GNAS			FZD10					SLC2A4		PPP3R1	NRAS	ECM2	ITGB8			MET		GAS2	HIST1H3I	FGF14
		CXCR2	GNAZ				CNGA3	GDF2		MDM2	PF4			GNB3				XRCC1			COL19A1	PRKCE	GNG13				MAPK1	GNB1			FZD2					SOS1		PPP3R2	OSM	EFEMP1	JUN			NFATC2		GAS6	HIST1H3J	FGF16
		CXCR3	GNB1				CNGA4	GDF5		MET	PF4V1			GNB4				XRCC4			COL1A1	PRKCG	GNG2				MAPK10	GNB2			FZD3					SOS2		PRKCA	PF4	EFEMP2	KRAS			NGFR		GAS8	HIST2H3C	FGF17
		CXCR4	GNB2				CNGB1	GDF6		NFKB1	PIK3C2A			GNB5				XRCC5			COL1A2	PRKCH	GNG3				MAPK11	GNB3			FZD4					YWHAB		PRKCB	PF4V1	EGF	LAMA1			OGFR		GDF1	HIST3H3	FGF18
		CXCR5	GNB3				CNGB3	GDF9		NFKBIA	PIK3C2B			GNG10				XRCC6			COL20A1	PRKCI	GNG4				MAPK12	GNB4			FZD5					YWHAE		PRKCD	PIAS3	EGFR	LAMA2			PIK3C2A		GDF10	HRAS	FGF19
		CXCR6	GNB4				CREB1	GFER		NFKBIB	PIK3C2G			GNG11							COL21A1	PRKCQ	GNG5				MAPK13	GNB5			FZD6					YWHAG		PRKCE	PIK3C2A	ELN	LAMA3			PIK3C2B		GDF15	HSPB1	FGF2
		DAP	GNB5				CREB3	GH1		NFKBIE	PIK3C3			GNG12							COL22A1	PRKCZ	GNG7				MAPK14	GNG2			FZD7					YWHAH		PRKCG	PIK3C2B	EPHA1	LAMA4			PIK3C2G		GDF2	IKBKB	FGF20
		DDR1	GNG10				CREB3L4	GH2		NGF	PIK3CA			GNG13							COL23A1	PRKD1	GNG8				MAPK3	GNG3			FZD8					YWHAQ		PRKCH	PIK3C2G	EPHA2	LAMA5			PIK3C3		GDF5	IKBKE	FGF21
		DDR2	GNG11				CREBBP	GHRH		NGFR	PIK3CB			GNG2							COL24A1	PRKD3	GNGT1				MAPK8	GNG4			FZD9					YWHAZ		PRKCI	PIK3C3	EPHA3	LAMB1			PIK3CA		GDF6	IKBKG	FGF22
		EGF	GNG12				CREM	GLG1		NRG1	PIK3CD			GNG3							COL25A1	PTEN	GNGT2				MAPK9	GNRH1			GAS1							PRKCQ	PIK3CA	EPHA4	LAMB2			PIK3CB		GDF9	IL10	FGF23
		EGFR	GNG13				CRHR1	GMFG		NRG2	PIK3R1			GNG4							COL27A1	PTK2	GNRH1				MED13	GNRH2			GAS2							PRKCZ	PIK3CB	EPHA5	LAMB3			PIK3CD		GFER	IL10RA	FGF4
		EIF4E	GNG2				CRHR2	GNA11		NRG3	PIK3R2			GNG5							COL2A1	PTPN6	GNRH2				MED16	GPC6			GAS6							PRKD1	PIK3CD	EPHA7	LAMB4			PIK3R1		GH1	IL10RB	FGF5
		EIF4EBP1	GNG3				CRP	GNA12		NRG4	PIK3R3			GNG7							COL3A1	RAC1	GPC6				MED24	GPR119			GAS8							PRKD3	PIK3R1	EPHA8	LAMC1			PIK3R2		GH2	IL11	FGF6
		EPHA1	GNG4				CTGF	GNA13		NRP1	PIK3R4			GNG8							COL4A1	RAF1	GRB2				NCOA1	GRB2			GDF1							PTEN	PIK3R2	EPHB1	LAMC2			PIK3R3		GHRH	IL11RA	FGF7
		EPHA2	GNG5				CXCL12	GNA14		NRP2	PIK3R5			GNGT1							COL4A2	RAPGEF1	GTF2A1				NCOA3	HDGF			GDF10							PTK2B	PIK3R3	EPHB2	LAMC3			PIK3R4		GMFG	IL12A	FGF8
		EPHA3	GNG7				DCC	GNAI1		NTF3	PLA2G10			GNGT2							COL4A3	RASA1	GTF2A2				NCOR1	HGF			GDF15							RAF1	PIK3R4	EPHB3	MAP2K1			PIK3R5		GNA12	IL12B	FGFR1
		EPHA4	GNG8				EGF	GNAI2		NTF4	PLA2G12A			GNRH1							COL4A4	REL	GTF2B				NCOR2	HRAS			GDF2							REL	PIK3R5	EPHB4	MAP2K2			PLCB1		GNA13	IL12RB1	FGFR2
		EPHA5	GNGT1				EGFR	GNAI3		NTRK1	PLA2G12B			GNRH2							COL4A5	RELA	GTF2E1				NFKB1	IGF1			GDF5							RELA	PIM1	EPHB6	MAP2K3			PLCB2		GNB1	IL12RB2	FGFR3
		EPHA7	GNGT2				ELK1	GNAL		NTRK2	PLA2G1B			GPC6							COL4A6	RELB	GTF2E2				NFKB2	IGF1R			GDF6							RELB	PIP	EPOR	MAP2K4			PLCB3		GNB2	IL13	FGFR4
		EPHA8	GNRH1				FGF1	GNAO1		NTRK3	PLA2G2A			GPR119							COL5A1	RhoA	GTF2F1				NFKBIA	IGF2			GDF9							RRAS	PPP1R10	EPYC	MAP2K5			PLCB4		GNB3	IL13RA1	FIGF
		EPHB1	GNRH2				FGF10	GNAQ		NUDT6	PLA2G2C			GRB2							COL5A2	RPS6KA1	GTF2F2				NFKBIB	IGF2AS			GFER							RRAS2	PPP1R11	ERBB2	MAP2K6			PLCD1		GNB4	IL13RA2	FLT1
		EPHB2	GPC6				FGF11	GNAS		OGFR	PLA2G2D			GRIA1							COL5A3	RPS6KA2	GTF2H1				NFKBIE	IKBKB			GH1							SGK1	PPP1R12A	ERBB3	MAP3K1			PLCD3		GNB5	IL15	FLT3
		EPHB3	GRB2				FGF12	GNAT1		OGN	PLA2G2E			GRIA2							COL6A1	RPS6KA3	GTF2H2				NGFR	IKBKE			GH2							SIRPA	PPP1R12B	ERBB4	MAP3K2			PLCD4		GNG10	IL15RA	FLT4
		EPHB4	GTF2E1				FGF13	GNAT2		PARP1	PLA2G2F			GRIA3							COL6A2	RPS6KA4	GTF2H3				NR3C1	IKBKG			GHRH							SOCS1	PPP1R12C	FBLIM1	MAP3K3			PLCE1		GNG11	IL16	FN1
		EPHB6	GTF2E2				FGF14	GNAT3		PARP10	PLA2G3			GRIA4							COL6A3	RPS6KA6	GTF2H4				POLR2A	IL2			GMFG							SOCS2	PPP1R13B	FBN1	MAP3K4			PLCG1		GNG12	IL17A	FOS
		EPOR	GTF2F1				FGF16	GNAZ		PARP11	PLA2G4A			GRID2							COL7A1	RRAS	GTF2H5				POLR2B	IL3			GNAO1							SOCS3	PPP1R14A	FBN2	MAP3K5			PLCG2		GNG13	IL17RC	FRAS1
		ERBB2	GTF2F2				FGF17	GNB1		PARP14	PLA2G4C			GRIK1							COL8A1	RRAS2	HDAC1				POLR2C	IL6			GNAQ							SOCS4	PPP1R14B	FBN3	MAPK1			PLCZ1		GNG2	IL18	FREM1
		ERBB3	GTF2H1				FGF18	GNB2		PARP15	PLA2G5			GRIK2							COL8A2	SOCS1	HDAC10				POU2F1	IL9			GNRH1							SOCS5	PPP1R15A	FERMT2	MAPK10			PPP3CA		GNG3	IL18R1	FREM2
		ERBB4	GTF2H2				FGF19	GNB3		PARP16	PLA2G6			GRIK3							COL9A1	SOCS3	HDAC11				PTGES3	INSR			GNRH2							SOS1	PPP1R16A	FGF1	MAPK3			PPP3CB		GNG4	IL19	FREM3
		FAS	GTF2H3				FGF2	GNB4		PARP3	PLA2G7			GRM1							COL9A2	SOS1	HDAC2				REL	INSRR			GPC6							SOS2	PPP1R1A	FGF10	MAPK8			PPP3CC		GNG5	IL1A	GAS1
		FASLG	HAT1				FGF20	GNB5		PARP4	PLCB1			GRM2							COL9A3	SOS2	HDAC3				RELA	ITPR1			GSK3A							STAT5A	PPP1R1B	FGF11	MAPK9			PPP3R1		GNG7	IL1B	GAS2
		FGF1	HBEGF				FGF21	GNG10		PARP6	PLCB2			GRM3							CREB1	SRC	HDAC4				RELB	ITPR2			GSK3B							STAT5B	PPP1R2	FGF12	MEPE			PPP3R2		GNG8	IL1R1	GAS6
		FGF10	HDGF				FGF22	GNG11		PARP8	PLCB3			GRM4							CREB3	STAT5A	HDAC5				SIN3A	ITPR3			HDGF							SYK	PPP1R3A	FGF13	MMRN2			PTEN		GNGT1	IL2	GAS8
		FGF11	HGF				FGF23	GNG12		PARP9	PLCB4			GRM5							CREB3L4	STAT5B	HDAC6				SIN3B	JUN			HGF							ZAP70	PPP1R3B	FGF14	MRAS			SHC1		GNGT2	IL20	GDF1
		FGF12	HIPK3				FGF4	GNG13		PAWR	PLCG1			GRM6							CSF1	SYK	HDAC7				SLC22A2	KDR			HRAS								PPP1R3C	FGF16	MYC			SHC2		GNRH1	IL20RA	GDF10
		FGF13	HNMT				FGF5	GNG2		PDGFA	PLCG2			GRM7							CSF1R	TIMP1	HDAC8				SMAD3	KIT			IGF1								PPP1R3D	FGF17	MYLK			SHC3		GNRH2	IL22	GDF15
		FGF14	HRAS				FGF6	GNG3		PDGFB	PRKCA			GRM8							CSF2	TP53BP2	HDAC9				SMAD4	KITLG			IGF1R								PPP1R3E	FGF18	NCAN			SOS1		GPC6	IL22RA1	GDF2
		FGF16	HSP90AA1				FGF7	GNG4		PDGFC	PRKCB			GTF2B							CSF3	VDAC1	HDGF				SMARCA1	KLF10			IGF2								PPP1R3F	FGF19	NRAS			SOS2		GPR119	IL22RA2	GDF5
		FGF17	HSPA4				FGF8	GNG5		PDGFD	PRKCD			HBEGF							CTGF	VDAC2	HGF				SMARCA2	KRAS			IGF2AS								PPP1R7	FGF2	PAK1			SYK		GRB2	IL23A	GDF6
		FGF18	IGF1				FGFR1	GNG7		PDGFRA	PRKCE			HDGF							CX3CL1	VDAC3	HRAS				SMARCA4	LEFTY1			IL2								PPP1R8	FGF20	PAK2			VAV1		HDGF	IL24	GDF9
		FGF19	IGF1R				FGFR2	GNG8		PDGFRB	PRKCG			HGF							CXCL1		IGF1				SMARCA5	LEFTY2			IL3								PPP1R9A	FGF21	PAK3			VAV2		HGF	IL26	GFER
		FGF2	IGF2				FGFR3	GNGT1		PENK	PRKCH			HRAS							CXCL10		IGF1R				SMARCAD1	LHB			IL4								PPP1R9B	FGF22	PAK4			VAV3		HNF1A	IL2RA	GH1
		FGF20	IGF2-AS				FGFR4	GNGT2		PGF	PRKCI			IGF1							CXCL11		IGF2				SMARCAL1	LIFR			IL6								PPP2CA	FGF23	PAK6			VEGFA		HNF1B	IL2RB	GH2
		FGF21	IL2				FIGF	GNRH1		PIK3R1	PRKCQ			IGF1R							CXCL12		IGF2AS				SMARCB1	LMTK2			IL9								PPP2CB	FGF4	PAK7			VEGFB		HNF4A	IL2RG	GHRH
		FGF22	IL2RA				FLT1	GNRH2		PIK3R2	PRKCZ			IGF2							CXCL13		IKBKB				SMARCC1	LMTK3			INSR								PPP2R1A	FGF5	PFN1			VEGFC		HRAS	IL3	GLG1
		FGF23	IL3				FLT4	GPC6		PIK3R3	PRKD1			IGF2AS							CXCL14		IKBKE				SMARCC2	LTBP1			INSRR								PPP2R1B	FGF6	PFN2			ZAP70		HSF1	IL3RA	GMFG
		FGF4	IL4				GAS1	GRB10		PIK3R4	PRKD3			IGF2R							CXCL16		IKBKG				SMARCD1	LTBP2			KDR								PPP2R2A	FGF7	PIK3R1					IGF1	IL4	GNA11
		FGF5	IL6				GAS2	GRB14		PIK3R5	PTK2			IL2							CXCL2		IL2				SMARCD2	LTBP3			KIT								PPP2R2B	FGF8	PIK3R2					IGF1R	IL4R	GNA12
		FGF6	IL9				GAS6	GRB2		PMAIP1	PTK2B			IL2RA							CXCL3		IL3				SMARCD3	LTBP4			KITLG								PPP2R2C	FGFR1	PIK3R3					IGF2	IL5	GNA13
		FGF7	JUN				GAS8	GRB7		PML	REL			IL3							CXCL5		IL6				SMARCE1	MAP2K1			KLF10								PPP2R3A	FGFR2	PIK3R4					IGF2AS	IL6	GNA14
		FGF8	KAT2B				GCG	GZMB		PPAP2B	RELA			IL4							CXCL6		IL9				STAT5A	MAP2K2			KRAS								PPP2R3B	FGFR3	PIK3R5					IL10RA	IL6R	GNA15
		FGFR1	KAT7				GCGR	HBEGF		PPBP	RELB			IL6							CXCL9		INSR				STAT5B	MAP2K3			LEF1								PPP2R4	FGFR4	PIP4K2A					IL10RB	IL7	GNAI1
		FGFR2	KDR				GDF1	HDGF		PPID	RHOA			IL9							DAP		INSRR				SUMO1	MAP2K4			LEFTY1								PPP2R5A	FIGF	PIP4K2B					IL17RC	IL7R	GNAI2
		FGFR3	KLF10				GDF10	HGF		PRKCA	RHOB			ITPR1							DDR1		JUN				TAF1	MAP2K5			LEFTY2								PPP2R5B	FLNA	PIP4K2C					IL18R1	IL8	GNAI3
		FGFR4	KRAS				GDF15	HRAS		PRKCB	RHOC			ITPR2							DDR2		KDR				TAF10	MAP2K6			LHB								PPP2R5C	FLNB	PIP5K1A					IL1R1	IL9	GNAL
		FIGF	LEFTY2				GDF2	HSPD1		PRKCD	RHOD			ITPR3							DUSP1		KIT				TAF11	MAP2K7			LIFR								PPP2R5D	FLNC	PIP5K1B					IL2	IL9R	GNAO1
		FLT1	MAP2K1				GDF5	IGF1		PRKCE	RHOG			KDR							DUSP3		KITLG				TAF12	MAP3K1			LMTK2								PPP2R5E	FLT1	PIP5K1C					IL2RA	JUN	GNAQ
		FLT3	MAP2K2				GDF6	IGF1R		PRKCG	RHOH			KIT							ECM1		KLF10				TAF13	MAP3K2			LMTK3								PTPN11	FLT3	PLCG1					IL2RB	KDR	GNAS
		FLT4	MAP2K3				GDF9	IGF2		PRKCH	RND2			KITLG							ECM2		KRAS				TAF15	MAP3K3			LTBP1								RAF1	FLT4	PLCG2					IL2RG	KRAS	GNAT1
		FOXO1	MAP2K4				GFER	IGF2AS		PRKCI	RND3			KLF10							EFEMP1		LEFTY1				TAF1A	MAP3K4			LTBP2								REL	FN1	PPAP2B					IL3	LEFTY2	GNAT2
		FPR2	MAP2K5				GH1	IGF2R		PRKCQ	RRAS			LEFTY1							EFEMP2		LEFTY2				TAF1B	MAP3K5			LTBP3								RELA	FOS	PPP1CB					IL3RA	LTA	GNAT3
		GAB1	MAP2K6				GH2	IKBKB		PRKCZ	RRAS2			LEFTY2							EGF		LHB				TAF1C	MAPK1			LTBP4								RELB	FOSB	PPP1R12A					IL4R	MAP2K1	GNAZ
		GAB1	MDM2				GHRH	IKBKE		PRKD1	SRF			LHB							EGFR		LIFR				TAF1L	MAPK10			MAPK1								RRAS	FOSL1	PPP1R12B					IL6	MAP2K2	GNB1
		GAB2	MET				GLG1	IKBKG		PRKD3	STAT5A			LTBP1							ELK1		LMTK2				TAF2	MAPK11			MAPK10								RRAS2	FOSL2	PRG2					IL6R	MAP2K3	GNB2
		GABRA1	MRAS				GMFG	IL2		PROK1	STAT5B			LTBP2							ELK3		LMTK3				TAF3	MAPK12			MAPK11								SHC1	FRAS1	PRG4					IL7R	MAP2K4	GNB3
		GABRA2	NCOA1				GNA11	IL2RA		PRPS1	XCL1			LTBP3							ELK4		LTBP1				TAF4	MAPK13			MAPK12								SHC2	FREM1	PRKACA					IL9	MAP2K5	GNB4
		GABRA3	NCOA2				GNA12	IL3		PSIP1	XCL2			LTBP4							ELN		LTBP2				TAF4B	MAPK14			MAPK13								SHC3	FREM2	PRKACB					IL9R	MAP2K6	GNB5
		GABRA4	NCOA4				GNA13	IL4		PTN	XCR1			MAP2K1							EPHA1		LTBP3				TAF5	MAPK3			MAPK14								SOCS1	FREM3	PRKACG					INSR	MAP2K7	GNG10
		GABRA5	NFKB1				GNA14	IL6		RIPK1				MAP2K2							EPHA2		LTBP4				TAF5L	MAPK6			MAPK3								SOCS2	GAS1	PRKAR1A					INSRR	MAP3K1	GNG11
		GABRA6	NFKB2				GNA15	IL9		RPS6KA1				MAP2K3							EPHA3		MAP3K1				TAF6	MAPK7			MAPK4								SOCS3	GAS2	PRKAR1B					IRS1	MAP3K10	GNG12
		GABRB1	NGFR				GNAI1	KDR		RPS6KA2				MAP2K4							EPHA4		MAP3K2				TAF6L	MAPK8			MAPK6								SOCS4	GAS6	PRKAR2A					JUN	MAP3K11	GNG13
		GABRB2	NR2C2				GNAI2	KIT		RPS6KA3				MAP2K5							EPHA5		MAP3K3				TAF7	MAPK9			MAPK7								SOCS5	GAS8	PRKAR2B					KDR	MAP3K12	GNG2
		GABRB3	NRAS				GNAI3	KITLG		RPS6KA4				MAP2K6							EPHA7		MAP3K4				TAF7L	MCF2L			MAPK8								STAT3	GDF1	PTK2					KIT	MAP3K13	GNG3
		GABRD	NRIP1				GNAL	KLF10		RPS6KA5				MAPK1							EPHA8		MAP3K5				TAF9	MDK			MAPK9								TGFB3	GDF10	PTK2B					KITLG	MAP3K14	GNG4
		GABRE	NTF3				GNAO1	KRAS		RPS6KA6				MAPK3							EPHB1		MAPK1				TAF9B	MERTK			MDK								TIMP1	GDF15	PXN					KLF10	MAP3K2	GNG5
		GABRG1	NTF4				GNAQ	LEFTY1		SEMA3A				MDK							EPHB2		MAPK10				TBP	MET			MERTK								TNF	GDF2	RAC1					KRAS	MAP3K3	GNG7
		GABRG2	NUDT6				GNAS	LEFTY2		SEMA4B				MET							EPHB3		MAPK11				TGFB1	MRAS			MET								TNFSF10	GDF5	RAC2					LEFTY1	MAP3K4	GNG8
		GABRG3	OGN				GNAT1	LHB		SEMA4G				NGF							EPHB4		MAPK12				TGFBR1	MST1R			MRAS								TNFSF11	GDF6	RAC3					LEFTY2	MAP3K5	GNGT1
		GABRQ	PARK7				GNAT2	LMNA		SEMA5A				NGFR							EPHB6		MAPK13				THRAP3	MUSK			MST1R								TNFSF12	GDF9	RAF1					LHB	MAP3K6	GNGT2
		GAS1	PDGFA				GNAT3	LMNB1		SLC25A4				NRG1							EPOR		MAPK14				TNFRSF10A	NET1			MUSK								TNFSF13	GFER	RHOA					LIFR	MAP3K7	GNRH1
		GAS2	PDGFB				GNAZ	LMNB2		SLC25A5				NRG2							EPYC		MAPK3				TNFRSF10B	NFAT5			NGF								TNFSF13B	GH1	ROCK1					LMTK2	MAP3K8	GNRH2
		GAS6	PDGFC				GNB1	LTA		SLC25A6				NRG3							ERBB2		MAPK8				TNFRSF10C	NFATC1			NRAS								TNFSF14	GH2	ROCK2					LMTK3	MAP4K1	GPC6
		GAS8	PDGFD				GNB2	LTBP1		SPON1				NRG4							ERBB3		MAPK9				TNFRSF10D	NFATC2			NRG1								TNFSF18	GHRH	RRAS					LTBP1	MAP4K2	GRB2
		GDF1	PDGFRA				GNB3	LTBP2		TBRG1				NRP1							ERBB4		MDK				TNFRSF13C	NFATC3			NRG2								TNFSF4	GMFG	RRAS2					LTBP2	MAP4K3	HAPLN1
		GDF10	PDGFRB				GNB4	LTBP3		TDGF1				NRP2							ESR1		MED1				TNFRSF17	NFATC4			NRG3								TNFSF8	GNRH1	SMC3					LTBP3	MAP4K4	HAPLN2
		GDF15	PENK				GNB5	LTBP4		TGFA				NTF3							ESR2		MERTK				TNFRSF18	NFKB1			NRG4								TNFSF9	GNRH2	SOS1					LTBP4	MAP4K5	HAPLN3
		GDF2	PGF				GNG10	MAP2K1		TGFB1				NTF4							ETS1		MET				TNFRSF1A	NFKB2			NTF3								TP53BP2	GPC6	SOS2					MAP1B	MAPK1	HAPLN4
		GDF5	PIK3C2A				GNG11	MAP2K2		TGFB2				NTRK1							ETS2		MRAS				TNFRSF1B	NFKBIA			NTF4									GSK3A	SPOCK1					MAP2	MAPK10	HBEGF
		GDF6	PIK3C2B				GNG12	MAP2K3		TGFB3				NTRK2							FASLG		MRGPRF				TNFRSF25	NFKBIB			NTRK1									GSK3B	SPOCK2					MAP2K4	MAPK11	HDGF
		GDF9	PIK3C2G				GNG13	MAP2K4		TGFBR1				NTRK3							FBN1		MST1R				TNFSF10	NFKBIE			NTRK2									HAPLN1	SPOCK3					MAP2K7	MAPK12	HGF
		GFER	PIK3C3				GNG2	MAP2K5		TGFBR3				NUDT6							FBN2		MUSK				TNFSF13B	NGF			NTRK3									HAPLN2	SPON1					MAP3K1	MAPK13	HNF1A
		GH1	PIK3CA				GNG3	MAP2K6		THPO				OGFR							FBN3		NCOA1				UBE2I	NRAS			NUDT6									HAPLN3	SPON2					MAP3K10	MAPK14	HNF1B
		GH2	PIK3R1				GNG4	MAP3K14		TIMP1				OGN							FGF1		NCOA2					NRG1			OGN									HAPLN4	SPP1					MAP3K11	MAPK3	HNF4A
		GHRH	PIK3R2				GNG5	MAPK1		TIMP2				P2RY13							FGF10		NCOA3					NRG2			PCDHGA12									HDGF	SRC					MAP3K4	MAPK4	HRAS
		GMFG	PIK3R3				GNG7	MAPK10		TIMP3				PDGFA							FGF11		NCOR1					NRG3			PDGFA									HGF	SRF					MAP3K5	MAPK6	HSF1
		GNA11	PIK3R4				GNG8	MAPK3		TIMP4				PDGFB							FGF12		NCOR2					NRG4			PDGFB									HIF1A	TLN1					MAP3K7	MAPK7	HSPG2
		GNA12	PIK3R5				GNGT1	MAPK8		TNF				PDGFC							FGF13		NFKB1					NTF3			PDGFC									HNF1A	TLN2					MAP3K9	MAPK8	IGF1
		GNA13	PKN1				GNGT2	MAPK9		TNFRSF10A				PDGFD							FGF14		NGF					NTF4			PDGFD									HNF1B	TNC					MAP4K1	MAPK9	IGF1R
		GNA14	PLCB1				GNRH1	MDK		TNFRSF1A				PDGFRA							FGF16		NOS3					NTRK1			PDGFRA									HNF4A	VAV1					MAP4K2	MAPKAPK2	IGF2
		GNA15	PLCB2				GNRH2	MET		TNFSF10				PDGFRB							FGF17		NRAS					NTRK2			PDGFRB									HSPG2	VAV2					MAP4K3	MAPKAPK3	IGF2AS
		GNAI1	PLCB3				GPC6	MRAS		TNFSF12				PENK							FGF18		NRG1					NTRK3			PENK									IGF1	VAV3					MAP4K4	MAPKAPK5	IGF2R
		GNAI2	PLCB4				GSK3A	NCK2		TP53				PGF							FGF19		NRG2					NUDT6			PGF									IGF1R	VCAN					MAP4K5	MCF2L	IL1A
		GNAI3	PLCD1				GSK3B	NFKB1		TP53AIP1				PIK3C2A							FGF2		NRG3					OGN			PIK3C2A									IGF2	VCL					MAPK10	MET	IL1B
		GNAL	PLCD3				GYS1	NFKB2		TRADD				PIK3C2B							FGF20		NRG4					P2RY13			PIK3C2B									IGF2AS						MAPK8	MKNK1	IL1R1
		GNAQ	PLCD4				GYS2	NGF		TRAF2				PIK3C2G							FGF21		NRIP1					PAK1			PIK3C2G									IL2						MAPK8IP1	MKNK2	IL1R2
		GNAS	PLCE1				HBEGF	NGFR		TSPO				PIK3C3							FGF22		NROB1					PAK2			PIK3C3									IL3						MAPK8IP2	MRAS	IL2
		GNB1	PLCG2				HDGF	NRAS		TYMP				PIK3CA							FGF23		NTF3					PAK3			PIK3CA									IL6						MAPK8IP3	NET1	IL2RA
		GNB2	PLCH1				HGF	NRG1		UTS2				PIK3CB							FGF4		NTF4					PAK4			PIK3CB									IL9						MAPK9	NFKB1	IL3
		GNB3	PLCH2				HRAS	NRG2		VDAC1				PIK3CD							FGF5		NTRK1					PAK6			PIK3CD									ILK						MDK	NFKB2	IL6
		GNB4	POLR2A				IGF1	NRG3		VDAC2				PIK3R1							FGF6		NTRK2					PAK7			PIK3R1									IMPG1						MERTK	NFKBIA	IL9
		GNB5	POLR2B				IGF1R	NRG4		VDAC3				PIK3R2							FGF7		NTRK3					PDGFA			PIK3R2									IMPG2						MET	NFKBIB	IMPG1
		GNG2	POLR2C				IGF2	NRP1		VEGFB				PIK3R3							FGF8		NUDT6					PDGFB			PIK3R3									INSR						MRAS	NFKBIE	IMPG2
		GNG3	PPBP				IGF2AS	NRP2		VEGFC				PIK3R4							FGFR1		OGN					PDGFC			PIK3R4									INSRR						MST1R	NGFR	INSR
		GNG4	PPP3R1				IGF2R	NTF3						PIK3R5							FGFR2		PDGFA					PDGFD			PIK3R5									IRS1						MUSK	NRAS	INSRR
		GNRH1	PRKACA				IL2	NTF4						PLCB1							FGFR3		PDGFB					PDGFRA			PPAP2B									IRS2						NFATC2	OGFR	IRAK1
		GNRH2	PRKACB				IL2RA	NTRK1						PLCB2							FGFR4		PDGFC					PDGFRB			PPBP									IRS4						NFATC3	PAK1	IRAK2
		GPC6	PRKACG				IL3	NTRK2						PLCB3							FIGF		PDGFD					PENK			PPP2CA									ITGAD						NFE2L1	PAK2	IRAK3
		GPR119	PRKAR1A				IL4	NTRK3						PLCB4							FLT1		PDGFRA					PGF			PPP2CB									ITGAE						NGF	PIK3C2A	IRAK4
		GSK3A	PRKAR1B				IL6	NUDT6						PLCD1							FLT3		PDGFRB					PIK3C2A			PPP2R1A									ITGAL						NGFR	PIK3C2B	ITGA1
		GSK3B	PRKAR2A				IL9	OGFR						PLCD3							FLT4		PELP1					PIK3C2B			PPP2R1B									ITGAM						NRAS	PIK3C2G	ITGA10
		GYS1	PRKAR2B				ITPR1	OGN						PLCD4							FN1		PENK					PIK3C2G			PPP2R2A									ITGAV						NRG1	PIK3C3	ITGA11
		GYS2	PRKCA				ITPR2	PARP1						PLCE1							FOS		PGF					PIK3C3			PPP2R2B									ITGAX						NRG2	PIK3CA	ITGA2
		HDGF	PRKCB				ITPR3	PDGFA						PLCG1							FRAS1		PHB2					PIK3CA			PPP2R2C									ITGB1						NRG3	PIK3CB	ITGA2B
		HGF	PRKCD				JMJD7-PLA2G4B	PDGFB						PLCG2							FREM1		PIK3R1					PIK3CB			PPP2R3A									ITGB2						NRG4	PIK3CD	ITGA3
		HRAS	PRKCE				KCMF1	PDGFC						PLCZ1							FREM2		PIK3R2					PIK3CD			PPP2R3B									ITGB3						NTF3	PIK3R1	ITGA4
		HRH4	PRKCG				KCNK1	PDGFD						POLR2A							FREM3		PIK3R3					PIK3R1			PPP2R3B									ITGB4						NTF4	PIK3R2	ITGA5
		HSP90AA1	PRKCH				KCNK10	PDGFRA						POLR2B							GAS1		PIK3R4					PIK3R2			PPP2R4									ITGB5						NTRK1	PIK3R3	ITGA6
		HTT	PRKCI				KCNK12	PDGFRB						POLR2C							GAS2		PIK3R5					PIK3R3			PPP2R5A									ITGB6						NTRK2	PIK3R4	ITGA7
		IGF1	PSMA1				KCNK13	PENK						PPAP2B							GAS6		POLR1A					PIK3R4			PPP2R5B									ITGB7						NTRK3	PIK3R5	ITGA8
		IGF1R	PSMA2				KCNK15	PGF						PPBP							GAS8		POLR2A					PIK3R5			PPP2R5C									ITGB8						NUDT6	RAC1	ITGA9
		IGF2	PSMA3				KCNK16	PIK3C2A						PRKACA							GDF1		POLR2B					PLCB1			PPP2R5E									JUN						OGN	RAC2	ITGAD
		IGF2AS	PSMA4				KCNK17	PIK3C2B						PRKACB							GDF10		POLR2C					PLCB2			PROK1									JUNB						P2RY13	RAC3	ITGAE
		IKBKB	PSMA6				KCNK2	PIK3C2G						PRKACG							GDF15		PPAP2B					PLCB3			PSIP1									JUND						PAK1	RAF1	ITGAL
		IKBKE	PSMA7				KCNK3	PIK3C3						PRKAR1A							GDF2		PPARGC1A					PLCB4			PSMA1									KDR						PAK2	REL	ITGAM
		IKBKG	PSMB1				KCNK4	PIK3CA						PRKAR1B							GDF5		PPBP					PPAP2B			PSMA2									KIT						PAK3	RELA	ITGAV
		IL10	PSMB10				KCNK5	PIK3CB						PRKAR2A							GDF6		PRKACA					PPBP			PSMA3									KITLG						PAK4	RELB	ITGAX
		IL10RA	PSMB2				KCNK6	PIK3CD						PRKAR2B							GDF9		PRKACB					PPP3CA			PSMA4									KLF10						PAK6	RIPK1	ITGB1
		IL10RB	PSMB3				KCNK7	PIK3R1						PRKCA							GFER		PRKACG					PPP3CB			PSMA5									KRT18						PAK7	RPS6KA1	ITGB2
		IL11	PSMB4				KCNK9	PIK3R2						PRKCB							GH1		PRKAR1A					PPP3CC			PSMA6									LAMA1						PDGFA	RPS6KA2	ITGB3
		IL11RA	PSMB5				KCNRG	PIK3R3						PRKCD							GH2		PRKAR1B					PPP3R1			PSMA7									LAMA2						PDGFB	RPS6KA3	ITGB4
		IL12A	PSMB6				KCNT1	PIK3R4						PRKCE							GHRH		PRKAR2A					PPP3R2			PSMB1									LAMA3						PDGFC	RPS6KA4	ITGB5
		IL12B	PSMB7				KCNT2	PIK3R5						PRKCE							GMFG		PRKAR2B					PRKACA			PSMB10									LAMA4						PDGFD	RPS6KA5	ITGB6
		IL12RB1	PSMB8				KCNU1	PLCB1						PRKCG							GNA11		PROK1					PRKACB			PSMB2									LAMA5						PDGFRA	RRAS	ITGB7
		IL12RB2	PSMB9				KCNV1	PLCB2						PRKCH							GNA12		PSIP1					PRKACG			PSMB3									LAMB1						PDGFRB	RRAS2	ITGB8
		IL13	PSMC1				KCNV2	PLCB3						PRKCI							GNA13		PTK7					PRKAR1A			PSMB4									LAMB2						PENK	SHC1	JUN
		IL13RA1	PSMC2				KCTD1	PLCB4						PRKCQ							GNA14		PTN					PRKAR1B			PSMB5									LAMB3						PGF	SHC2	KDR
		IL13RA2	PSMC3				KCTD10	PLCD1						PRKCZ							GNA15		RAF1					PRKAR2A			PSMB6									LAMB4						PIK3R1	SHC3	KIT
		IL15	PSMD1				KCTD11	PLCD3						PRKD1							GNAI1		RET					PRKAR2B			PSMB7									LAMC1						PIK3R2	SOS1	KITLG
		IL15RA	PSMD2				KCTD12	PLCD4						PRKD3							GNAI2		ROR1					PRKCA			PSMB8									LAMC2						PIK3R3	SOS2	KLF10
		IL16	PSMD3				KCTD13	PLCE1						PSIP1							GNAI3		ROR2					PRKCB			PSMB9									LAMC3						PIK3R4	TGFB1	KRAS
		IL17A	PSMD4				KCTD14	PLCG1						PTN							GNAL		ROS1					PRKCD			PSMC1									LEF1						PIK3R5	TGFB2	LAMA1
		IL17RA	PSMD5				KCTD15	PLCG2						RAF1							GNAO1		RRAS					PRKCE			PSMC2									LEFTY1						PPAP2B	TGFB3	LAMA2
		IL17RC	PSMD6				KCTD2	PLCH1						RPS6KA1							GNAQ		RRAS2					PRKCG			PSMC3									LEFTY2						PPBP	TGFBR1	LAMA3
		IL18	PSMD7				KCTD3	PLCH2						SEMA3A							GNAS		RYK					PRKCH			PSMC4									LHB						PROK1	TGFBR2	LAMA4
		IL18R1	PTEN				KCTD4	PPAP2B						SEMA4B							GNAT1		SEMA3A					PRKCI			PSMC5									LIFR						PSIP1	TGFBR3	LAMA5
		IL19	PTN				KCTD5	PPBP						SEMA4G							GNAT2		SEMA4B					PRKCQ			PSMC6									LIMS1						PTK7	TNF	LAMB1
		IL1A	RAF1				KCTD6	PRF1						SEMA5A							GNAZ		SEMA4G					PRKCZ			PSMD1									LIMS2						PTN	TNFRSF17	LAMB2
		IL1B	RANBP9				KCTD7	PRKACA						SOS1							GNB1		SEMA5A					PRKD1			PSMD2									LMTK2						PXN	TNFRSF1A	LAMB3
		IL1R1	REL				KCTD8	PRKACB						SOS2							GNB2		SIN3A					PRKD3			PSMD3									LMTK3						RAC1	TNFRSF1B	LAMB4
		IL2	RELA				KCTD9	PRKACG						SPON1							GNB3		SIN3B					PROK1			PSMD4									LTBP1						RAC2	TNFSF10	LAMC1
		IL20	RELB				KDELR1	PRKAR1A						TBP							GNB4		SOS1					PSIP1			PSMD5									LTBP2						RAC3	TNFSF13B	LAMC2
		IL20RA	RHOA				KDELR2	PRKAR1B						TBRG1							GNB5		SOS2					PTK2			PSMD6									LTBP3						RAF1	TRADD	LAMC3
		IL21	RPS6KA1				KDELR3	PRKAR2A						TDGF1							GNG10		SP1					PTK2B			PSMD7									LTBP4						RET	TRAF2	LEFTY1
		IL22	RPS6KA2				KDR	PRKAR2B						TGFA							GNG11		SPON1					PTK7			PTK7									MAPK1						RHOA	VEGFB	LEFTY2
		IL22RA1	RPS6KA3				KIT	PRKCA						TGFB1							GNG12		SRA1					PTN			PTN									MAPK10						RIPK1	VEGFC	LHB
		IL23A	RPS6KA4				KITLG	PRKCB						TGFB2							GNG13		SRC					PXN			RET									MAPK3						ROR1		LIFR
		IL23R	RPS6KA6				KLF10	PRKCD						TGFB3							GNG2		TAF1					RAC1			ROR1									MAPK6						ROR2		LMTK2
		IL24	RRAS				KRAS	PRKCE						TGFBR1							GNG3		TAF10					RAC2			ROR2									MAPK8						ROS1		LMTK3
		IL26	RRAS2				LEFTY1	PRKCG						TGFBR3							GNG4		TAF11					RAC3			ROS1									MAPK9						RRAS		LTA
		IL2RA	SEMA3A				LEFTY2	PRKCH						THPO							GNG5		TAF12					RAF1			RPS6KA1									MDK						RRAS2		LTBP1
		IL2RB	SEMA4B				LHB	PRKCI						TIMP1							GNG7		TAF13					RAP1A			RPS6KA3									MEPE						RYK		LTBP2
		IL2RG	SEMA4G				LIPE	PRKCQ						TIMP2							GNG8		TAF15					RAP1B			RRAS									MERTK						SEMA3A		LTBP3
		IL3	SEMA5A				LTBP1	PRKCZ						TIMP3							GNGT1		TAF1A					RAPGEF3			RRAS2									MET						SEMA4B		LTBP4
		IL3RA	SHBG				LTBP2	PRKD1						TIMP4							GNGT2		TAF1B					RAPGEF4			RYK									MMRN2						SEMA4G		MAP2K1
		IL4	SMAD3				LTBP3	PRKD3						TYMP							GNRH1		TAF1C					REL			SEMA3A									MST1R						SEMA5A		MAP2K2
		IL4R	SOS1				LTBP4	PRKDC						UTS2							GNRH2		TAF1L					RELA			SEMA4B									MTOR						SH3RF1		MAP2K3
		IL5	SOS2				MAP2K1	PROK1						VEGFA							GPC6		TAF2					RELB			SEMA4G									MUC1						SMAD4		MAP2K4
		IL5RA	SP1				MAP2K2	PSIP1						VEGFB							GRB2		TAF3					RET			SEMA5A									MUSK						SOS1		MAP2K5
		IL6	SPON1				MAPK1	PTN						VEGFC							H3F3A		TAF4					RHOA			SPON1									MYC						SOS2		MAP2K6
		IL6R	SRC				MAPK11	RAF1													H3F3B		TAF4B					RHOB			TBRG1									MYH1						SPIRE1		MAP2K7
		IL7	SRF				MAPK12	RB1													HAPLN1		TAF5					RHOC			TCF7									MYH10						SPIRE2		MAP3K1
		IL7R	SUMO1				MAPK13	REL													HAPLN2		TAF5L					RHOD			TDGF1									MYH11						SPON1		MAP3K10
		IL8	SUMO2				MAPK14	RELA													HAPLN3		TAF6					RHOG			TEK									MYH13						STAT4		MAP3K11
		IL9	SUMO3				MAPK3	RELB													HAPLN4		TAF6L					RHOH			TGFA									MYH14						TBRG1		MAP3K2
		IL9R	TAF2				MAPK6	RIPK2													HDGF		TAF7					RND2			TGFB1									MYH15						TCF12		MAP3K3
		ILK	TBP				MAPK7	RPS6KA1													HGF		TAF7L					RND3			TGFB2									MYH16						TCF15		MAP3K4
		INSR	TBRG1				MDK	RPS6KA2													HIST1H3A		TAF9					ROCK1			TGFB3									MYH2						TCF19		MAP3K5
		INSRR	TDGF1				MEP1B	RPS6KA3													HIST1H3B		TAF9B					ROCK2			THPO									MYH3						TCF20		MAP3K7
		IRS1	TGFA				MET	RPS6KA4													HIST1H3C		TBP					ROR1			TIE1									MYH4						TCF21		MAP3K8
		ITGA1	TGFB1				MRAS	RPS6KA6													HIST1H3D		TBRG1					ROR2			TIMP1									MYH6						TCF23		MAPK1
		ITGA10	TGFB1I1				MTOR	RPS6KB1													HIST1H3E		TDGF1					ROS1			TIMP2									MYH7						TCF3		MAPK10
		ITGA11	TGFB2				MYL1	RRAS													HIST1H3F		TEK					RRAS			TIMP3									MYH7B						TCF4		MAPK11
		ITGA2	TGFB3				MYL12A	RRAS2													HIST1H3G		TGFA					RRAS2			TIMP4									MYH8						TCF7		MAPK12
		ITGA2B	TGFBR1				MYL12B	SEMA3A													HIST1H3H		TGFB1					RYK			TLE1									MYH9						TCF7L1		MAPK13
		ITGA3	THPO				MYL2	SEMA4B													HIST1H3I		TGFB2					SEMA3A			TLE2									MYL1						TCF7L2		MAPK14
		ITGA4	TIMP1				MYL3	SEMA4G													HIST1H3J		TGFB3					SEMA4B			TLE3									MYL12A						TDGF1		MAPK3
		ITGA5	TIMP2				MYL4	SEMA5A													HIST2H3C		THPO					SEMA4G			TYMP									MYL12B						TEAD1		MAPK7
		ITGA6	TIMP3				MYL5	SFN													HIST3H3		TIE1					SEMA5A			TYRO3									MYL2						TEAD4		MAPK8
		ITGA7	TIMP4				MYL6	SMPD1													HMGN1		TIMP1					SHC1			UBB									MYL3						TEK		MAPK8IP1
		ITGA8	TYMP				MYL7	SMPD2													HRAS		TIMP2					SHC2			UBC									MYL4						TFAM		MAPK8IP2
		ITGA9	UBB				MYL9	SMPD3													HSPG2		TIMP3					SHC3			UBD									MYL5						TGFA		MAPK8IP3
		ITGAD	UBC				MYLPF	SPON1													IGF1		TIMP4					SOS1			UTS2									MYL6						TGFB1		MAPK9
		ITGAE	UBD				NFAT5	TBRG1													IGF1R		TYMP					SOS2			VEGFA									MYL7						TGFB2		MAPKAPK2
		ITGAL					NFATC1	TGFA													IGF2		TYRO3					SPON1			VEGFB									MYL9						TGFB3		MAPKSP1
		ITGAM					NFATC2	TGFB1													IGF2AS		UBE3A					SRC			VEGFC									MYLPF						THPO		MDK
		ITGAV					NFATC3	TGFB1													IL10		UTS2					SRF			WNT1									MYO10						TIE1		MEF2A
		ITGAX					NFATC4	TGFB2													IL11		VEGFB					STAT1			WNT10A									MYO15A						TIMP1		MEF2B
		ITGB1					NFKB1	TGFB3													IL12A		VEGFC					STAT2			WNT10B									MYO18B						TIMP2		MEF2C
		ITGB2					NFKB2	TGFBR1													IL12B							STAT3			WNT11									MYO1A						TIMP3		MEF2D
		ITGB3					NGF	TGFBR3													IL13							STAT4			WNT16									MYO1B						TIMP4		MEPE
		ITGB4					NGFR	THPO													IL15							STAT5A			WNT2									MYO1C						TNFRSF10A		MERTK
		ITGB5					NOS3	TIMP1													IL16							STAT5B			WNT2B									MYO1D						TNFRSF10B		MET
		ITGB6					NRAS	TIMP2													IL17A							STAT6			WNT3									MYO1E						TNFRSF10C		MKNK1
		ITGB7					NRG1	TIMP3													IL18							TBRG1			WNT3A									MYO1F						TNFRSF10D		MKNK2
		ITGB8					NRG2	TIMP4													IL19							TDGF1			WNT4									MYO1G						TNFRSF13C		MMRN2
		JAK1					NRG3	TNF													IL1A							TEK			WNT5A									MYO3A						TNFRSF17		MRAS
		KDR					NRG4	TNFRSF1A													IL1B							TGFA			WNT5B									MYO3B						TNFRSF18		MST1R
		KIT					NRP1	TNFRSF1B													IL2							TGFB1			WNT6									MYO5A						TNFRSF1A		MUSK
		KITLG					NRP2	TRADD													IL20							TGFB2			WNT7A									MYO5B						TNFRSF1B		MYC
		KLF10					NTF3	TRAF2													IL21							TGFB3			WNT7B									MYO6						TNFRSF25		NCAN
		KRAS					NTF4	TRAF3													IL22							THPO			WNT8A									MYO7A						TNFSF10		NFE2L1
		LEFTY1					NTN1	TRAF4													IL23A							TIE1			WNT8B									MYO7B						TNFSF13B		NFKB1
		LEFTY2					NTRK1	TRAF5													IL24							TIMP1			WNT9A									MYO9A						TP53		NFKB2
		LHB					NTRK2	TYMP													IL26							TIMP2			WNT9B									MYO9B						TRADD		NGF
		LIF					NTRK3	UTS2													IL3							TIMP3												NACA						TRAF2		NGFR
		LIFR					NUDT6	VEGFA													IL4							TIMP4												NCAN						TYMP		NRAS
		LMTK2					OGFR	VEGFB													IL5							TYMP												NCK2						TYRO3		NRG1
		LMTK3					OGN	VEGFC													IL6							TYRO3												NFE2L1						UTS2		NRG2
		LTA					PDE1A	YWHAB													IL7							UTS2												NFKB1						VEGFB		NRG3
		LTBP1					PDE1B	YWHAE													IL8							VEGFA												NGF						VEGFC		NRG4
		LTBP2					PDE1C	YWHAG													IL9							VEGFB												NOS2						ZEB1		NRP1
		LTBP3					PDE3A	YWHAH													IMPG1							VEGFC												NRG1						ZNF354A		NRP2
		LTBP4					PDE3B	YWHAQ													IMPG2																			NRG2								NTF3
		MAP3K5					PDGFA	YWHAZ													INSR																			NRG3								NTF4
		MAPK8IP1					PDGFB														INSRR																			NRG4								NTRK1
		MDK					PDGFC														ITGA1																			NTF3								NTRK2
		MDM2					PDGFD														ITGA10																			NTF4								NTRK3
		MERTK					PDGFRA														ITGA11																			NTRK1								NUDT6
		MET					PDGFRB														ITGA2																			NTRK2								OGFR
		MRAS					PENK														ITGA2B																			NTRK3								OGN
		MST1R					PGF														ITGA3																			NUDT6								OSM
		MTOR					PHKA1														ITGA4																			OGN								PAK1
		MUSK					PHKA2														ITGA5																			PARVA								PAK2
		NCF1					PHKB														ITGA6																			PARVB								PAK3
		NGFR					PHKG1														ITGA7																			PCDHGA12								PAK4
		NOS3					PHKG2														ITGA8																			PDGFA								PAK6
		NPTN					PIK3C2A														ITGA9																			PDGFB								PAK7
		NRAS					PIK3C2B														ITGAD																			PDGFC								PDGFA
		NRG1					PIK3C2G														ITGAE																			PDGFD								PDGFB
		NRG2					PIK3C3														ITGAL																			PDGFRA								PDGFC
		NRG3					PIK3CA														ITGAM																			PDGFRB								PDGFD
		NRG4					PIK3CB														ITGAV																			PDPK1								PDGFRA
		NTF3					PIK3CD														ITGAX																			PENK								PDGFRB
		NTF4					PIK3R1														ITGB1																			PGF								PENK
		NTRK1					PIK3R2														ITGB2																			PIK3R1								PGF
		NTRK2					PIK3R3														ITGB3																			PIK3R2								PIK3R1
		NTRK3					PIK3R4														ITGB4																			PIK3R3								PIK3R2
		NUDT6					PIK3R5														ITGB5																			PIK3R4								PIK3R3
		OGN					PKIA														ITGB6																			PIK3R5								PIK3R4
		OSM					PKIB														ITGB7																			PPAP2B								PIK3R5
		OSMR					PKIB														ITGB8																			PPBP								PLCB1
		P2RY13					PKIG														JUN																			PPP1R14B								PLCB2
		PDE3B					PLA2G10														KDR																			PPP2CA								PLCB3
		PDGFA					PLA2G12A														KIT																			PPP2CB								PLCB4
		PDGFB					PLA2G12B														KITLG																			PPP2R1A								PLCD1
		PDGFC					PLA2G1B														KLF10																			PPP2R1B								PLCD3
		PDGFD					PLA2G2A														KRAS																			PPP2R2A								PLCD4
		PDGFRA					PLA2G2C														LAMA1																			PPP2R2B								PLCE1
		PDGFRB					PLA2G2D														LAMA2																			PPP2R2C								PLCG1
		PDPK1					PLA2G2E														LAMA3																			PPP2R3A								PLCG2
		PENK					PLA2G2F														LAMA4																			PPP2R3B								PLCZ1
		PF4					PLA2G3														LAMA5																			PPP2R4								PPAP2B
		PF4V1					PLA2G4A														LAMB1																			PPP2R5A								PPBP
		PFKFB1					PLA2G4C														LAMB2																			PPP2R5B								PRG2
		PFKFB2					PLA2G4D														LAMB3																			PPP2R5C								PRG4
		PFKFB3					PLA2G4E														LAMB4																			PPP2R5D								PRKACA
		PFKFB4					PLA2G4F														LAMC1																			PPP2R5E								PRKACB
		PFKL					PLA2G5														LAMC2																			PRG2								PRKACG
		PFKM					PLA2G6														LAMC3																			PRG4								PRKAR1A
		PFKP					PLA2G7														LAT																			PROK1								PRKAR1B
		PGF					PLCB1														LEFTY1																			PSIP1								PRKAR2A
		PIK3CG					PLCB2														LEFTY2																			PTEN								PRKAR2B
		PIK3R1					PLCB3														LHB																			PTGS2								PRKCA
		PIK3R2					PLCB4														LIF																			PTK2								PRKCB
		PIK3R3					PLCD1														LIFR																			PTK2B								PRKCD
		PIK3R4					PLCD3														LMTK2																			PTK7								PRKCE
		PIK3R5					PLCD4														LMTK3																			PTN								PRKCG
		PIP					PLCE1														LTA																			PXN								PRKCH
		PPAP2B					PLCG1														LTBP1																			RAC1								PRKCI
		PPBP					PLCG2														LTBP2																			RAC2								PRKCQ
		PPP2CA					PLCZ1														LTBP3																			RAC3								PRKCZ
		PPP2CB					PLN														LTBP4																			RET								PRKD1
		PPP2R1A					PPAP2B														MAP2K1																			RHOA								PRKD3
		PPP2R1B					PPBP														MAP2K2																			RHOB								PROK1
		PPP2R2A					PPP1R10														MAP3K1																			RHOC								PSIP1
		PPP2R2B					PPP1R11														MAPK1																			RHOD								PTK2
		PPP2R2C					PPP1R12A														MAPK3																			RHOG								PTK2B
		PPP2R3A					PPP1R12B														MAPKSP1																			RHOH								PTK7
		PPP2R3B					PPP1R12C														MAX																			RHOJ								PTN
		PPP2R4					PPP1R13B														MDK																			RHOQ								PXN
		PPP2R5A					PPP1R14A														MEPE																			RND2								RAC1
		PPP2R5B					PPP1R14B														MERTK																			RND3								RAF1
		PPP2R5C					PPP1R15A														MET																			ROR1								RAP1A
		PPP2R5D					PPP1R16A														MKNK1																			ROR2								RAP1B
		PPP2R5E					PPP1R1A														MKNK2																			ROS1								REL
		PRKDC					PPP1R1B														MMRN2																			RPS6KA4								RELA
		PROK1					PPP1R2														MRAS																			RPS6KA5								RELB
		PSIP1					PPP1R3A														MST1R																			RSU1								RET
		PTEN					PPP1R3B														MUSK																			RYK								RIPK1
		PTK2					PPP1R3C														MYC																			SEMA3A								ROR1
		PTK2B					PPP1R3D														MYLK																			SEMA4B								ROR2
		PTK7					PPP1R3E														NCAN																			SEMA4G								ROS1
		PTN					PPP1R3F														NFKB1																			SEMA5A								RPS6KA1
		PXN					PPP1R7														NFKBIA																			SMC3								RPS6KA2
		RAF1					PPP1R8														NGF																			SNAI1								RPS6KA3
		RET					PPP1R9A														NRAS																			SNAI2								RPS6KA4
		ROR1					PPP1R9B														NRG1																			SPOCK1								RPS6KA5
		ROR2					PPP3CA														NRG2																			SPOCK2								RPS6KA6
		ROS1					PPP3CB														NRG3																			SPOCK3								RRAS
		RPS6KB1					PPP3CC														NRG4																			SPON1								RRAS2
		RRAS					PPP3R1														NTF3																			SPON2								RYK
		RRAS2					PPP3R2														NTF4																			SPP1								SEMA3A
		RYK					PRKACA														NTRK1																			TBRG1								SEMA4B
		SEMA3A					PRKACB														NTRK2																			TCF12								SEMA4G
		SEMA4B					PRKACG														NTRK3																			TCF15								SEMA5A
		SEMA4G					PRKAR1A														NUDT6																			TCF19								SH3RF1
		SEMA5A					PRKAR1B														OGN																			TCF20								SMC3
		SLC2A4					PRKAR2A														OSM																			TCF21								SOS1
		SPON1					PRKAR2B														PAK1																			TCF23								SOS2
		SYK					PRKCA														PAK2																			TCF3								SPOCK1
		TBRG1					PRKCB														PAK3																			TCF4								SPOCK2
		TDGF1					PRKCD														PAK4																			TCF7								SPOCK3
		TEK					PRKCE														PAK6																			TCF7L1								SPON1
		TGFA					PRKCG														PAK7																			TCF7L2								SPON2
		TGFB1					PRKCH														PAX6																			TDGF1								SPP1
		TGFB2					PRKCQ														PDGFA																			TEAD1								SRC
		TGFB3					PRKD1														PDGFB																			TEAD4								STAT1
		THEM4					PRKD3														PDGFB																			TEK								STAT2
		THPO					PROK1														PDGFC																			TESK1								STAT3
		TIE1					PSIP1														PDGFD																			TFAM								STAT4
		TIMP1					PTK2B														PDGFRA																			TGFA								STAT5A
		TIMP2					PTN														PDGFRB																			TGFB1								STAT5B
		TIMP3					PTPN1														PENK																			TGFB1I1								STAT6
		TIMP4					PTPN2														PF4																			TGFB2								TAOK2
		TNESF10					PTPN3														PF4V1																			TGFB3								TBRG1
		TNESF11					PTPRA														PGF																			THPO								TCF12
		TNESF12					PTPRB														PIK3R1																			TIE1								TCF15
		TNESF13					PTPRC														PIK3R2																			TIMP1								TCF19
		TNESF13B					PYGB														PIK3R3																			TIMP2								TCF20
		TNESF14					PYGL														PIK3R4																			TIMP3								TCF21
		TNESF18					PYGM														PIK3R5																			TIMP4								TCF23
		TNESF4					RAF1														PIP																			TMSB4X								TCF3
		TNESF8					RAP1A														PLCB1																			TMSB4Y								TCF4
		TNESF9					RAP2A														PLCB2																			TNC								TCF7
		TNF					RAPGEF3														PLCB3																			TNF								TCF7L1
		TNFAIP6					RAPGEF4														PLCB4																			TNFSF1A								TCF7L2
		TNFRSF10A					REL														PLCG1																			TYMP								TDGF1
		TNFRSF10B					RELA														PPAP2B																			TYRO3								TEAD1
		TNFRSF10C					RELB														PPBP																			UTS2								TEAD4
		TNFRSF10D					RGS1														PPP1R10																			VCAN								TEK
		TNFRSF11A					RGS10														PPP1R11																			VEGFA								TFAM
		TNFRSF12A					RGS11														PPP1R12A																			VEGFB								TGFA
		TNFRSF13B					RGS12														PPP1R12B																			VEGFC								TGFB1
		TNFRSF13C					RGS13														PPP1R12C																			VIM								TGFB2
		TNFRSF14					RGS14														PPP1R13B																			ZEB1								TGFB3
		TNFRSF17					RGS16														PPP1R14A																			ZNF354A								TGFBR1
		TNFRSF18					RGS17														PPP1R14B																											TGFBR3
		TNFRSF1A					RGS18														PPP1R15A																											THPO
		TNFRSF1B					RGS19														PPP1R16A																											TIE1
		TNFRSF21					RGS2														PPP1R1A																											TIMP1
		TNFRSF25					RGS20														PPP1R1B																											TIMP2
		TNFRSF4					RGS21														PPP1R2																											TIMP3
		TNFRSF8					RGS22														PPP1R3A																											TIMP4
		TNFRSF9					RGS3														PPP1R3B																											TLN1
		TP53					RGS4														PPP1R3C																											TLN2
		TSC1					RGS5														PPP1R3D																											TNC
		TSC2					RGS6														PPP1R3E																											TNF
		TYMP					RGS7														PPP1R3F																											TNFRSF1A
		TYRO3					RGS8														PPP1R7																											TNFRSF1B
		UTS2					RGS9														PPP1R8																											TP53
		VEGFB					RHOA														PPP1R9A																											TRADD
		VEGFC					ROCK1														PPP1R9B																											TRAF2
		WNK1					ROCK2														PPP2CA																											TRAF6
		XCR1					RPS6KB1														PPP2CB																											TYMP
		XIAP					RRAS														PPP2R1A																											TYRO3
		YAP1					RRAS2														PPP2R1B																											UTS2
		YWHAB					RYR1														PPP2R2A																											VCAN
		YWHAE					RYR2														PPP2R2B																											VCL
		YWHAG					RYR3														PPP2R2C																											VEGFB
		YWHAH					SCN10A														PPP2R3A																											VEGFC
		YWHAQ					SCN11A														PPP2R3B																											WNK1
		YWHAZ					SCN1A														PPP2R4																											ZEB1
							SCN1B														PPP2R5A																											ZNF354A
							SCN2A														PPP2R5B
							SCN2B														PPP2R5C
							SCN3A														PPP2R5E
							SCN3B														PRG2
							SCN4A														PRG4
							SCN4B														PRKACA
							SCN5A														PRKACB
							SCN7A														PRKACG
							SCN8A														PRKAR1A
							SCN9A														PRKAR1B
							SCNN1A														PRKAR2A
							SCNN1B														PRKAR2B
							SCNN1D														PRKCA
							SCNN1G														PRKCB
							SEMA3A														PRKCD
							SEMA4B														PRKCE
							SEMA4G														PRKCG
							SEMA5A														PRKCH
							SPON1														PRKCI
							SRC														PRKCQ
							TBRG1														PRKCZ
							TDGF1														PRKD1
							TGFA														PRKD3
							TGFB1														PROK1
							TGFB2														PSIP1
							TGFB3														PTK2
							TGFBR1														PTK2B
							TGFBR2														PTK7
							THPO														PTN
							TIMP1														RAC1
							TIMP2														RAF1
							TIMP3														RAP1A
							TIMP4														RAP1B
							TNNI1														RAPGEF3
							TNNI2														RET
							TNNI3														ROR1
							TP53BP2														ROR2
							TYMP														ROS1
							UCN														RPS6KA1
							UTS2														RPS6KA2
							VEGFB														RPS6KA3
							VEGFC														RPS6KA4
							YWHAB														RPS6KA5
							YWHAE														RPS6KA6
							YWHAG														RRAS
							YWHAH														RRAS2
							YWHAQ														RYK
							YWHAZ														SEMA3A
																					SEMA4B
																					SEMA4G
																					SEMA5A
																					SMC3
																					SOS1
																					SOS2
																					SPOCK1
																					SPOCK2
																					SPOCK3
																					SPON1
																					SPON2
																					SPP1
																					SRC
																					SRF
																					STAT1
																					STAT3
																					TBRG1
																					TDGF1
																					TEK
																					TGFA
																					TGFB1
																					TGFB2
																					TGFB3
																					THPO
																					TIE1
																					TIMP1
																					TIMP2
																					TIMP3
																					TIMP4
																					TNC
																					TNF
																					TNFSF10
																					TNFSF11
																					TNFSF12
																					TNFSF13
																					TNFSF13B
																					TNFSF14
																					TNFSF18
																					TNFSF4
																					TNFSF8
																					TNFSF9
																					TP53
																					TP53BP2
																					TYMP
																					TYRO3
																					UBTF
																					UTS2
																					VCAN
																					VEGFB
																					VEGFC
																					ZAP70
[truncated: 33 more columns]
