# Supplementary material for: Signaling pathways activation profiles make better markers of cancer than expression of individual genes
Source: Oncotarget. 2014 Aug 23;5(20):10198–205. doi: 10.18632/oncotarget.2548 (PMC4259415; doi:10.18632/oncotarget.2548)
Supplement: Supplementary file 3 [file oncotarget-05-10198-s003.xlsx]

## Sheet: basal
Pathway name	GSM183218	GSM183219	GSM183220	GSM183221	GSM183241	GSM183242	GSM183243	GSM183244	GSM183245	GSM183246	GSM183247	GSM183248	GSM183249	GSM183250	GSM183251	Averaged
AHR Pathway	1.07	1.03	-0.37	0.65	0	3.07	0	2.53	-0.55	0.89	0.07	2.31	-1.89	1.81	-1.18	0.629333
AKT Pathway	32.89	87.37	41.54	51.24	35.47	39.48	36.26	46.28	29.37	49.86	38.02	50.25	60.58	66.68	81.76	49.8033
Androgen receptor Pathway	18.64	23.03	3.69	25.36	1.03	26.13	14.38	29.93	9.55	16.23	21.56	25.67	19.82	36.19	29.82	20.0687
ATM Pathway	0.33	3.62	-3	0.33	2.61	8.48	5.05	7.64	0.6	3.39	3.79	7.53	-0.08	13.62	0.99	3.66
Brca1 as a transcription regulator effect	0.2	2.65	-0.53	1.08	-1.07	-0.91	0.04	-2.43	-1.04	-1.3	-3.32	-3.84	-0.25	-1.96	-5.31	-1.19933
BRCA1 Pathway	12.5	9.79	1.07	5.49	7.06	11.72	12.92	9.18	2.92	4.86	5.43	22.06	8.22	3.92	17.23	8.958
cAMP Pathway	22.44	22.16	6.43	31.86	14.87	35.99	31.89	41.66	18.06	26.63	29.26	25.41	35.88	45.37	30.12	27.8687
Caspase Cascade	-13.79	-27.94	-4.02	-25.29	-12.83	-30.23	-22.43	-34.8	-9.43	-21.26	-20.66	-28.35	-19.08	-38.49	-51.87	-24.0313
CD40 Pathway	-1.75	1.84	1.7	3.61	1.69	-1.01	2.83	0.07	1.36	1.66	2.93	-4.56	-2.8	3.07	-6.05	0.306
Cellular Anti-Apoptosis Pathway	14.86	18.12	-0.83	16.64	12.62	24.91	21.22	29.05	14.4	20.32	17.49	26.75	30.99	37.57	35.69	21.32
Chemokine Pathway	8.93	37.29	20.44	21.65	13.5	8.81	9.64	14.22	14.38	15.77	6.41	8.08	13.2	14.18	18.6	15.0067
Chromatin Pathway	8.15	6.37	1.62	5.44	5.97	7.7	7.07	10.12	4.94	4.74	5.96	12.63	7.09	6.86	12.52	7.14533
Circadian Pathway	1.21	0.56	1.29	0.85	0.95	1.38	0.73	-0.78	0.53	0.83	0.73	-4.48	-1.3	-1.87	-1.81	-0.0786667
CREB Pathway	24.59	26.82	3.24	27.26	15.15	45.14	29.9	47.18	16.72	27.73	31.58	42.94	37.25	45.54	45.36	31.0933
Cytokine Network Pathway	3.57	10.47	8.51	9.03	0	0	1.32	0	1.62	0	0	3.37	2.72	0	9.32	3.32867
DNA Repair Mechanisms Pathway	7.92	-3.73	3.52	3.57	-0.04	3.87	13.2	12.17	3.84	-0.57	4.82	15.81	9.32	3.81	12.24	5.98333
DNA-damage-induced apoptosis effect	7.02	4.78	2.03	3.83	4.02	2.41	6.22	4.99	2.93	1.79	4.04	8.27	2.91	3.43	9.59	4.55067
DNA-damage-induced responses effect	3.07	3.75	2.07	2.59	2.48	1.86	3.25	2.64	1.73	0.73	1.92	4.05	1.46	1.52	4.87	2.53267
EGFR Pathway	1.75	1.65	2.81	4.53	0.97	1.55	1.67	3.38	-0.77	0.92	2.05	1.08	-2.14	2.38	3.72	1.70333
ErbB Family Pathway	2.59	-2.52	3.47	2.83	3.22	0.53	2.97	0.21	2.2	3.18	3.59	-2.11	-0.16	3.43	-0.46	1.53133
ERK Signaling Pathway	65.66	124.22	58.9	77.49	68.75	76.62	65.75	82.58	54.9	96.14	75.68	97.59	120.24	117.83	149.65	88.8
Erythropoeitin Pathway	-0.1	1.79	0.93	10.35	4.61	10.69	8.13	13.55	3.35	5.02	2.54	5.11	2.83	12.6	3.59	5.666
Estrogen Pathway	29.42	29.7	12.85	33	18.26	38.94	34.33	46.25	19.29	31.37	33.58	43	32.69	51.69	51.69	33.7373
Fas m Signaling Pathway	6.98	5.75	7.76	5.38	5.27	4.69	5.12	4.85	2.9	3.94	5.26	6.06	5.06	2.75	10.38	5.47667
Fas p Signaling Pathway	-0.51	0.07	1.06	0	0	-2.31	0	-0.79	0	-1.04	-0.51	-3.67	-1.11	0.95	-0.74	-0.573333
FLT3 Signaling Pathway	-0.53	0.83	1.38	6.87	5.33	5.4	8.26	4.81	3.44	6.01	3.87	3.47	0.47	8.42	-1.61	3.76133
Glucocorticoid Receptor Pathway	14.8	54.85	33.18	27.7	5.72	3.42	11.46	9.32	13.01	8.27	9.11	17.62	20.27	21.13	44.01	19.5913
GPCR Pathway	23.4	33.16	10.68	33.8	21.6	34.76	33.49	38.63	21.02	31.12	34.28	33.19	44.12	53.7	43.32	32.6847
G-protein signaling Cross-talk between Ras-family GTPases	-2.12	-1.04	-1.01	-1.21	-1.47	-0.86	-1.66	-2.37	0.5	-1.65	-1.85	-0.91	-2.04	1.18	-3.06	-1.30467
Growth Hormone Pathway	-0.02	0.8	3.09	4.43	6.25	2.75	7.32	2.21	2.61	6.3	2.88	0.46	0.75	7.08	-3.22	2.91267
GSK3 Pathway	36.14	36.73	12.71	38.94	31.51	61.29	46.8	60.22	31.77	45.81	51.52	62.71	59.83	76.04	59.34	47.424
Hedgehog Pathway	9.69	4.51	4.66	7.84	7.58	11.04	8.57	13.47	6.45	8.47	12.29	13.97	9.19	9.01	11.32	9.204
HGF Pathway	-0.36	7.76	3.89	4	2.01	5.08	2.21	5.4	1.47	5.43	3.76	3.51	4.69	6.4	6.23	4.09867
HIF1Alpha Pathway	1.71	9.77	4.92	4.87	0.72	5.86	3.91	1.98	1.41	2.75	2.47	8.49	1.85	4.54	8.67	4.26133
Hypoxia-induced EMT in cancer and fibrosis 3	0.49	2.53	-1.05	0.2	-2.4	-2.27	-2.6	-2	-1.76	0.47	-1.04	-1.77	-2.35	0.7	1.8	-0.736667
IGF1R Signaling Pathway	9.37	4.54	5.45	9.56	6.59	18.2	10.77	15.62	5.36	7.77	14.56	12.59	9.01	14.78	9.05	10.2147
IL 10 Pathway	-4.61	7.62	5.72	5.97	1.25	5.99	3.38	1.02	0.25	2.74	3.62	3.09	-1.07	5.67	-0.75	2.65933
IL 2 Pathway	-5.89	16.36	4.62	1.66	5.21	-4.34	7.68	-0.05	1.85	5.01	0.49	-6.99	4.75	5.77	0.21	2.42267
IL 6 Pathway	4.44	51.17	27.93	22.28	12.91	-2.93	1.61	6.11	12.04	14.28	3.36	8.87	13.65	15.4	31.58	14.8467
ILK Pathway	64.88	86.72	29.72	54.52	67.42	80.7	63.56	96.62	48.04	97.53	92.17	95.94	113.71	121.31	155.44	84.552
Integrin SIgnaling Pathway	28.78	44.64	17.91	22.93	32.21	35.65	26.64	35.82	17.66	54.88	41.57	46.79	61.15	62.04	84.56	40.882
Interactions Report	0.97	3.13	-0.76	1.47	-2.4	-2.27	-2.6	-2	-1.76	0.47	-1.53	-2.49	-2.35	0	3.66	-0.564
Interferon Pathway	3.87	4.02	3.9	8.25	6.62	6.68	6.01	4.25	2.69	4.96	7.07	4.77	5.47	6.5	6.38	5.42933
IP3 Pathway	7.41	23.68	-0.58	10.04	2.8	21.87	12.05	17.72	5	9.25	11.7	10.59	16.57	11.58	5.82	11.0333
JAK mStat Pathway	-0.68	0.44	0.99	1.18	1.3	-0.32	0.07	0.32	-0.46	0.93	0	-0.59	0	0	0.39	0.238
JNK Pathway	33.16	59.19	15.98	34.53	28.35	42.6	37.06	52.22	29.53	41.87	42.06	46.57	54.67	58.33	67.51	42.9087
MAPK Family Pathway	6.48	42.38	21.53	28.47	-2.63	0.22	7.89	1.92	11.84	4.3	5.43	5.99	25.06	22.02	22.73	13.5753
MAPK Signaling Pathway	54.62	76.4	34.54	60.06	52.2	77.61	57.41	83.66	42	80.39	76.52	77.35	100.68	110.81	135.91	74.6773
Mismatch repair effect	2.95	0	1.11	2.4	1.09	0.8	4.05	2.6	0.71	1.29	1.03	4.23	1.45	1.02	4.13	1.924
Mismatch Repair Pathway	5.49	0.89	0.81	3.73	3.82	3.65	8.1	6.57	2.18	2.06	3.62	7.25	3.25	2.47	7.55	4.096
Mitochondrial Apopotosis m Pathway	-5.82	-16.76	-2.24	-7.8	-2.91	-12.69	-9.64	-12.32	-8.08	-9.57	-14.09	-12.62	-19.86	-17.91	-21.45	-11.584
mTOR Pathway	27.48	32.99	15.93	30.84	22.22	35.85	32.15	37.86	24.53	29.89	30.75	37.99	41.63	48.24	45.31	32.9107
NGF m Pathway	1.69	0.42	2.27	0.66	1.23	-0.78	0.11	0.08	0.5	0.87	0.51	-0.54	0	1.75	2.04	0.720667
NGF p Pathway	-1.64	2	-0.88	4.83	1.23	2.15	5.76	2.85	2.93	1.42	2.45	-0.08	0.87	8.23	2.72	2.32267
NHEJ mechanisms of DSBs repair effect	6.14	3.61	5.53	5.22	3.77	3.12	5.3	1.92	2.56	1.83	1.43	4.95	4.07	1.4	5.49	3.756
Notch Pathway	1.11	1.08	-1.64	1.25	0.45	2.15	1.64	1.01	1.01	1.22	2.37	4.09	1.93	3.51	1.83	1.534
Nucleotide excision repair effect	3.36	1.18	-0.72	3.32	1.09	-0.05	5.02	6.63	1.38	0.96	1.71	2.29	1.85	1.47	1.38	2.058
p38 Signaling Pathway	38.36	108.6	53.07	66.17	36.82	31.47	33.99	48.91	38.74	50.89	33.14	40.58	67.01	62.17	85.59	53.034
p53 Signaling m Pathway	2.53	4.86	3.05	5.59	-0.06	-2.17	2.15	1.28	-0.01	1.98	3.57	-2.63	0.27	3.52	-1.99	1.46267
PAK Pathway	20.4	66.1	30.07	33.01	26.28	25.14	21.78	31.62	20.99	37.67	23	39.11	48.38	38.9	69.55	35.4667
PPAR Pathway	10.07	22.36	6.33	13.54	9.8	21.64	12.47	21.13	9.77	16.9	13.93	22.46	25.75	22.89	26.71	17.05
PTEN Pathway	-0.42	-1.12	-0.47	-1.98	-2.38	-6.91	-4.39	-4.29	-0.44	-3.6	-5.22	-2.86	2.38	-3.27	-0.63	-2.37333
RANK Signaling in Osteoclast Pathway	-0.65	1.68	-0.04	0.71	1.29	-1.65	1.94	1.03	-1.89	3.35	3.27	-5.52	-6.28	2.3	-3.21	-0.244667
RAS Pathway	19.36	27.9	19.02	26.12	27.39	37.35	30.97	38.72	21.97	30.01	33.01	21.78	27	29.25	24.17	27.6013
Regulation of telomere length and cellular immortalization effect	-0.95	0	0	-0.88	-0.92	1.03	-0.03	0.79	0.56	-0.44	-1.08	0.11	-1.52	-1.07	1.37	-0.202
RNA Polymerase II Complex Pathway	2.35	0.8	2.36	1.75	-0.72	0.93	3.4	3.71	0.56	0.31	1.88	2.17	-2.44	1.67	1.53	1.35067
Sister chromatid cohesion effect	-0.53	-1.11	-1.98	-0.33	1.3	1.85	0.72	2.81	-1.91	0.32	2.25	1.96	-2.91	1.7	2.56	0.446667
SMAD Pathway	-1.49	5.5	-3.66	-3.63	-5.09	-3.48	-2.62	3.16	-3.76	-0.56	-0.23	-4.78	-3.11	0.5	2.75	-1.36667
Spindle assembly and chromosome separation effect	5.76	3.38	4.26	4.16	2.14	2.73	1.92	4.41	2.66	5.67	2.58	4.5	4.29	3.68	4.1	3.74933
Start of DNA replication in early S phase effect	18.07	5.54	7.95	9.18	14.17	9.85	16.78	15.01	10.52	8.08	10.85	17.59	9.11	4.35	22.37	11.9613
STAT3 Pathway	9.51	66.98	33.12	27.51	14.05	-2.92	5.03	8.49	19.34	17.76	1.08	4.07	20.6	16.81	37.15	18.572
TGF beta Pathway	0	0.57	1.61	0	0	3.65	1.97	3.87	0	0.64	0	5.18	2.88	2.43	1.71	1.634
TNF m Pathway	1.49	1.76	2.78	1.91	1.39	2.22	1.36	2.76	1.19	1.37	1.97	2.18	1.3	2.99	3.12	1.986
TNF p Pathway	0.46	0.27	2.38	0.61	0	-0.23	0.04	-1.58	0.72	0	-0.44	-1.69	-0.04	0.67	-2.07	-0.06
TRAF m Pathway	1.09	1.8	1.19	1.8	0	0.46	0.52	1.22	0	0.9	0.02	1.35	-0.58	0.58	1.31	0.777333
TRAF p Pathway	0.67	10.75	10.22	6.6	2.39	-1.98	1.71	-1.22	3.51	-0.13	1.6	-4.89	-0.18	1.37	5.29	2.38067
Transcription of mRNA Pathway	2.35	0.8	2.36	0.85	-0.72	-0.07	3.4	1.07	-1.74	0.31	1.88	2.09	-4.82	1.18	1.53	0.698
Transition and termination of DNA replication effect	8.27	5.3	3.38	5.74	5.27	5.43	7.08	8.78	3.77	5.6	4.82	6.78	3.09	3.59	6.76	5.57733
Translation Regulation of EIF4F activity	3.01	2.53	3.89	2.69	3.31	4.48	2.35	3.76	1.82	2.83	2.75	3.84	2.55	3.16	6.38	3.29
Ubiquitin Proteasome Pathway	11.05	9.51	14.69	6.88	9.09	9.51	7.22	5.82	1.66	3.54	5.35	16.08	3.87	5.34	12.42	8.13533
VEGF Pathway	2.16	-1.12	2.72	2.25	2.63	0.55	3.07	3.65	-0.25	3.66	3.23	0.75	0.17	0.18	4.14	1.85267
Wnt Pathway	31.97	32.03	18.8	27.61	32.75	46.36	27.22	51.15	14.57	29.61	35.94	45.93	29	55.23	50.88	35.27

## Sheet: bladder
Pathway name	GSM773124牋牋	GSM773125牋牋	GSM773126牋牋	GSM773127牋牋	GSM773128牋牋	GSM773129牋牋	GSM773130牋牋	GSM773131牋牋	GSM773132牋牋	GSM773133牋牋	GSM773134牋牋	GSM773135牋牋	GSM773136牋牋	GSM773137牋牋	GSM773138牋牋	GSM773139牋牋	GSM773140牋牋	GSM773141牋牋	GSM773142牋牋	GSM773143牋牋	GSM773144牋牋	GSM773145牋牋	GSM773146牋牋	GSM773147牋牋	GSM773148牋牋	GSM773149牋牋	GSM773150牋牋	GSM773151牋牋	GSM773152牋牋	GSM773153牋牋	GSM773154牋牋	GSM773155牋牋	GSM773156牋牋	GSM773157牋牋	GSM773158牋牋	GSM773159牋牋	GSM773160牋牋	GSM773161牋牋	GSM773162牋牋	GSM773163牋牋	GSM773164牋牋	GSM773165牋牋	GSM773166牋牋	GSM773167牋牋	GSM773168牋牋	GSM773169牋牋	GSM773170牋牋	GSM773171牋牋	GSM773172牋牋
AHR Pathway	0	-1.12	0	0	0.44	0	-1.06	0	0	0	1.04	0	0	4.43	1.16	0	0	1.58	1.42	0	0	0	1.54	0	0	0	4.39	0	0	0	0	0	0	7.36	0	0	1.27	7.65	-0.82	0	2.99	0	4.07	0	7.57	0	2.36	6.19	0
AKT Pathway	27.68	18.58	13.81	30.72	9.32	18.85	27.19	21.81	22.67	40.63	16.18	10.42	7.39	15.59	19.13	6.1	16.31	25.04	13.49	20.78	12.43	8.25	32.09	65.52	19.24	13.25	32.46	11.2	18.53	20.06	24.25	36.51	8.46	168.38	96.14	26.32	75.35	44.95	26.02	27.23	64.62	7.41	90.43	79.22	36.22	4.51	27.5	56.94	18.33
Androgen receptor Pathway	13.52	12.52	10.17	21.02	8.64	14.31	14.41	9.79	11.88	24.35	15.1	4.72	5.42	11.43	17.17	3.27	10.04	18.12	7.57	17.4	12.55	3.75	20.04	19.29	11.57	3.34	24.25	8.06	12.18	15.27	11.7	12.7	5.68	64.04	31.67	15.06	27.41	38.86	20.48	11.4	35.09	3.28	37.3	28.69	19.86	2.27	-0.9	38.2	10.92
ATM Pathway	0	0	0	0	0	0	0	0	0	0	0	0	0	0	0	0	0	0	0	0	0	0	0	0	0	0	0.52	0	0	0	0	0	0	0	0	0	0	0	0	0	0	0	0	0	0	0	0	0	0
Brca1 as a transcription regulator effect	-0.61	0	0	0.47	-0.31	0.41	0	-2.61	0	0.79	1.62	2.04	0.65	1.09	0	0	0	0.63	-1.06	0	0	0.41	0	-1.35	-1.06	0.64	2.38	0	1.21	-0.18	1.05	2.22	0	4.28	-0.08	0	-0.02	3.49	0	-0.41	2.39	0	-2.53	0.69	2.93	0	1.01	1.9	0
BRCA1 Pathway	2.33	1.96	-0.16	2.8	0.12	2.44	2.44	4.37	1.76	0.89	5.27	1.11	-1.31	7.11	3.02	0.81	2.1	1.66	2.18	-0.37	2.09	0	2.03	-2.99	2.51	-4.42	16.23	0.95	2.46	0.06	0.8	2.95	0	6.82	0.3	2.47	-3.33	11.44	2.47	3.37	-3.32	0	1.31	-0.1	11.82	0	5.95	7.75	3.71
cAMP Pathway	30.61	19.04	16.54	31.49	10.99	21.43	28.44	25.05	25.59	36.66	25.42	14.87	7.47	24.11	20.29	5.92	16.96	31.64	10.43	26.49	20.37	8.31	33.42	33.96	25.22	8.95	41.43	13.79	14.87	27.08	16.22	9.94	8.92	71.75	32.43	22.21	39.86	53.49	31.85	28.57	38.78	5.56	51.88	30.39	26.8	4.61	10.77	43.37	16.97
Caspase Cascade	-8.26	-7.58	-8.11	-14.12	-3.05	-7.71	-17.35	-12.38	-7.03	-29.03	-19.13	-8.4	-9.47	-17.24	-10.17	-2.64	-6.48	-16.35	-8.11	-9.61	-8.95	-4.98	-18.73	-19.12	-11.04	-0.41	-34.19	-8.51	-9.59	-9.39	-14.65	-7.54	-2.93	-72.65	-28.61	-13.67	-38.02	-50.31	-17.01	-7.2	-27.93	-3.46	-43.1	-29.46	-21.31	0	-6.73	-35.51	-7.51
CD40 Pathway	0.72	1.04	0.42	3.96	0.61	0.72	3.2	-1.62	2.8	5.37	1.73	1.12	0.57	2.95	0	0.62	0.69	0.7	0.48	0.66	1.48	0	2.62	1.12	0	-0.91	12.83	0	0.84	0	0	0.75	0	19.03	2.35	1.57	0.6	9.18	0.64	1.45	8.2	0	11.87	4.19	6.18	0	0.68	14.04	0.67
Cellular Anti-Apoptosis Pathway	8.64	11.11	6.06	18.72	3.64	10.75	13.81	14.06	9.37	17.35	9.99	5.19	5.2	7.64	8.64	0.95	8.59	10.58	8.09	7.48	5.85	5.3	9.32	11.65	8.99	4.14	7.39	7.35	10.68	5.95	11.69	5.78	3.4	37.57	12.4	10.47	16.11	20.89	15.44	9.25	7.01	2.03	14.27	10.06	8.58	-0.56	3.72	7.93	10.22
Chemokine Pathway	7.36	3.1	3.18	9.28	5.41	11.49	10.38	10.2	9.49	19.69	13.46	2.93	4.4	6.8	5.18	4.29	5.97	8.42	2.04	11.7	9.63	2.43	11.17	43.78	7.42	10.23	26.68	1.46	5.97	5.15	13.71	21.19	2.95	104.47	60.35	6.96	50.51	19.78	10.25	6.29	34.79	3.63	47.3	46.11	21.72	3.13	17.51	37.82	5.37
Chromatin Pathway	0.68	0.78	0	0.66	0.7	0	0.6	4.37	0	0	2.85	0	0.66	4.71	0	0	0.66	0	0	0	0	0	1.2	0	0	0	6.37	0	0	0	0	0	0	3.32	0	0	0	9.71	0	0.64	0	0	0	0	2.02	0	0	6.98	0
Circadian Pathway	0	0	0	0	0	-0.79	0	-1.46	0	0	0	0	0	-0.53	0.52	0.91	1.05	0.46	0	0	0	0	0	-2.03	0	-1.05	0	0	0	0.61	0	0	0	-1.95	-1.36	0	-1	-1.19	0	0	-0.95	0	-1.3	-0.74	-0.63	-1.27	-1.12	0	0.79
CREB Pathway	15.34	12.61	11.74	24.9	8.17	17.88	18.68	17.24	13.58	30.52	17.85	4.89	6.69	15.22	17.9	3.72	12.12	20.37	10.71	20.39	12.93	6.74	24.53	25.41	15.19	3.78	46.38	9.72	12.13	18.91	14.98	9.67	6.17	76.67	38.76	18.41	35.38	55.42	25.85	18.48	36.69	3.49	38.52	32.02	28.14	0.73	9.25	43.22	13.53
Cytokine Network Pathway	1.9	0.78	1.03	6.2	1.23	0	0	0	3.99	4.03	0	0	0	0	1.91	0	0	4.02	0	3.91	1.32	0	5.79	6.4	0.74	4.11	0	2.8	0	1.17	0	2.77	0.99	13.97	10.77	4.18	3.67	1.34	1.81	0	9.19	0.42	9.12	8.13	0	0	0.47	0	5.09
DNA Repair Mechanisms Pathway	1.58	1.94	1.03	10.95	-0.46	1.4	0.96	2.64	0.3	0.14	1.32	2.55	-1.52	2.3	2.3	0	2.71	1.38	0.42	4.3	0.14	-0.67	0.4	-2.54	3.18	-3.23	2.12	0.82	-0.79	0.83	2.12	1.68	2.31	-4.22	-2.13	1.67	-10.05	-2.3	1.78	1.94	-1.15	0.67	2.09	1.22	-5.23	0.66	-11.87	3.09	2.23
DNA-damage-induced apoptosis effect	0.61	0	0	0	0.58	0	0	0	0	0	1.63	0	0	2.35	0	0	1.4	1.07	0.44	0	0	0	0	0	1.53	0	3.88	0	0	0.66	0	0	0	2.82	1.29	1	0	4.79	0	0.41	0	0	0.52	2.19	2.96	0	0	2.13	0
DNA-damage-induced responses effect	0	0	0	0	0.58	0	0	0	0	0	0.64	0	0	0.78	0	0	0	0.63	0	0	0	0	0	0	0	0	1.75	0	0	0	0	0	0	0	0	0	0	3.16	0	0	0	0	0.52	0.92	1.42	0	0	2.13	0
EGFR Pathway	0.76	2.72	1.82	3.32	0.96	1.72	2.05	1.36	3.33	9.15	3.84	1.72	1.72	10.71	1.49	2.1	2.52	0.57	1.13	2.72	1.48	0.72	3.35	11.39	5.86	0	22.21	0	0.5	1.35	3.53	7.35	0.42	46.98	25.23	4.04	18.72	24.7	5.5	0.44	29.21	1.93	29.39	20.73	21.06	2.75	16.36	38.75	1.22
ErbB Family Pathway	2.15	2.96	4.2	0.45	1.55	2.57	2.99	4.5	3.67	6.41	6.08	2.11	2.41	10.34	2.36	0.89	3.45	3.13	1.13	4.54	2.02	2.44	5.03	3.87	4.35	2.6	16.36	0.64	1.34	3.53	1.88	5.14	0.42	32.45	16.16	2.91	10.35	18.78	5.5	3.9	17.21	0.58	20.35	10.45	6.65	0.79	7.82	22.54	1.22
ERK Signaling Pathway	28.34	24.22	24.44	42.47	17.05	28.1	42.36	23.7	33.38	49.96	33.5	10.31	7.06	14.75	34.76	5.75	20.78	38.31	12.75	32.92	25.21	8.94	41.25	68	30.75	18.72	42.76	12.52	25.23	36.36	29.57	35.03	12.42	128.85	82.25	35.4	82	53.82	44.39	39.64	69.88	11.07	90.66	71.34	45.26	6.06	42.62	60.2	31.49
Erythropoeitin Pathway	3.96	7.98	4.2	12.25	1.74	3.62	5.01	14.41	6.88	11.52	11.02	1.93	7.68	15.29	3.7	1.02	2.07	6.73	1.13	9.09	5.61	1.85	6.1	11.07	5.84	3.3	47.74	0	2.53	1.25	2.88	4.7	2.64	79.55	28.57	4.79	20.03	45.14	6.13	4.13	30.38	0.58	34.87	17.38	27.23	0.79	15.93	54.25	0.62
Estrogen Pathway	14.78	11.64	15.13	20.17	7.27	12.04	20.6	21.72	13.78	31.39	20	9.89	7.93	15.94	12.64	3.69	8.36	20.76	10.64	13.82	10.84	6.75	26.14	21.81	15.29	3.45	42.16	9.15	9.99	16.61	14.84	9.62	4.31	69.48	31.65	16.79	38.22	56.94	20.49	12.62	30.73	7.06	35.82	22.98	29.22	1.55	13.93	53.42	9.82
Fas m Signaling Pathway	0	0	0	0.57	0.16	0.82	0.69	0.78	0.58	0.09	-0.45	0	0.6	2.75	0	0	0	0.7	0.61	0.79	0.45	0.41	0.94	1.22	0.97	0	10.59	0	0	0	0	1.23	0.44	16.26	10.18	0	5.13	12.08	0.42	0	7.36	0	8.1	6.89	4.97	0	3.96	12.45	1.05
Fas p Signaling Pathway	0	0	0	2.68	0	0	0	0	1.52	3.5	2	0	0	2.04	0	0.62	0.69	0	0.61	0	0.73	0	1.73	0	0	0	2.56	0	0	0	0	0.85	0	11.82	3.96	0	3.62	1.71	0	0	5.56	0	6.17	4.19	1.43	0	2.69	6.8	0
FLT3 Signaling Pathway	3.39	2.85	2.24	3.28	0.47	-0.44	2.44	4.53	1.28	5.92	6.17	3.35	5.49	6.02	1.36	-0.79	0	1.96	1.16	1.27	0.6	1.2	2.16	4.31	1.72	0.86	14.49	0	0.84	0.48	0	2.64	0.52	38.17	14.27	3.81	9.99	18.71	2.07	0.22	12.88	0.62	17.19	9.43	10.25	0	4.74	16.18	0
Glucocorticoid Receptor Pathway	7.24	11.44	2.27	13.96	5.5	2.32	7.99	12.05	13.19	17.5	10.14	5.19	5.17	10.05	5.69	1.3	8.63	8.99	2.15	8.44	7.57	2.71	14.57	29.41	4.23	16.58	22.43	2.53	5.42	8.32	2.86	15.38	3.04	94.12	55.35	12.91	37	37.05	2.4	9.69	29.54	3.07	44.5	27.47	16.67	0.82	5.46	35.46	2.55
GPCR Pathway	19.22	14.09	13.03	24.18	6.25	19.57	25.87	18.66	15.17	36.73	23.62	7.78	8.24	18.96	15.19	4.31	14.08	19	9.24	14.63	10.75	7.99	23.61	32.6	16.53	2.6	45.45	10.35	12.32	15	15.86	12.69	3.02	107.79	46.51	17.7	37.68	58.49	20.55	13.94	43.47	5.46	53.52	40.5	36.79	3.59	20.27	62.33	12.91
G-protein signaling Cross-talk between Ras-family GTPases	1.56	0	1.54	0	0.47	0	0.85	0	0	2.85	2.64	1.59	2.34	3.68	0.52	0	0	0	0	0.61	0	0	0	4.61	2.2	0.49	8.36	0	1.91	0.41	0.68	2.45	0	10.3	4.93	1.15	4.75	9.07	0.73	0	4.29	0	9.4	4.95	2.98	0	2.69	7.77	0
Growth Hormone Pathway	-0.9	2.58	2.09	2.03	0.08	0.35	1.2	4.43	3.33	4.69	5.68	0	3.79	5.55	1.49	0.44	1.27	3.23	1.13	2.84	1.48	0.72	4.55	2.95	0.81	0.67	11.24	0	0.5	0.48	0	1.55	0.42	34.12	13.57	2.86	6.96	6.81	2.52	2.42	8.25	0	10.74	4.89	7.33	0.79	6.09	12.58	0.62
GSK3 Pathway	16.21	13.24	14.44	22.86	6.68	18.16	18.12	17.71	15.54	24.91	12.62	8.54	7.58	7.09	14.68	2.4	12.52	20.39	9.94	15.49	11.44	6	21.88	14.77	18.13	6.15	21.46	11.85	5.91	13.43	13.47	3.2	2.69	27.75	11.86	16.55	9.28	31.35	23.1	17.64	18.15	4.36	22.47	12.76	13.68	5.8	-1.35	29.4	15.72
Hedgehog Pathway	2.86	0	0.77	-0.19	0	1.42	0	0	0	2.2	0.56	0	0	-0.92	0	0	0	1.13	0	0.43	0	0.64	1.21	0.5	1.08	0.46	1.41	0	0.79	0	0	0.76	0.77	0.86	0.5	1.39	1.35	1.49	1.64	1.01	0	0.44	1.42	0	0.88	0.51	0	-1.57	0
HGF Pathway	3.29	4.19	1.12	3.29	1.22	0	3.47	0	4.66	5.17	4.27	1.72	2.6	7.98	1.08	0	1.92	2.21	0.48	1.27	1.48	0	4.76	15.24	1.39	1.79	13.66	0.53	3.78	0.41	0.68	4.49	0.64	48.32	30.17	2.11	15.65	18.05	2.61	2.21	21.58	1.57	32.85	26.12	8.42	1.44	6.59	23.82	0
HIF1Alpha Pathway	2.06	1.53	0	1.5	0.58	1.71	1.52	8.26	0.61	3.55	4.49	0.57	2.72	2.75	1.66	0	0	4.17	0	1.04	1.88	0	2.99	6.49	1.37	5.97	15.28	0.87	3.71	1.97	1.08	3.58	0.48	23.9	15	2.15	10.6	21.45	0.59	1.46	10.68	0	10.47	11	13.4	0.76	6.35	14.34	1.1
Hypoxia-induced EMT in cancer and fibrosis 3	0	0	0	0	0	0	0.92	0	0.42	0	0	0	0	0	1.24	0.93	0.7	0	0.49	0.46	0	0	0	2.03	0.86	0	1.58	0	0.78	1.17	1.24	1.5	0	2.07	2.3	0	1.76	1.1	0	0	3	0	2.41	3.02	1.24	1.48	0.62	0	2.72
IGF1R Signaling Pathway	7.34	5.71	3.67	10.26	3.93	4.54	3.75	7.21	5.17	9.11	8.57	4.02	4.03	6.45	5.45	2.19	1.97	2.95	0.92	10.2	7.25	1.2	8.64	3.88	9.06	5.08	20.4	3.69	0	6.89	1.19	0.5	3.28	38.89	14.56	5.59	16.19	26.63	6.82	6.63	15.46	0.58	20.99	11.51	14.67	0	11.44	29.2	3.99
IL 10 Pathway	0.1	0.75	1.05	4.34	0	0.24	1.3	5.36	1.67	3.93	2.58	0.63	0.66	3.16	0	0	1.28	0.7	0.69	0.66	0.75	0	1.64	7.79	0.69	0.57	10.53	0.57	-0.93	0	0	5.1	0	39.77	15.67	0.95	3.35	6.14	0.03	0.84	10.16	0	15.52	9.85	6.98	0	0.71	9.66	0
IL 2 Pathway	3.91	5.96	4.83	7.77	0.54	3.13	4.53	5.54	6.27	11.2	6.33	3.91	5.12	12.24	2.43	1.06	5.26	5.88	0.52	3.22	3.39	3.83	7.47	22.59	3.55	0.24	26.1	3.58	4.47	0.41	2.81	17.52	3.94	52.32	23.68	5.68	28.26	21.61	3.22	2.8	17.04	-0.58	40.39	22.98	18.13	3.46	21.97	34.01	2.13
IL 6 Pathway	5.43	6.58	2.91	6.69	3.8	3.48	10.8	1.26	10.23	14.49	6.46	3.16	4.68	1.13	3.13	-0.62	5.88	5.6	1.39	6.57	5.51	2.3	10.8	33.21	4.21	14.75	5.47	1.73	7.51	2.25	12.56	18.57	6.06	52.47	45.31	16.86	39.85	6.29	4.05	9.69	25.79	3.59	35.84	34.27	8.66	3.13	14.72	-2.38	4.84
ILK Pathway	22.09	24.06	19.37	41.19	16.54	26.09	31.56	28.37	26.82	41.02	30.11	13.87	5.44	12.43	22.18	2.89	21.77	30.3	11.1	21.53	21.99	10.53	34.28	44.5	25.1	12.11	42.7	15.31	14.02	25.96	20.64	13.37	7.27	83.03	51.72	22.86	44	49.45	32.71	29.06	41.44	10.96	60.24	42.68	39.93	8.05	26.75	58.04	27.88
Integrin SIgnaling Pathway	9.07	10.07	9.49	11.65	6.2	6.74	16.59	7.52	12.4	18.66	19.28	1.1	3.33	16.37	11.99	1.48	8.54	14.16	4.93	10.75	12.3	3.46	14.62	24.81	7.38	6.04	32.25	4.13	8.69	13.23	4.89	7.77	2.67	69.33	37.53	10.06	31.06	35.93	16.01	14.05	29.84	5.52	45.38	32.32	18.68	3.53	15.52	43.75	12.22
Interactions Report	0	0	0	0	0	0	0	0	0.42	0	0	0	0	0	1.24	0.93	0	0	0	0	0	0	0	4.07	0.86	0	1.58	0	0.78	1.17	1.24	1.5	0	4.14	3.72	0	3.52	0	0	0	3	0	4.81	4.7	1.24	0	0	0	2.09
Interferon Pathway	5.21	3.16	1.13	7.08	4.39	4.33	5.94	4.53	3.61	7.2	5	1.08	3.26	9.01	0	1.49	1.02	4.17	1.59	3.13	1.38	3.54	5.33	8.32	5.5	3.63	11.1	1.38	2.81	0.89	2.62	2.46	0	48.12	18.31	3.24	10.65	12.87	5.12	1.38	20.16	0	18.09	11.43	14.66	2.62	13.31	16.16	5.36
IP3 Pathway	9.57	5.16	5.63	16.37	4.17	8.87	5.37	4.44	4.57	10.74	6.58	1.26	1.77	5.67	6.64	3.54	1.4	9.65	2.22	11.53	11.42	2.96	15.49	18.76	10.91	4.19	29.22	5.19	2.88	10.33	3.89	5.95	5.28	59.04	26.81	9.32	25.34	30.66	12.11	10.38	24.23	2.83	27.99	20.35	19.67	1.27	7.01	24.83	9.1
JAK mStat Pathway	0	0	0	0	0	0	0	1.2	0	0	0	0	0	0.62	0	0	0	0	0	0	0	0	0	4.04	0	0	0	0	0	0	0	0.4	0	14.4	5.33	0	2.69	1.12	0	0	4.96	0	5.82	2.7	3.35	0	2.53	2.32	0
JNK Pathway	21.61	16.88	13.53	25.02	6.18	22.58	29.58	14.54	24.01	38.74	12.92	9.74	7.77	13.55	13.99	2.27	19.47	22.48	9.05	20.91	15.85	7.95	26.44	41.3	19.78	9.52	35.19	9.68	14.08	17.6	18.02	16.59	7.72	109.98	57.08	18.17	48.04	45.99	25.61	21.44	36.38	4.39	55.17	41.18	32.29	0.73	20.4	45.98	12.65
MAPK Family Pathway	15.31	13.48	6.75	24.18	6.71	13.27	15.62	11.61	20.31	26.82	12.95	4.25	11.79	11.23	8.49	1.77	10.64	12.92	5.36	10.9	12.26	5.69	17.74	39.77	15.57	14.33	34.41	5.6	7.8	10.05	4.61	20.53	3.56	144.49	67.27	17.62	49.29	46.3	15.66	12.66	55.39	3.25	77.64	47.67	24.06	3.59	17.2	41.85	11.97
MAPK Signaling Pathway	24.39	21.29	22.41	36.69	12.11	24.47	37.08	29.23	34.1	43.38	31.51	9.09	9.01	23.05	25.15	4.28	19.23	36.05	11.16	26.7	21.9	8.07	39.34	52.26	22.47	13.69	59.35	12.52	19.58	28.24	19.54	21.37	10.7	151.56	67.67	22.44	65.37	70.39	37.95	28.29	62.26	8.09	88.77	56.36	39.43	3.71	28.22	75.42	27.29
Mismatch repair effect	0	0	0	0.59	0	0	0	0	0	1.21	0	0	0	3.93	0	0	0	0	0	0	0	0	0	0	0	0	11.34	0	0	0	1.64	0	0	0	0	0.63	0	11.41	0	0	0	0	1.03	0	1.4	0	0	7.81	0
Mismatch Repair Pathway	0	1.39	0.66	2.43	0	0	1.01	0	0	2.23	0	1.42	0	3.93	0	0	1.4	0	0	0	0	0	0	0	0	0	14.59	0.82	0	0	1.64	0	0	0	0	0.63	0	13.62	0	0	0	0	2.91	0	3	0	0	8.87	0
Mitochondrial Apopotosis m Pathway	-2.56	-8.05	-4.27	-12.7	-0.43	-7.85	-4.83	-12.91	-9.13	-12.12	-8.72	-3.61	-4.2	-9.09	-8.89	-1.57	-8.65	-4.85	-6.87	-6.59	-6.64	-3.42	-5.31	-7.05	-6.41	-2.37	-16.43	-5.71	-9.21	-5.39	-8.5	-5.07	-1.65	-24.54	-11.73	-6.7	-14.01	-24.35	-15.92	-6.83	-6.42	-2.03	-9.57	-14.79	-6	-2.02	-2.6	-21.01	-7.74
mTOR Pathway	9.91	11.11	7.74	14.07	4.01	12.26	15.42	20.69	9.86	18.87	14.98	6.29	3.84	20.62	9.58	1.91	8.68	15.42	5.98	12.45	7.51	7.08	15.27	23.89	9.81	0.56	40.54	7.05	5.06	8.22	14.11	9.22	2.5	51.98	22.94	6.22	25.69	44.76	18.41	8.84	27.06	2.59	34.45	20.3	25.2	1.52	14.59	52.82	6.69
NGF m Pathway	0	0	0	4.09	0.58	0.82	0.84	0.78	2.36	3.02	3.29	0	1.5	2.04	0	0	0.69	0.7	0	0	0.73	0	1.73	0.75	0	0	0	0	0	0	0	0	0	3.92	2.09	0	0.91	1.15	0	0	1.06	0	1.97	2.08	0	0	1.24	2.61	0
NGF p Pathway	4.48	1.25	2.24	6.89	0.47	1.22	4.82	3.13	2.12	8.18	6.1	1.04	3.14	7.01	0.52	0	0	0.7	1.42	1.27	1.22	0.91	1.64	9.48	2.43	0.49	22.11	0	1.91	0.48	0.68	1.84	0.52	43.83	17.61	5.21	10.55	21.74	2.66	0.84	14.9	1.2	23.1	13.63	10.77	0	3.31	22.98	0
NHEJ mechanisms of DSBs repair effect	0.9	0	0	2.7	0.59	0	0.68	2.12	0	0.66	0.91	0.9	0.45	1.47	0	0	1.17	0.63	0	0	0	0	0	3.19	0	0	9.94	0	0	0	0	0	0	9.51	1.29	0	2.44	6.28	0	0	0	0	3.09	2.19	5.49	0	1.92	7.04	0
Notch Pathway	1.14	0	0	1.79	0	3.28	1.43	0.49	1.65	1.31	2.67	0	0	1.38	3.69	0	0.98	-0.57	0	0.46	1.6	0.94	1.76	1	3.02	0	5.79	0.95	0.8	0	0.8	0	0	8.3	0.44	0	1.47	2.76	1.25	1.58	-0.64	0	0.31	0	2.21	0	0	2.96	1.43
Nucleotide excision repair effect	1.02	1.39	0	6.21	0	2.63	0	5.51	0.71	1.38	3.22	1.44	0	4.38	0	0	4.76	0.97	0.86	1.52	0	0	1.48	0	1.97	0	12.8	0	0	0	2.12	0	0	3.4	1.34	0	0.89	8.99	0	0	1.31	0.67	6.01	0	1.96	0	0	9.69	1.36
p38 Signaling Pathway	29.69	22.39	19.92	39.65	14.45	23.99	33.48	22.31	25.6	44.64	27.41	13.21	10.85	16.39	23.29	7.22	16.76	30.65	12.06	25.46	16.59	9.5	35.82	76.02	26.73	24.2	45.22	10.29	20.79	23.85	26.53	48.68	11.55	217.66	113.58	28.66	95.41	63.43	33.19	26.16	86.19	8.85	105.3	84.66	50.1	3.07	38.03	58.3	20.7
p53 Signaling m Pathway	-2.71	0.02	-0.55	-0.84	2.89	-2.01	-2.7	3.31	-0.35	1.44	0.59	2.04	3.36	1.05	-1.44	0.21	0.69	-0.63	-1.61	-1.12	-1.73	-0.41	0.64	2.45	-2.26	5.16	-0.68	1.59	4.08	-2.39	0	8.76	0	21.03	15.09	-2.17	3	8.66	0	-0.41	12.85	0	13.84	8.79	12.32	0	10.14	8.97	0
PAK Pathway	16.07	20.33	9.52	30.47	5.4	16.43	26.81	11.11	18.46	40.25	14.47	12.77	4	7.98	14.54	1.63	15.05	14.83	8.67	16.81	12.49	6.06	16.7	46.62	19.1	11.31	19.13	9.45	15.77	12.69	23.07	21.79	4.15	92.27	65.57	22.14	55.46	29.74	21.66	18.9	45.67	3.73	59.52	50.78	26.91	3.88	19.32	23.69	14.25
PPAR Pathway	5.61	6.78	1.59	7.51	3.31	4.71	9.16	9.24	7.3	13.82	6.27	0.58	1.9	6.38	5.33	0.57	4.61	6.94	3.17	3.43	3.41	1.91	7.19	16.52	4.53	4.19	10.09	4.09	5.88	4.25	5.45	6.77	1.43	34.97	16.89	3.89	10.17	12.8	7.24	5.79	9.18	1.41	19.64	13.72	6.97	1.8	3.18	15.45	5.5
PTEN Pathway	-2.38	-1.19	-2.24	-3.53	-0.38	-1.34	-3.04	-4.64	-1.8	-5.02	-4.38	-2.11	-2.34	-6.63	-1.49	-0.44	-1.23	-1.78	-1.13	-2.72	-1.22	-2.82	-2.18	-4.56	-3.7	-0.49	-19.54	-0.53	-0.5	-0.41	-0.68	-1.84	-0.94	-20.41	-9.18	-3.89	-6.85	-18.71	-2.18	-1.28	-11.3	-0.63	-12.2	-6.11	-9.01	0	-6.05	-16.61	-1.22
RANK Signaling in Osteoclast Pathway	1.69	0.19	1.95	3.96	0	1.41	2.32	0.97	3.31	5.95	5.08	1.33	0.55	6.95	1.24	0.62	1.92	1.21	0.48	0.66	2.06	0	3.37	0.75	2.28	-1.77	14.39	1.9	0	1.65	0	3.62	0	33.87	7.93	4.83	2.32	13.94	1.05	0.84	9.59	0	13.92	7.22	12.22	0	3.89	20.79	0.67
RAS Pathway	20.97	10.53	12.23	19.68	5.78	11.85	16.36	16.48	13.97	23.8	18.46	11.75	8.4	25.22	13.31	5.97	3.76	21.96	9.23	18	9.76	5.36	27.15	30.67	17.37	2.18	59.01	2.98	11.58	16.43	4.11	11.52	6.14	106.88	43.23	18.49	45.06	60.61	15.62	15.93	38.67	4.73	64.16	32.9	25.24	1.98	20.75	55.12	11.3
Regulation of telomere length and cellular immortalization effect	0.61	0	0	0	0.44	0	0.68	-0.12	0	0.55	0	-0.64	-1.77	7.61	-0.83	0	0	0.7	-0.77	0	0	0	0.88	0	1.06	0	12.34	0	0	0.66	0	0.46	0	3.06	0	0.95	-0.74	9.64	-0.83	1.26	1.19	0	5.14	0	5.63	0	1.92	5.69	0
RNA Polymerase II Complex Pathway	0.91	0.93	1.29	1.06	1.1	0	0.45	7.31	2.86	0.89	8.12	2.58	2.94	2.82	0.77	0.81	1.3	1.99	1.57	0	3.05	0.62	3.32	0	2.82	1.66	18.59	0.7	0	2.02	2.51	0	0	6.35	2.2	2.11	4.19	19.43	0.61	3.21	2.68	3.38	4.18	1.31	5.58	0.82	0	15.31	1.7
Sister chromatid cohesion effect	1.95	0	0	-0.6	0	1.8	0	0	0	0.92	1.06	3.08	1.2	3	0	1.12	0	-0.77	0.95	0	0	0	-1	2.03	0	0	5.48	0	0	0.87	1	2.6	0	4.78	1.07	0	-1.35	8.09	0	0	5.65	0	-0.69	1.3	3.35	0	0	5.42	-1.09
SMAD Pathway	2.97	3.93	-1.95	2.16	0.1	0.28	-0.31	-6.7	2.79	-3.05	-4.3	-1.59	0.3	-4.32	-0.24	0	1.47	1.88	0.32	1.18	-2.36	1.55	2.84	4.47	-1.1	1.37	-28.98	1.76	-1.6	3.03	-0.31	1.19	1.13	3.57	7.87	5.9	-3.12	-26.27	1.57	-0.81	2.28	0	4.33	3.94	-12.07	0.66	-13.42	-14.76	0.08
Spindle assembly and chromosome separation effect	-1.95	0	0	1.14	0.18	-1.06	0	-0.55	1.31	-2.39	0.49	0.71	1.29	1.29	0	-0.18	0	2.11	-0.32	0	0	0.58	-0.03	2.08	0	0.61	2.2	0	0.78	0	-0.64	0	0	4.25	3.53	-1.3	4.51	2.69	0.64	-0.77	4.06	0	0.48	3.19	-1.92	0	0	1.83	-1.09
Start of DNA replication in early S phase effect	1.73	0.63	0	2.12	1.36	0	1.17	0	0.81	0.15	0	2.47	0	9.11	0	0	0.69	0	2.08	0	0	0	0.85	0	0.91	0	19.56	0	0	0.66	-0.96	1.19	0	2.16	0	2.12	1.4	13.28	0	0.41	2.43	0	4.58	0	2.37	0	0	15.02	1.69
STAT3 Pathway	12.19	10.85	9.03	19.07	8.75	9.57	17.1	8.53	17.74	23.87	10.72	6.18	4.14	6.7	16.2	2.93	9.77	8.92	5.07	13	8.8	2.24	13.75	44.56	13.27	18.66	13.88	3.34	9.91	12.01	11.23	33.05	7.03	136.31	80.21	15	51.97	14.43	10.96	15.65	54.26	3.5	70.48	57.81	21.14	2.34	21.33	24.4	7.77
TGF beta Pathway	0.51	0	0	0.81	0	0.55	0	0	0.51	0	0	0	0	0	0.75	0	0	0	2.1	2.08	0	1.64	1	0	0	0	0	0	0	0	0	0	0	2	0	0.66	0	1.01	0.44	1.75	0	0	0.97	0	0	0	0	0	0.62
TNF m Pathway	0	0	0	1.85	0.6	0	0	0	0.7	0	-0.45	0	0	0	0	0	0	0	0	0	0	0	1.14	0	0	0	2.3	0.57	0	0	0	1.44	0	7.32	2.34	0	2.22	1.25	0	0	4.4	0	1.43	1.42	3.91	0	2.89	1.38	0
TNF p Pathway	0	0	0	0.88	0	0	0.46	3.75	1.61	1.34	0	0.43	0.79	3.21	0	0	1.45	1.43	0	0	0.73	0	2.31	1	0	0	1.16	0	0	0	0	0	0.68	10.3	5.08	0	3.22	0.91	0	0	2.04	0	3.29	2.96	1.06	0	1.58	6.07	0
TRAF m Pathway	0	0	0	0	1.12	0	0	0	0	0	0	0	0	0.85	0	0	0	0	0	0	0	0	0	2.47	0	0	5.09	0	0	0	0	1.13	0	5.46	3.86	0	1.34	5.15	0	0	7.16	0	2.94	1.7	1.09	0	2.48	2.09	0
TRAF p Pathway	2.56	1.09	0	6.66	1.7	0	5.17	1.32	6.52	8.22	3.35	1.12	1.11	4.14	2.76	0.62	2.5	3.95	0.9	0.66	1.48	0	4.38	13.33	1.36	3.1	8.73	1.16	3.71	0.7	0	7.75	0.82	55.03	30.99	2.72	10.23	8.19	0.64	0.6	20.4	0	24.48	19.16	10.07	0	9.44	17.62	3.07
Transcription of mRNA Pathway	0.91	0.93	2.5	0.57	1.1	0	0.45	6.02	2.86	0.89	6.57	2.58	2.94	1.79	0.77	0.81	1.3	1.99	1.57	0	3.05	0.62	3.32	0	2.41	1.66	15.52	0.7	0	1.35	1.07	0	0	6.35	2.2	2.11	2.65	15.78	0.61	3.21	2.68	3.38	4.18	1.31	4.91	0.82	0	12.93	0
Transition and termination of DNA replication effect	0.29	1.39	0	-0.41	0	-1.5	0.4	1.66	0.71	-1.49	0.91	-1.44	1.65	3.01	0	0	2.05	-1.4	-1.71	-1.04	0	-0.64	-1.64	0.46	-0.64	0	11.21	0	0	-0.66	3.13	1.41	0	-1.81	0	-0.85	1.59	8.85	0	-1.79	0	0	1.81	1.3	1.92	0	0	3.56	-3.18
Translation Regulation of EIF4F activity	0.72	0.89	0.42	0.8	0	1.6	2.28	7.66	0	2.64	5.66	1.08	3.68	7.5	0.52	1.24	0	0	0	0	0.63	1.2	1.24	4.64	1.74	1.35	12.47	0	1.63	1.35	0.69	1.73	0	25.94	10.39	2.16	6.1	13.15	1.86	2.27	8.24	0	14.19	8.42	6.83	0	3.82	10.34	2.41
Ubiquitin Proteasome Pathway	1.47	0	3.32	2.28	0.47	0.51	5.01	13.64	3.15	2.19	9.1	2.48	2.3	12.33	0.89	1.49	1.71	2.62	3.83	2.84	2.18	1.89	4.97	7.24	2.6	1.75	59.27	2.82	5.65	1.57	0.63	6.97	0	50.82	17.38	4.63	25.17	66.41	2.01	2.82	22.34	0	27.26	14.27	33.84	-0.66	18.93	45.37	1.96
VEGF Pathway	2.98	1.19	1.12	2.87	1.02	3.54	3.04	6.49	1.8	3.65	6.75	1.67	1.83	10.39	1.54	0.44	1.23	1.08	1.13	2.72	1.22	1.47	1.3	5.45	2.43	1.41	17.95	1.3	1.34	0.95	1.27	2.3	0.94	32.13	11.16	6.21	7.76	20.55	3.88	0.44	9.27	1.2	14.05	7.35	6.14	0	3.86	17.28	1.22
Wnt Pathway	11.16	9.56	11.24	15.76	11.21	10.07	7.82	16.29	10.75	9.61	13.75	1.58	2.45	14.05	6.04	3.5	8.46	8.56	3.87	5.97	6.04	5.48	18.26	16.09	14.62	1.83	54.86	6.48	8.7	7.2	4.06	10.09	4.48	74.5	35.94	6.55	36.64	60.92	9.46	10.67	30.72	3.2	46.63	26.4	37.98	2.97	34.88	53.56	13.61
[truncated: 4 more columns]

## Sheet: glioblastoma
Pathway name	GSM1214880_GBM_000	GSM1214881_GBM_012	GSM1214882_GBM_057	GSM1214883_GBM_089	GSM1214884_GBM_098	GSM1214885_GBM_271	GSM1214886_GBM_273	GSM1214887_GBM_281	GSM1214888_GBM_309	GSM1214889_GBM_391	GSM1214890_GBM_434	GSM1214891_GBM_478	GSM1214892_GBM_481	GSM1214893_GBM_496	GSM1214894_GBM_637	GSM1214895_GBM_668	GSM1214896_GBM_868	GSM1214897_GBM_873	GSM1214898_GBM_889	GSM1214899_GBM_933	GSM1214900_GBM_B10	GSM1214901_GBM_B11	GSM1214902_GBM_B12	GSM1214903_GBM_B17	GSM1214904_GBM_B441	GSM1214905_GBM_B56	GSM1214906_GBM_B57	GSM1214907_GBM_C142	GSM1214908_GBM_C214	GSM1214909_GBM_C231	GSM1214910_GBM_C313	GSM1214911_GBM_C513	GSM1214912_GBM_C532	GSM1214913_GBM_D612	Averaged
AHR Pathway	-0.22	1.51	1.47	-3.11	3.01	3.46	1.57	4.32	2.76	-0.16	1.91	0.84	3.48	1.3	1.51	2.51	3.54	4.78	2.04	0.89	-0.02	2.64	0.95	-1.27	0.26	-1.52	-0.16	3.12	-2.04	3.13	2.75	2.4	-0.72	1.38	1.42088
AKT Pathway	181.28	18.61	71.34	99.36	133.6	193.03	66.14	147.54	71.38	78.41	87.29	18.11	76.18	83.35	43.14	107.12	44.38	121.86	32.95	35.67	53.64	130.9	43.76	63.95	118.13	49.52	110.65	141.9	27.69	103.27	151.55	152.16	93.67	122	90.3979
Androgen receptor Pathway	29.32	2.41	31.34	37.19	48.81	47.43	27.1	27.26	26.58	32.08	50.71	7.64	31.09	62.27	19.8	35.99	5.79	44.53	3.9	8.54	20.07	19.58	22.83	16.62	40.73	5.74	37.07	37.46	5.43	24.38	29.81	44.79	15.33	40.04	27.6371
ATM Pathway	-13.59	0.48	0.67	4.11	2.89	-6.6	-2.75	-15.48	-0.06	-5.44	-2.31	0.02	-0.65	-0.41	1.14	-2.98	2.98	-8.05	3.4	1.14	-2.34	-5.17	-9.22	-4.51	-1.18	1.51	-7.06	-9.16	2.5	-14.49	-0.54	-1.43	-4.28	-2.27	-2.91559
Brca1 as a transcription regulator effect	-8.2	-3.84	-8.7	-8.69	-5.15	3.57	-2.1	0.78	-11.42	-11.83	-2.39	-6.39	0	-6.02	-0.15	0.13	-7.54	1.26	0.03	-5.05	2.77	0.5	-4.16	-9.49	-4.21	5.51	-6.24	-1.56	2.43	-3.37	-2.92	-6.15	-0.97	0.11	-3.21912
BRCA1 Pathway	18.73	27.48	24.17	4.86	8.99	8.26	11.41	17.37	38.03	27.01	13.48	17.94	13.57	18	32.44	33.93	29.54	27.83	35.58	16.4	11.83	6.57	18.47	22.06	18.23	27.54	10.33	26.5	4.22	11.93	26.69	12.9	20.1	15.08	19.3374
cAMP Pathway	97.73	23.37	64.7	74.03	95.23	93.9	54.7	70.3	56.37	59.61	73.29	18.77	67.74	90.27	54.27	100.69	43.32	126.14	46.5	39.61	56.95	75.04	49.7	62.76	79.74	39.67	95.59	77.93	16.67	54.58	77.29	84	55.94	82.77	66.4462
Caspase Cascade	-55.27	-29.59	-59.02	-51.58	-66.1	-61.73	-35.73	-32.2	-44.2	-50.89	-53.45	-23.67	-52.84	-67.41	-48.96	-47.53	-39.24	-44.84	-32.96	-45.24	-39.57	-29.87	-33.2	-38.51	-49.43	-17.71	-57.15	-56.58	-5.09	-28.75	-36.77	-57.95	-41.85	-64.25	-44.0921
CD40 Pathway	8.4	4.96	2.92	1.92	4.99	5.76	-0.26	4.02	2.91	0.99	5.24	1.45	6.12	1.8	9.02	13.43	4.84	10.6	6.28	7.44	2.01	1.1	1.85	1.91	9.19	2.2	2.58	9.47	1.65	3.74	9.52	7.46	4.23	2.44	4.77
Cellular Anti-Apoptosis Pathway	48.44	19.9	51.76	45.87	59.22	64.28	29.36	51.89	31.07	44.6	43.55	19.38	49.06	49.08	34.47	58.66	30.17	66.52	22.14	23.08	48.77	48.82	41.1	34.18	44.8	19.28	52.15	55.56	6.19	22.39	37.22	46.66	33.17	65.16	41.1162
Chemokine Pathway	77.87	-3.91	12.79	32.57	45.82	38.02	20.26	39.22	10.15	9.2	23.8	-0.74	16.56	24.33	17.23	34.78	25.2	52.02	10.96	11.54	-1.71	48.69	7.72	20.46	51.82	17.87	45.44	47.41	13.63	50.93	75.88	67.51	34.56	24.29	29.4756
Chromatin Pathway	5.32	10.96	7.62	3.9	2.35	1.55	6.04	1.4	11.19	9.03	5.87	7.43	8	11.26	6.88	6.73	8.15	5.16	8.91	7.66	5.63	2.59	8.32	6.4	5.83	9.02	4.83	6.8	0.45	2.5	6.57	4.2	5.9	4.37	6.14176
Circadian Pathway	2.21	2.21	1.76	1.48	1.18	-1.13	2.1	-1.67	1.02	1.61	0.87	4.06	1.22	3.57	0.49	-3.67	3.12	3.15	4.32	2.18	2.13	1.9	2.21	2.21	-0.03	1.93	-0.46	2.38	0	2.13	1.13	-2.09	2.13	2.4	1.41324
CREB Pathway	38.06	6.5	44.97	46.23	59.06	38.5	26.4	28.79	32.67	46.28	51.32	-0.61	36.92	64.44	12.65	44.83	20.71	46.06	10.97	20.7	26.48	35.09	19.23	23.61	33.18	5.51	40.26	41.27	10.87	30.37	19.78	29.73	23.89	56.47	31.5056
Cytokine Network Pathway	11.74	0	1.17	3.71	1.55	8.51	3.29	12.91	0	1.75	2.51	0	2.08	3.07	0	3.85	3.92	7.12	0.66	0	1.31	8.16	0.48	3.8	11.48	5.91	5.91	19.47	1.74	5.8	22.02	15.37	11.94	2.25	5.39647
DNA Repair Mechanisms Pathway	0.12	31.62	25.39	3.21	-8.4	-2.79	2.59	2.53	32.15	33.33	5.33	24.63	9.95	9.74	30.91	15.28	24.96	10.88	35.72	18.85	3.19	-7.37	13.33	20.14	12.41	24.07	5.61	16.81	0.2	1.22	7.8	7.67	10.44	5.44	12.5576
DNA-damage-induced apoptosis effect	7.46	19.23	17.75	4.48	7.52	9.78	8.16	9.7	16.43	19.68	7.69	12.69	14.72	13.15	16.33	13.78	17.9	15.87	21.63	12.86	10.59	4.66	15.09	13.82	10.67	15.3	10.39	14.01	3.68	7	12.78	6.63	13.37	10.9	12.2265
DNA-damage-induced responses effect	4.32	13.11	9.55	3.64	4.57	7.77	4.79	9.28	8.74	11.52	5.62	7.14	12.55	10.56	9.81	10.52	11.68	11.06	13.44	10.83	7.03	2.83	11.42	6.19	7	9.72	6.18	9.05	2.88	4.16	9.76	6.07	8.66	7.21	8.19588
EGFR Pathway	21.39	-5.13	18.86	11.61	26.45	21.58	12.53	20.44	7.49	15.45	23.27	4.65	10.62	22.64	15.89	22.91	17.17	25.63	11.88	7.9	7.67	10.02	7.97	14.93	22.1	-2.84	18.76	21.87	2.05	15.58	19.6	27.35	27.79	21.43	15.515
ErbB Family Pathway	4	-6.95	-2.29	3.72	11.59	-2.09	0.4	-9	-0.2	6.82	11.45	-3.85	-2.91	10.3	7.17	0.58	-3.55	3.63	-0.98	-3.29	5.51	2.2	-10.88	3.98	-3.2	-6.73	3.12	-0.51	0.33	8.67	2.8	4.18	3.8	3.4	1.21235
ERK Signaling Pathway	243.14	76.44	155.32	124.82	180.9	288.78	147.86	182.02	139.47	125.89	114.35	99.71	193.12	180.26	93.89	154.27	134.59	242.74	91.94	104.62	100.76	153.95	119.19	117.24	191.49	71.82	171.47	202.47	31.95	111.7	220.97	195.79	139.82	176.29	149.384
Erythropoeitin Pathway	17.51	7.78	6.91	15.18	19.31	6.58	5.71	-0.87	-0.77	0.76	17.13	3.43	1.36	30.14	11.68	28.13	15.43	18.81	8.47	8.23	-0.88	10.1	-16.28	2.18	4.05	-2.49	-1.79	14.61	3.07	11.66	-1.39	8.68	8.6	11.29	8.00941
Estrogen Pathway	59.67	18.86	55.35	65.14	70.35	73.49	44.28	40.73	56.74	49.91	66.46	25.93	56.8	81.42	50.48	53.43	43.13	57.1	36.67	42.67	35.67	36.91	24.66	41.01	43.05	18.69	60.59	50.9	6.72	27.42	35.76	51.6	35.81	73.71	46.7974
Fas m Signaling Pathway	15.29	11.25	10.67	11.53	10.49	13.92	9.32	22.62	13.58	16.54	6.09	8.18	13.4	9.12	11.66	19.83	20.24	21.29	17.81	12.39	6.37	5.78	9.46	11.45	9.29	5.82	8.48	9.65	1.38	8.13	7.79	5.14	11.17	11.31	11.3659
Fas p Signaling Pathway	4.26	1.91	1.1	2.45	5.5	3.92	0.24	4.68	-2.94	-0.15	0.96	-0.07	3.9	-2.37	-2.38	4.51	3.3	6.81	2.03	4.03	0.86	0.95	2.71	2.72	9.11	1.53	1.99	8.13	0	3.31	9.9	7.68	5.84	1.82	2.88941
FLT3 Signaling Pathway	14.01	-0.23	2.04	1.81	4.63	7.92	0.83	4.81	6.86	4.37	9.95	0.84	5.78	10.13	16.01	17.22	3.68	19.03	3.47	4.83	1.8	6.93	-4.95	2.3	1.13	-1.54	-1.81	5.7	0.15	4.51	3.47	-0.77	3.11	8.21	4.88912
Glucocorticoid Receptor Pathway	95.94	40.23	41.4	48.58	49.02	91.5	39.96	68.76	34.78	32.97	22.9	30.52	45.46	41.84	39.52	56.39	40.17	84.68	40.73	37.64	16.98	80.23	24.66	26.48	67.01	32.23	36.34	69.4	9.85	36.68	97.55	64.99	41.15	28.88	47.5124
GPCR Pathway	74.32	10.31	49.76	55.28	75.07	78.8	45.17	59.82	65.53	55.71	71.93	14.13	62.96	83.83	48.78	73.43	38.21	64.81	18.95	27.09	42.25	40.53	20.9	41.89	47.69	17.61	66.98	56.48	10.81	42.22	48.93	58.32	40.66	80.51	49.6962
G-protein signaling Cross-talk between Ras-family GTPases	-6.36	-4.39	-5.53	-2.45	0	-6.61	-5.55	-9.14	-9.68	-5.42	2.49	-8.03	-7.07	-4.82	0.94	-9.6	-3.46	-0.36	-5.34	-3.46	-2.41	-2.96	-13.22	-1.89	-7.12	-5.44	-8.29	-6.72	2.53	1.48	-10.27	-5.73	-4.02	-2.52	-4.71824
Growth Hormone Pathway	4.34	-5.42	5.69	3.67	1.47	-5.35	-0.12	-9.19	-1.66	-0.32	10.68	-5.64	-3.07	5.06	9.39	4.43	-2.39	7.83	3.14	-0.74	-3.4	6.22	-8.85	-1.78	-0.87	-4.89	-2.96	-0.89	2.25	6.58	3.5	-4.36	0.44	2.28	0.443235
GSK3 Pathway	64.99	16.91	64.19	50.33	58.99	69.06	41.78	43.09	66.88	62.21	67.46	33.64	65.14	72.14	37.37	43.7	18.65	40.49	20.3	28.21	57	33.44	36.55	45.19	49.32	8.53	70.05	49.4	5.95	21.81	41.51	49.78	30.48	68.3	45.0835
Hedgehog Pathway	7.46	7	2.46	4.62	4.48	0.48	1.41	3.16	12.65	15.27	3.04	4.49	5.76	5.33	18.52	10.33	6.73	13.95	4.67	4.47	8.46	7.49	5.82	8.67	5.65	5.04	8.9	4.86	0	3.3	5.85	4.53	7.17	1.94	6.29294
HGF Pathway	25.22	-1.88	1.33	10.37	18.26	47.44	6.62	33.32	3.58	6.62	15.24	-3.95	17.71	17.54	12.32	25.9	2.21	18.96	3.1	4.86	2.49	11.66	1.38	12.93	8.24	2.38	15.25	21.11	6.4	14.82	11.68	20.23	10.87	21.36	12.5168
HIF1Alpha Pathway	11.78	15.89	13.03	10.31	13.93	7.86	-0.41	14.82	11.42	5.59	7.65	5.29	15.78	12.02	11.5	14.31	22.21	17.49	12.61	15.59	6.45	9.35	5.96	6.61	20.31	10.53	13.28	18.17	1.15	8.54	15.5	16.59	11.31	10.18	11.5471
Hypoxia-induced EMT in cancer and fibrosis 3	4.84	2.86	7.71	3.44	3.19	7.64	3.48	3.08	5.8	5.14	2.69	3.32	6.35	4.56	1.51	4.94	1.85	8.96	1.84	4.04	1.47	2.27	3.73	2.61	9.59	2.86	9.91	5.24	0	0.54	6.45	10.1	4.15	3.17	4.39206
IGF1R Signaling Pathway	-3.82	-5.14	-0.93	5.94	9.52	-11.76	-7.35	-8.46	5.05	-7.98	-3.63	-18.33	-12.81	-1.11	-3.53	5.23	6.53	13.03	-8.13	-0.91	-5.47	-3.87	-17.2	-6.91	-5.82	-7.93	-9.55	-7.01	-0.45	2.75	1.27	-3.65	-0.57	4.05	-3.20441
IL 10 Pathway	13.74	7.95	10.85	5.54	1.98	10.58	6.93	5.87	5.25	6.61	10.85	7.12	4.69	12.85	12.15	17.1	4.05	16.74	7.62	8.17	2.63	9.93	4.85	4.8	8.79	-2.49	-0.31	13.31	2	3.94	15.79	7.9	5.67	4.14	7.57618
IL 2 Pathway	38.85	3.62	7.64	28.41	13.95	28.15	17.38	21.75	19.56	4.69	17.32	2.79	2.82	21.76	27.64	35.62	13.13	26.87	18.06	17.14	0.44	38.93	1.04	10.13	16	6.08	1.99	19.32	2.71	27.1	27.19	20.37	8.83	28.23	16.9268
IL 6 Pathway	107.51	14.79	28.1	46.22	55.74	63.57	34.77	69.61	35.83	30.61	30.27	13.86	25.05	26.01	35.1	39.55	28.08	70.49	27.02	16.9	20.89	57.09	28.41	41.78	84.52	29.35	46.21	73.35	4.25	37.15	113.8	85.28	46.49	30.83	44.0729
ILK Pathway	213.21	74.83	170.06	117.77	166.46	258.59	125.3	162.98	172.56	135.22	107.27	109.84	192.59	173.5	98.07	164.13	140.68	207.68	90.11	88.5	125.56	128.74	130.34	96.67	157.84	69.71	175.95	170.64	21.52	90.3	150.95	171.87	130.6	183.05	140.385
Integrin SIgnaling Pathway	108.21	43.08	73.79	40.59	85.29	162.19	68.07	85.52	70.57	53.38	48.31	53.68	111.84	96.18	30.04	88.92	71.57	118.28	38.05	47.2	51.46	67.19	60.02	43.17	76.32	23.35	75.24	87.97	14.9	55	77.36	75.59	58.78	86.01	69.0329
Interactions Report	2.89	0.79	2.05	2.18	4.66	7.26	2.04	3.75	1.84	0	1.48	1.26	4.43	2.06	1.51	2.87	0.89	8.81	0.84	2.71	1.15	2.27	1.28	0	6.18	0	4.22	3.48	0	1.09	2	6.58	2.42	4.19	2.62294
Interferon Pathway	18.48	11.98	12.48	10.83	5.93	10.1	6.53	12.83	9.6	6.3	7.14	10.49	18.31	8.94	16.79	20.23	17.15	19.65	11.68	11.67	9.87	15.68	4.95	11.92	13.14	8.31	9.42	15.95	0.88	9.49	23.15	18.35	13.8	14.69	12.2562
IP3 Pathway	12.98	2.03	4.74	8.75	14.74	5.73	8.62	3.28	8.61	9.95	14.83	-14.11	4.29	24.27	-6.09	24.71	12.16	12.11	-11.58	2.33	-1.51	14.06	-2.94	2.04	-1.27	2.7	1.07	3.99	2.7	9.66	-4.65	-4.64	3.85	12.14	5.28088
JAK mStat Pathway	2.89	-0.85	2.69	1.4	1.65	1.88	2.63	2.78	-0.98	0.14	-0.15	1.96	2.93	3.32	3.8	3.24	0.52	3.86	0.84	0	2.22	1.96	0.39	0.27	6.34	0.35	0.43	1.76	0	2.07	2.34	3.58	3.69	3.31	1.86059
JNK Pathway	131.92	24.53	67.4	79.91	99.94	135.54	61.72	90.19	65.69	55.29	71.23	41.38	74.36	91.26	61.22	95.55	49.07	95.69	36.27	50.55	47.73	94.37	44.02	53.11	77.42	36.36	80.84	83.57	12.26	65.29	86.23	82.32	50.63	86.97	69.995
MAPK Family Pathway	117.76	25.15	35.46	49.05	65.8	103.37	39.08	89.3	34.26	39.83	45.57	21.46	53.63	54.82	41.59	87.96	33.48	87.1	27	31.75	23.17	90.17	26.73	37.2	64.46	32.03	47.06	78.38	8.26	52.99	107.42	76.49	42.01	35.08	53.0844
MAPK Signaling Pathway	199.84	65.75	143.62	110.87	160.78	243.9	114.14	141.15	146.04	109.98	105.59	85.99	177.62	169.96	91.41	158.17	113.12	212.68	77.39	89.92	102.6	118.73	96.37	85.09	133.89	57.32	142.48	150.6	22	91.1	137.35	142.76	107.04	170.09	125.745
Mismatch repair effect	4.46	13.21	9.2	1.29	1.74	1.93	0.53	5.19	12.43	14.96	1.11	5.14	6.7	7.51	10.43	18	14.87	9.85	14.03	9	1.54	0	7.81	5.76	7.04	14.4	4.27	7.96	1.7	5.07	6.14	2.61	8.78	3.63	7.00853
Mismatch Repair Pathway	4.46	22.82	19.08	5.52	4.61	1.3	3.03	9.24	22.75	21.32	1.11	11.56	12.25	12.82	17.63	27.67	24.19	13.69	25.14	15.62	3.45	0.87	12.57	10.84	9.85	20.44	7.03	13.1	3.63	8.63	11.78	4.79	13.32	7.73	11.8776
Mitochondrial Apopotosis m Pathway	-21.58	-11.25	-14.9	-19.53	-36.58	-25.21	-21.86	-11.9	-19.55	-24.45	-19.17	-11.56	-23.95	-42.12	-14.83	-12.32	-9.89	-39.75	-15.9	-14.61	-33.66	-25.39	-9.23	-15.79	-13.63	-8.46	-39.49	-33.61	-6.42	-16.96	-25.34	-30.89	-22.18	-28.4	-21.1871
mTOR Pathway	74.03	22.07	53.25	55.88	71.01	61.78	32.84	60.5	53.63	34.57	46.82	21.95	43.56	58.01	49.28	64.74	38.69	57.44	28.66	27.89	39.57	45.14	17.37	44.45	46.55	18.29	60.5	56.48	4.69	32.24	46.6	63.94	37.29	77.02	45.4921
NGF m Pathway	-0.96	7.4	5.09	1.83	7.09	4.93	2.97	2.42	0.31	-1.36	1.08	3.06	9.46	5.66	-1.47	1.59	2.68	3.46	7.71	7.38	0.6	1.84	2.55	5.11	1.55	5.71	2.55	3.86	0	1	-0.39	1.85	3.86	6.1	3.13294
NGF p Pathway	12.82	7.63	6.37	6.32	17.07	5.6	-1.7	1.58	10.57	5.27	19.11	1.53	8.43	25.36	16.01	16.61	13.2	14.45	7.49	10.35	0.78	8.12	0.58	5.99	5.31	-0.63	2.35	5.85	3.12	10.3	8.77	7.99	1.11	9.03	8.02176
NHEJ mechanisms of DSBs repair effect	3.4	15.67	8.35	3.65	3.97	3.31	2.4	6.8	11.97	10.15	5.02	5.39	9.98	6.32	10.65	8.31	11.33	8.67	12.69	12.14	4.52	1.7	7.9	3.13	6.42	11.38	5.07	8.33	0.91	1.62	7.38	6.76	7.45	3.24	6.94059
Notch Pathway	11.66	10.6	8.82	8.29	9.05	11.63	8.84	7.53	19.54	13.52	9.14	10.28	11.56	10.92	12.14	16.23	8.47	10.22	10.18	9.74	9.79	4.8	10.49	9.91	7.74	7.23	10.54	5.19	-1.24	3.28	7.38	6.05	9.46	8.38	9.33412
Nucleotide excision repair effect	5.98	17.24	11.39	6.61	4.63	4.82	1	6.28	9.12	8.21	1.33	7.46	2.92	8.8	10.15	17.16	13.07	11.36	15.99	11.03	4.88	1.81	5.73	11.88	9.32	16.55	6.51	11.78	-0.6	7	8.85	10.25	11.8	7.2	8.45618
p38 Signaling Pathway	216.84	37.12	84.6	112.86	157.7	204.74	94.44	164.3	89.46	92.2	105.13	44.07	98.9	105.61	60.18	132.81	71.01	153.38	55.84	56.83	64.01	152.79	61.29	90.45	154.54	51.64	124.01	171.48	19.92	120.12	183.81	173.23	115.06	138.39	110.552
p53 Signaling m Pathway	11.09	1.17	-0.42	9.06	18.42	15	0.77	21.55	-8.44	6.53	0.46	-3.13	4.7	7.47	-2.23	15.17	3.39	19.97	2.76	-1.37	7.87	11.82	-1.58	-3.87	24.84	0.84	7.7	20.45	3.81	11.59	26.49	22.22	16.5	8.83	8.21853
PAK Pathway	134.69	31.35	56.09	65.37	86.96	135.76	50.86	108.89	48.79	57.4	60.06	32.36	64.84	70.46	31.61	70.47	45.83	98.7	31.92	37.16	37.65	85.66	52.66	63.67	113.03	36.47	89.53	114.56	13.12	63.58	128.33	121.05	65.4	84.6	70.2612
PPAR Pathway	45.86	14.34	32.58	23.3	37.51	69.98	22.68	53.63	27.32	37.22	29.37	18.45	37.7	34.23	17.71	48.35	12.09	35.93	10.86	13.06	26.68	37.13	25.53	22.14	37.99	15.34	47.24	45	7.36	22.43	33.34	37.99	25.55	47.52	30.9826
PTEN Pathway	-5.85	7.64	2.78	-0.37	-8.92	1.06	1.36	3	-4.02	3.4	-9.3	6.94	3.3	-4.24	-11.28	-7.35	-0.82	-2.74	2.92	-0.58	-0.19	-3.46	8.16	0.32	0.5	10.38	3.34	0.06	-2.28	-10.34	-2.7	1.17	1.02	-1.87	-0.557647
RANK Signaling in Osteoclast Pathway	14.89	8.4	2.89	2.77	7.34	17.05	5.24	12.25	10.11	5.69	10.45	1.76	10.82	11.39	15	19.36	15.59	16.21	9.69	9.92	1.89	3.61	4.95	4.32	15.55	6.33	6.01	17.57	3.45	6.52	20.14	17.06	9.14	8.59	9.76324
RAS Pathway	52.18	32.3	42.97	45.68	38.8	73.15	42	40.25	54.65	53.8	56.4	23.91	45.63	66.98	53.35	60.56	46.9	61.04	38.83	41.86	24.13	32.47	20.03	49.53	26.6	19.66	37.88	44.56	8.97	48.62	24.37	22.87	35.29	57.34	41.8694
Regulation of telomere length and cellular immortalization effect	2.84	6.02	8.83	3.96	4.32	6.69	1.27	2.85	7.36	9.36	4.16	5.46	1.68	7.49	2.39	4.23	7.41	3.15	5.43	4.49	2.5	1.93	2.33	2.44	4.96	-2.55	1.22	4.37	-0.58	2.06	3.93	4.74	3.07	4.96	3.96382
RNA Polymerase II Complex Pathway	9.45	16.22	8.61	6.44	4.97	4.61	4.36	5.76	14.17	10.07	4.66	5.95	9.13	8.25	20.65	19.64	23.2	18.69	19.16	9.16	1.44	2.62	7.95	6.56	7.73	10.13	1.75	11.18	1	1.6	7.44	9.51	5.65	8.05	8.99294
Sister chromatid cohesion effect	0.89	2.1	4.42	3.65	0.71	1.04	-0.47	-1.45	3.93	2.08	0.81	-0.65	-1.37	-0.13	3.76	0.55	4.39	-0.38	3.1	2.34	-3.15	-0.88	-0.38	0.54	0.27	4.2	1.09	-0.13	0.68	-3.89	-0.34	1.7	-0.05	2.55	0.927353
SMAD Pathway	4.08	-5.08	5.75	5.73	-11.07	14.54	9.48	19.51	6.99	6.74	7.3	-2.32	2.45	8.33	-2.96	-7.34	-17.99	-0.05	-18.46	-13.25	7.25	5.04	8.08	-0.19	-3.04	-5.22	14.52	1.05	-0.82	-5.36	1.91	6.65	-11.65	-8.52	0.649412
Spindle assembly and chromosome separation effect	3.7	5.21	7.89	5.24	8.07	4.65	3.42	4.2	8.4	5.87	-1.02	3.94	4.4	5.41	4.85	12.06	7.7	12.72	5.34	3.16	3.88	3.43	5.25	9.41	2.23	2.3	-2.04	5.3	0.73	4.96	4.69	-2.59	3.74	0.58	4.62
Start of DNA replication in early S phase effect	13.22	31.47	29.71	8.77	6.26	2.78	5	16.31	31.43	32.17	0.55	23.71	19.61	12.5	27.13	39.14	33.73	24.58	37.81	25.54	3.27	0.72	22.09	26.14	9.29	33.99	12.95	17.19	1.68	10.01	9.62	8.25	17.04	7.62	17.6847
STAT3 Pathway	159.87	17.23	41.41	63.82	85.26	128.02	54.66	118.73	31.17	32.93	38.81	25.14	42.69	30.33	29.42	69.35	35.19	102.03	32.68	29.71	29.36	110.89	27.75	52.29	108.46	28.7	61.09	113.17	11.22	79.61	142.7	119.9	78.8	68	64.7174
TGF beta Pathway	0.9	0	0	0	0	1.09	3.01	3.95	0	0.73	0	0	1.93	7.04	0	0.61	0	-0.54	0	0	0.46	0	0	0	0	0	0.81	0	0	0	0	0	0	0.98	0.616765
TNF m Pathway	3.33	-1.05	0	2.28	0.9	5.04	0	4.62	-2.16	1.06	0	-0.69	1.07	-3.04	1.58	2.28	2.8	4.58	1.99	-0.06	1.35	0.8	0.94	0	1.26	-1.1	1.6	2.11	0	0.97	1.83	0	0.91	2.25	1.10147
TNF p Pathway	5.03	0	0	0.47	0.76	4.42	2.21	2.89	6.6	0	1.92	0	1.59	4.78	4.34	4.27	0	5.58	0	0	0.66	0	0	1.47	2.24	2.33	2.07	2.14	0	0	5.31	4.05	0.92	0.95	1.97059
TRAF m Pathway	3.99	-1.59	0.46	-1.16	2.33	5.4	1.66	8.76	3.31	1.04	-0.5	-2.24	0.96	-1.25	-0.04	6.75	2.28	7.33	1.36	2.08	0.51	1.03	-1.86	-0.44	0.76	1.71	3.61	0.81	-0.46	2.43	-0.59	-3.95	2.33	5.35	1.53441
TRAF p Pathway	33.46	16.89	13.05	18.7	22.57	32.01	14.78	36.45	3.82	4.34	12.09	8	21.24	11.66	3.14	31.73	17	30.22	16.26	21.43	7.43	33.7	6.68	17.59	29.44	12.79	9.85	36.24	4.07	27.34	36.82	29	27.44	21.76	19.6762
Transcription of mRNA Pathway	8.2	15.1	4.62	5.75	4.51	5.78	5.16	7.07	12.25	10.4	4.57	5.95	8.63	7.77	15.83	17.2	20.12	14.58	16.21	8.37	2.14	2.62	8.88	6.56	7.14	10.49	1.75	10.11	1	1.6	6.99	8.96	5.06	7.02	8.18794
Transition and termination of DNA replication effect	5.48	13.67	4.08	8.08	7.71	6.07	3.77	7.76	8.39	8.53	3.73	10.01	10.39	5.4	7.07	9.39	11.78	9.09	12.62	10.59	3.83	4.23	5.56	6.99	5.15	11.95	6.38	7.27	1.93	5.93	5.75	2.02	8.58	3.78	7.14588
Translation Regulation of EIF4F activity	-3.2	6.29	0.52	0.67	8.25	4.04	-2.24	-2.18	1.64	10.58	7.37	2.88	5.61	5.23	10.37	3.83	5.02	4.37	-0.49	3.55	5.94	-0.08	-3.48	0.95	-8.8	-6.63	3.02	0.68	0	5.23	-1.42	-2.57	1.04	0	1.94088
Ubiquitin Proteasome Pathway	22.07	20.78	20.95	17.76	21.04	8.46	6.47	10.03	29.5	15.59	12.49	9.09	18.58	13.56	31.3	30.15	32.1	31.19	28.86	25.76	-2.6	6.41	0.87	13.81	19.26	14.43	3.02	23.63	3.59	13.54	16.95	16.24	16.85	10.34	16.5315
VEGF Pathway	16.2	2.13	4.16	4.94	11.63	14.72	8.05	3.43	6.9	7.77	8.26	2.53	14.49	18.42	6.65	8.73	9.81	19.13	8.51	11.05	3.85	9.31	-1.77	8.38	6.47	-5.55	8.25	11.3	1.26	8.24	12.72	8.56	5.03	5.42	7.91118
Wnt Pathway	50.52	42.84	54.28	55.22	67.12	48.8	34.3	31.82	51.93	48.69	41.13	21.52	48.15	52.29	45.47	54.25	74.83	63.42	49.82	56.3	30.84	31.78	35.48	36.13	43.25	27.11	23.5	49.4	5.02	35.73	42.36	37.39	40.44	45.68	43.4356

## Sheet: liver
Pathway name	GSM737083	GSM737065	GSM737067	GSM737069	GSM737071	GSM737073	GSM737075	GSM737077	GSM737079	GSM737081	Averaged
AHR Pathway	3.61	1.13	1.69	0.9	0.9	3.01	3.58	4.35	3.57	0.94	2.368
AKT Pathway	-4.76	26.15	21.4	24.94	30.66	21.52	16.24	11.45	70.57	38.86	25.703
Androgen receptor Pathway	-13.69	-2.46	4.97	9.96	-3.08	11.35	-4.75	9.13	1.79	26.6	3.982
ATM Pathway	3.38	-0.79	-4.09	0.67	-5.14	-2.29	-8.07	-2.09	-1.41	0	-1.983
Brca1 as a transcription regulator effect	0.83	1.8	4.21	0	4.52	0.62	-0.08	-0.79	3.55	0.61	1.527
BRCA1 Pathway	18.1	13.9	10.45	0	28.65	16.72	20.51	17.4	27.83	2.67	15.623
cAMP Pathway	-5.94	5.51	20.67	25.33	17.28	8.62	4.02	24.61	8.51	38.3	14.691
Caspase Cascade	-13.31	-24.33	-25.25	-15.22	-21.21	-6.48	-16.5	-20.31	-27.06	-33.2	-20.287
CD40 Pathway	7.17	3	4.09	0.55	3.58	5.4	0.79	7.49	9.7	0.92	4.269
Cellular Anti-Apoptosis Pathway	-14	12.67	6.7	14.36	1.1	-2.74	1.6	-0.67	-6.42	24.29	3.689
Chemokine Pathway	-0.73	-3.03	9.73	3.86	32.84	15.54	7.96	11.72	48.48	12.89	13.926
Chromatin Pathway	5.59	2.2	4.45	0	6.98	3.24	5.62	4.83	2.16	0	3.507
Circadian Pathway	0.84	0.02	-1.14	0	-1.93	0	-2.32	0.91	0	0	-0.362
CREB Pathway	-9.21	13.7	17.98	16.32	5.91	2.5	-1.62	10.54	6.12	30.28	9.252
Cytokine Network Pathway	0.43	0	0	0	2.5	0	2.94	0	4.04	0	0.991
DNA Repair Mechanisms Pathway	14.47	-2.59	0.95	0.11	11.04	9.04	8.02	13.33	15.75	0.91	7.103
DNA-damage-induced apoptosis effect	9.25	1.44	4.8	0	7.85	4.79	6.56	5.63	12.71	0.86	5.389
DNA-damage-induced responses effect	4.69	1.44	4.33	0	3.71	2.58	4.27	3.36	6.36	0.86	3.16
EGFR Pathway	9.93	2.16	8.37	0.86	15.78	7.34	4.81	12.6	30.32	3.31	9.548
ErbB Family Pathway	10.91	1.99	10.88	0.4	12.38	9.36	1.22	14.6	24.85	0.85	8.744
ERK Signaling Pathway	-11.36	25.66	34.71	35.73	42.6	32.62	37.65	23.62	131.17	86.09	43.849
Erythropoeitin Pathway	21.79	12.53	9.67	2.3	18.05	13.6	5.69	24.13	18.74	5.92	13.242
Estrogen Pathway	14.97	21.45	25.41	18.49	14.13	14.61	9.91	18	29.39	27.55	19.391
Fas m Signaling Pathway	10.14	5.04	10.26	0.96	8.34	5.65	7.9	11.47	12.14	0.86	7.276
Fas p Signaling Pathway	-1.53	0.4	0.45	-0.1	0.21	-1.99	-0.2	-1.09	5.3	0.51	0.196
FLT3 Signaling Pathway	8.75	2.31	5.17	0.66	8.29	5.73	0.73	9.45	7.43	1.06	4.958
Glucocorticoid Receptor Pathway	23.82	16.52	16.62	3.39	41.75	23.41	21.37	21.13	56.64	3.88	22.853
GPCR Pathway	4.75	14.33	24.51	20.9	16.24	9.79	5.06	22.13	36.7	32.98	18.739
G-protein signaling Cross-talk between Ras-family GTPases	2.93	-2.13	1.09	1.29	3.43	4.21	2.94	5.63	5.98	1.88	2.725
Growth Hormone Pathway	-3.26	-4.4	2.57	0.57	2.83	1.8	-3.74	6.59	0.86	1.37	0.519
GSK3 Pathway	-6.4	-3	12.38	20.4	5.59	15.1	11.14	24.51	14.76	32.57	12.705
Hedgehog Pathway	3.6	0.78	3.91	0	3.82	2.59	3.83	2.72	4.49	0.62	2.636
HGF Pathway	9.08	4.93	4.38	2.92	7.98	8.49	7.05	9.88	32.13	7.7	9.454
HIF1Alpha Pathway	15.63	7.31	4.21	3.42	9.27	10.12	6.18	8.57	10.45	2.9	7.806
Hypoxia-induced EMT in cancer and fibrosis 3	-1.05	0	0	1.83	0.84	0	3.59	0.47	2.85	3.01	1.154
IGF1R Signaling Pathway	7.88	7.17	10.68	1.07	3.75	3.52	1.13	11.6	9.78	3.54	6.012
IL 10 Pathway	-0.56	-1.79	1.7	0.1	3.44	1.66	-2.13	2.98	6.08	0.41	1.189
IL 2 Pathway	11.82	0.72	4.66	-0.06	19.91	3.82	2.4	11.43	24.26	4.25	8.321
IL 6 Pathway	-16.27	-5.91	3.91	-1.3	12.93	-1.03	12.3	3.25	38.73	4.17	5.078
ILK Pathway	-9.75	28.15	29.38	46.34	19.38	29.02	26.7	27.61	89.84	91.54	37.821
Integrin SIgnaling Pathway	4.32	15.54	17.39	19.21	21.29	18.26	19.37	17.79	89.51	56.22	27.89
Interactions Report	-1.05	0	0	1.83	0	0	0	0	3.01	3.01	0.68
Interferon Pathway	4.22	1.72	3.42	1.09	7.56	4.52	1.53	3.25	17.08	1.95	4.634
IP3 Pathway	4.35	14.37	13.78	8.2	10.31	4.37	-0.29	2.59	3.35	7.97	6.9
JAK mStat Pathway	-2.38	1.06	-0.68	-0.37	2.17	0.03	0.8	0	0.9	0	0.153
JNK Pathway	3.41	17.64	23.25	21.51	21.8	11.25	11.03	25.38	43.15	32.99	21.141
MAPK Family Pathway	22.97	25.46	27.75	6.94	31.7	20.8	13.35	23.57	57.97	8.57	23.908
MAPK Signaling Pathway	4.66	36.34	42.27	35.52	33.72	26.04	27.02	37.77	101.68	82.72	42.774
Mismatch repair effect	9.11	2.04	8.45	0	6.95	4.72	7.6	4.64	9.17	0	5.268
Mismatch Repair Pathway	15.12	6.46	12.67	0	13.37	6.05	12.76	10.81	17.32	0	9.456
Mitochondrial Apopotosis m Pathway	1.25	-21.78	-11.68	-13.63	-2.95	-5.86	5.44	-4.03	-10.81	-23.46	-8.751
mTOR Pathway	13.37	12.94	17.56	17.74	14.76	10.93	5.78	22.79	27.6	24.25	16.772
NGF m Pathway	1.8	-0.59	0.53	-0.56	-1.26	-0.77	2.35	-0.27	4.22	0.51	0.596
NGF p Pathway	6.94	3.19	4.79	2.53	6.85	4.49	1.38	12.12	12.12	0.96	5.537
NHEJ mechanisms of DSBs repair effect	8.43	4.21	5.39	0.53	7.94	1.44	6.75	5.3	9.17	0.86	5.002
Notch Pathway	1.84	3.45	1.02	0	1.25	2.08	1.43	2.94	7.69	0	2.17
Nucleotide excision repair effect	8.42	1.26	4.34	0	7.88	3.93	2	2.12	5.02	0	3.497
p38 Signaling Pathway	-6.33	12.09	27.51	22.77	49.72	19.77	21.96	19.51	91.33	39.86	29.819
p53 Signaling m Pathway	0.77	-0.37	5.35	0	0.85	4.24	-0.68	4.43	8.94	1.8	2.533
PAK Pathway	-12.86	17.31	13.89	22.51	18.64	16.65	21.91	6.96	55.21	41.91	20.213
PPAR Pathway	-7.03	4.83	9.43	9.93	4.15	3.66	-3.44	2.16	15.47	18.04	5.72
PTEN Pathway	-3.28	-0.73	-3.02	-0.41	-6.93	-2.42	-0.5	-11.43	-11.3	-2.97	-4.299
RANK Signaling in Osteoclast Pathway	8.55	3.14	2.55	4.73	6.08	2.91	3.61	6.57	20.75	5.43	6.432
RAS Pathway	22.86	17.89	29.44	9.89	37.01	27.1	21.31	27.26	70.96	17.63	28.135
Regulation of telomere length and cellular immortalization effect	0.16	2.73	0	0	2.05	3.61	2.27	1.21	4.18	0	1.621
RNA Polymerase II Complex Pathway	16.7	7.4	4.1	0.03	12.39	5.57	7.05	8.28	11.88	0.5	7.39
Sister chromatid cohesion effect	9.65	3	3.78	0.59	3.95	2.14	4.75	4.42	9.98	0	4.226
SMAD Pathway	-3.05	-13.18	-8.07	4.6	-0.85	0.35	-2.53	1.34	6.57	4.88	-0.994
Spindle assembly and chromosome separation effect	4.16	6.52	5.96	0.4	1.76	0.81	3.21	2.21	7.52	1.14	3.369
Start of DNA replication in early S phase effect	22.01	5.18	19.01	0.59	19.46	3.56	19.81	10.44	28.59	0	12.865
STAT3 Pathway	-4.51	-2.02	13.44	3.46	40.51	16.97	20.45	11.57	69.27	9.02	17.816
TGF beta Pathway	-2.6	3.4	0.03	2.93	-2.37	-2.93	-1.55	-2.98	-0.14	1.65	-0.456
TNF m Pathway	1.19	0	0.98	-0.64	0	0.18	0.54	2.3	0.68	0	0.523
TNF p Pathway	5.88	2.33	1.67	-0.56	6.34	3.2	0.49	4.76	3.03	0	2.714
TRAF m Pathway	-2.32	-2.88	0	-0.64	0.27	1.18	-0.33	1.81	-2.11	0	-0.502
TRAF p Pathway	2.35	3.95	4.46	1.59	10.81	5.56	4.3	2.6	20.08	4.47	6.017
Transcription of mRNA Pathway	17.55	7.15	4.51	0.03	9.56	4.99	5.13	7.38	10.2	0.5	6.7
Transition and termination of DNA replication effect	6.26	2.38	6.51	0	7.69	-0.55	5.61	2.73	7.52	0	3.815
Translation Regulation of EIF4F activity	7.71	5.2	5.24	-0.1	5.1	2.98	0.98	7.32	5.37	0.44	4.024
Ubiquitin Proteasome Pathway	25.81	22.23	23.87	-0.38	26.68	8.29	20.61	20.46	28.59	3.32	17.948
VEGF Pathway	8.54	1.86	4.77	3.05	9.33	8.3	1.87	9.92	12.74	5.87	6.625
Wnt Pathway	19.99	37.83	25.37	2.53	24.93	10.13	29.87	20.91	36.65	16.34	22.455

## Sheet: lung
Pathway name	GSM1163204_EBA_014_U133_2	GSM748053	GSM748054	GSM748055	GSM748057	GSM748058	GSM748064	GSM748068	GSM748071	GSM748075	GSM748077	GSM748078	GSM748079	GSM748080	GSM748081	GSM748083	GSM748085	GSM748086	GSM748087	GSM748089	GSM748090牋	GSM748091	GSM748092	GSM748094	GSM748100	GSM748101	GSM748102	GSM748103	GSM748104	GSM748108	GSM748111	GSM748113	GSM748116	GSM748121	GSM748122	GSM748123	GSM748124	GSM748125	GSM748126	GSM748127	GSM748128	GSM748130	GSM748131	GSM748134	GSM748135	GSM748137	GSM748138	GSM748139	GSM748140
AHR Pathway	0.81	0.94	1.37	-0.48	-0.47	0.84	0.66	4.64	-0.55	1.28	1.65	-0.42	0	-0.64	0	1.18	-2.47	2.32	-0.42	1.34	1.36	3.89	0.49	0	0.84	0	1.29	0.57	0.02	1.28	0.5	5.77	2.05	2.01	0.21	0	0.83	0.6	-0.51	-0.66	0	-0.02	0.91	0.49	-0.34	-1.13	0.77	2.72	1.76
AKT Pathway	5.54	22.16	25.58	-10.31	-36.12	24.38	-6.1	2.08	32.33	40.72	18.1	27.54	37.76	20.68	-16.25	32.67	-9.53	17.48	23.06	37.43	-13.78	-7.9	-12.81	23.6	4.07	23.92	23.92	28.68	16.22	60.55	43.16	-54.56	11.01	-2.53	1.12	26.65	-1.63	34.24	-7.68	21.39	27.69	1.83	27.24	30.66	10.02	31.46	19.16	15.14	-28.99
Androgen receptor Pathway	-8.79	-0.12	-2.39	-25.91	-16.52	9.86	-13.03	-30.09	8.94	4.27	-0.35	4.2	0.12	-4.75	-15.26	7.46	-13.53	-9.04	-1.03	-4.91	-6.7	-14.36	-25.3	-4.55	-20.67	-4.68	-2.37	7	4.35	4	-8.16	-36.53	-18.1	-28.08	-13.39	-1.4	-24.02	3.48	-13.72	-7.03	13.68	-7.19	-9.66	4.41	0.58	3.27	-15.23	-19.35	-15.51
ATM Pathway	0.13	4.31	0.56	-0.07	5	0.64	5.13	1.29	1.58	-1.73	-1.6	1.32	2.21	-0.93	0.19	3.73	6.75	2.44	3.42	-1.04	4.23	1.92	-0.92	4.53	1.47	1.22	1.52	3.41	4.87	-1.24	0.38	9.44	-2.61	4.43	7.19	-2.17	0.58	-0.96	2.36	-0.1	-3.03	3.78	1.92	1.25	7.96	2.23	-0.41	-1.22	-3.02
Brca1 as a transcription regulator effect	1.97	0.3	1.64	0.29	-0.97	0.83	-0.1	5.29	1.68	-1.05	-3.5	-0.53	4.29	2.52	-4.03	-2.47	0.31	0.34	-0.39	5.23	1.53	2.78	0.35	-0.74	0.54	2.06	0.52	-0.6	1.75	0.09	-1.08	2.51	-1.26	1.7	0.64	3.04	0.41	-0.09	0.98	4.87	-1.78	1.16	4.05	0.75	0.13	1.94	-0.6	1.57	-2.39
BRCA1 Pathway	5.46	2	13.65	17.24	4.95	3.17	6.73	25.93	1.71	6.54	8.86	7.47	8.61	11.97	21.29	6.25	4.49	2.5	4.22	11.54	3.3	21.13	30.03	6.39	11.8	6.92	18.72	1.8	5.23	9.91	12.29	31.8	15.5	3.69	2.61	21.77	12.12	7.09	10.18	5.19	10.98	2.5	7.69	2.07	3.66	5.94	16.2	12.6	19.34
cAMP Pathway	17.13	23.9	32.69	11.64	1.12	17.51	0.94	-13.79	37.42	25.03	21.09	13.09	24.2	17.97	7.53	35.37	11.17	6.51	12.58	9.79	25.82	9.35	5.83	12.8	-7.15	13.16	17.34	25.7	25.48	31.68	25.75	0.72	-2.13	7.3	7.19	19.56	14.78	18.48	16.76	8.54	58.12	14.81	5.45	23.12	26.27	31.96	27.17	9.98	17.32
Caspase Cascade	9.02	-5.8	-10.98	-3.53	18.06	-9.85	8.95	4.7	-13.04	-23.73	-15.31	-2.28	-5.41	-8.37	-5.15	-19.51	14.57	5.36	4.5	-10.78	6.85	11.76	-9.24	4.41	3.13	-2.34	-15.41	-12.16	-10.02	-16.86	-23.35	15.3	-3.24	18.42	6.5	-14.12	20.03	-11.25	18.96	-1.63	-16.53	11.79	1.38	-11.57	1.39	-1.96	-5.2	-3.24	-9.88
CD40 Pathway	-1.63	3.16	2.35	-2.32	1.36	1.25	1.55	2.2	0.85	2.32	13.01	5.34	0.85	2.44	-1.03	3.52	0.72	3.24	2.95	4.25	0.11	3.43	3.44	3.72	-0.49	2.63	5.18	0.49	3.56	3.04	0.71	-0.7	-1.53	-3.68	1.54	1.92	1.16	2.25	1.88	0.17	8.48	4.19	4.74	1.91	4.76	3.45	-0.33	2.38	8.25
Cellular Anti-Apoptosis Pathway	0.88	3.13	18.04	-1.1	-0.36	2.95	-8.47	-16.8	10.58	7.34	0.95	5.49	7.33	3.09	-7.12	15.34	-2.34	8.64	-0.81	6.62	-6.16	-9.7	-0.59	-2.23	-10.43	1.05	3.97	7.42	7.94	13.59	18.89	-16.33	-7.36	-11.87	-5.13	5.08	-15.06	7.2	-19.02	5.92	6.08	-0.82	1.92	5.89	6.98	2.05	1.18	-3.5	-13.06
Chemokine Pathway	-7.06	4.44	2.73	-14.19	-8.89	5.41	-1.39	-1.32	10.47	9.85	7.44	18.57	21.45	7.55	1.13	8.47	-10.03	-10.49	4.83	29.91	0.41	2.39	0.74	0.4	-2.08	12.05	17.95	11.57	3.91	20.93	-3.36	-10.89	4.82	2.28	-14.5	14.68	4.43	12.36	7	4.02	10.3	-2.26	25.09	11.71	0.04	20.99	8.1	10.09	-8.55
Chromatin Pathway	-1.71	2.45	3.93	1.19	1.79	1.25	2.62	3.88	1.19	1.7	0.86	1.59	0.99	0.81	2.82	-0.58	0.9	2.64	2.39	0.6	-0.33	4.32	6.24	0.1	3.85	0	3.64	2.35	0.47	2.6	2.97	4.53	3	-0.04	-1.69	4.42	0.01	1.71	3.77	-0.65	2.03	-0.35	1.35	0.63	1.23	2.29	2.41	2.41	5.22
Circadian Pathway	-0.98	0.83	1.4	0	-0.62	0	-0.44	0	0	0	0	0	-0.41	0	0	-1.09	0	-1.63	0	-0.61	0	-0.72	-0.42	-1.32	-0.8	0	-0.44	0	-0.59	-0.96	0	1.12	-0.46	0	-0.24	0	0	0.86	0	-0.92	0	0.53	0	0	1.35	0	0	-1.45	-1.32
CREB Pathway	-13.33	0.68	3.6	-13.54	-16.75	6.75	-15.28	-24.18	12.27	5.9	4.92	7.7	0.25	-4.62	-10.39	17.58	-8.84	0.42	1.64	-0.33	-7.06	-19.24	-4.62	-4.39	-25.08	-1.8	3.71	10.87	5.63	7.29	3.62	-28.01	-13.77	-18.55	-13.59	-0.26	-18.13	4.6	-14.76	-5.68	17.29	-13.96	-9.75	9.83	-4.82	9.2	-6.43	-11.95	-8.92
Cytokine Network Pathway	0	-0.95	-2.58	0	0.28	0	0	1.85	0	-1.38	0	0	0.52	1.25	0	-1.12	0	0	1.44	4.08	0	0	0	0	0	0.48	2.08	0	0	2.28	0	-4.9	1.4	-1.13	-1.39	0	1.52	0	-1.14	0.69	-1.25	-3.63	0	0	-3.38	0	-2.15	2.49	-2.4
DNA Repair Mechanisms Pathway	14.12	3.03	11.14	5.15	4.38	-0.37	6.33	17	-0.57	2.53	-2.58	4.94	5.24	-0.79	15.91	0.58	11.82	-0.48	5.87	1.63	6.6	16.16	16.69	5.74	15.17	1.33	13.61	5.67	4.91	0.52	3.34	22.78	4.67	0.76	2.54	21.08	6.93	12.06	8.43	0.82	3.7	0.35	-2.61	7.51	8.96	5.72	17.61	6.38	24.56
DNA-damage-induced apoptosis effect	0.57	0.49	6.66	6.64	1.78	0	1.59	11.35	0.48	5.16	3.94	0.89	4.98	4.88	15.61	0.33	1.31	0.17	1.4	6.99	2.09	14.31	14.88	1.58	11.35	0.78	7.44	0	1.72	2.62	5.52	18.41	10.51	2.65	4.46	13.7	5.07	4.34	1.23	4.7	6.5	0.57	2.44	1.01	2.53	2.14	12.39	8.54	10.98
DNA-damage-induced responses effect	0	0.49	3.76	3.67	1.78	0	1.59	6.44	0.48	3.04	2.47	0	3.36	2.9	7.19	0	1.31	0.81	0.7	3.96	1.55	8.76	7.18	1.03	4.8	0	2.42	0	1.2	0.58	3.48	8.36	6	1.62	2.5	6.56	2.79	1.9	0.84	3.24	3.86	0.57	1.23	0.46	2.53	1.47	6.37	3.81	4.58
EGFR Pathway	-7.63	1.48	-7.41	-11.62	-11.72	4.35	-5.02	-9.17	1.52	-5.67	-1.16	-1.48	0.35	-2.61	-14.99	1	-9.25	-0.88	-0.08	-0.17	-6.5	-5.46	-8.79	0.06	-4.49	-3.39	-4.36	-1.15	4.54	0.83	6.41	-17.63	-7.62	-10.3	-7.44	-4.1	-6.61	-4.34	-7.11	-4.96	-4.02	-7.2	3.56	-1.63	-5.61	-4.52	-7.82	-0.94	-15.03
ErbB Family Pathway	3.99	9.09	5.25	1.24	2.98	6.51	1.14	-2.1	4.42	5.22	13.67	3.21	1.26	2.38	4.85	7.87	5.56	7.37	2.81	11.29	4.94	10.29	5.16	8.82	6.37	1.15	5.83	5.19	5.83	11.85	7.24	15.8	2.74	-0.09	-0.63	7.96	4.1	1.35	7.17	1.11	0.69	5.47	10.31	-0.45	6.59	3.35	8.36	5.09	9.48
ERK Signaling Pathway	14.21	40.66	44.02	6.92	-40.75	39.28	-6.54	1.9	72.55	82.68	26.82	31.65	68.33	52.84	3.38	65.12	6.08	9.42	27.75	44.18	-9.53	-3.18	-11.02	19.35	-1.25	33.16	45.25	48.25	15.04	68.8	66.47	-22.52	23.25	-6.16	8.89	42.45	16.74	52.92	5.86	61.62	54.67	-0.98	24.19	46.88	3.05	45.72	16.96	39.5	-20.13
Erythropoeitin Pathway	-1.97	3.17	2.54	-18.73	-17.6	4.47	4.26	-13.66	0.45	-4.46	12.43	7.11	2.01	1.68	-8.21	13.77	-9.66	9.21	1.14	-1.34	-0.25	2.81	-4.33	3.5	-3.25	-0.46	7.6	2.11	3.75	2.14	-1.97	-0.82	0.33	-2.3	-4.58	2.99	-4.91	-3.45	6.17	-6.07	3.03	-3.88	1	-3.64	-1.58	1.96	-0.08	4.56	7.25
Estrogen Pathway	10.86	21.2	33.92	13.01	-9.73	20.85	8.28	-1.35	23.36	25.99	22.59	15.17	7.75	6.24	11.28	28.93	2.16	29.04	14.18	5.95	4.99	5.02	10.94	14.96	3.56	7.45	16.05	20.31	18.66	21.03	31.27	8.41	14.27	2.63	5.2	20.75	-1.6	17.92	-4.68	4.3	28.46	12.17	10.51	13.64	21.57	18.37	14.02	14.94	18.34
Fas m Signaling Pathway	5.44	2.19	7.97	6.89	2.88	2.22	4.42	6.44	1.58	5.08	5.73	-0.29	2.32	5.36	8.77	4.19	3.36	1.56	1.1	6.74	3.32	10.56	12.51	3.92	4.38	2.16	7.21	1.2	3.28	5.85	7.55	9.85	6.91	3.49	1.78	5.9	9.15	1.42	2.41	3.5	6.54	3.28	3.57	3.52	3.16	3.2	5.21	8.34	9.56
Fas p Signaling Pathway	-0.57	0.05	0.67	-3.09	-1.33	-0.51	-0.35	0.14	-0.38	0.22	-0.86	1.92	0	0.62	-4.07	1.22	-2.19	3.25	0.97	2.31	-0.28	-0.27	-1.18	0.13	1.14	0.81	-1.15	-0.89	-0.2	1.76	2.11	-0.54	-0.57	-0.61	0.92	0	1.52	0.57	-1.81	-0.35	0.71	-0.19	1.86	-0.44	0.62	0.89	1.86	0.12	-1.16
FLT3 Signaling Pathway	-1.81	6.19	4.51	1.43	-2.31	1.51	1.17	1.02	2.46	2.21	11.21	4.69	2.64	5.99	3.4	6.93	1.5	4.95	3.11	4.37	2.98	4.54	4.61	7.65	2.62	1.11	5.05	0.66	5.44	5.41	5.31	5.16	1.58	0.09	-0.37	4.78	3.05	0.28	6.8	2.17	5.53	7.6	7	-0.09	8.79	1.57	4.23	8.18	10.46
Glucocorticoid Receptor Pathway	8.67	4.38	0.97	-7.33	-10.82	4.56	10.89	19.98	11.09	18.52	7.4	11.64	13.88	9.39	-16.63	6.45	7.46	8.5	12.76	31.71	2.09	11.34	29.81	7.94	16.06	8.06	24.8	6.53	10.58	23.79	15.67	-18.83	15.28	9.87	2.2	13.37	9.9	11.61	11.88	14.79	19.43	-10.57	24.01	12.14	6.6	13.4	15.62	15.49	-5.93
GPCR Pathway	-0.33	19.55	27	-5.5	-27.71	21	-2.61	-9.69	27.43	19.78	20.94	20.71	9.15	4.94	5.32	22.89	-3.87	20.52	19.95	6.91	-6.99	-5.04	-7.6	17.19	-0.23	6.81	9.03	20.32	19.27	22.12	30.66	-10.18	-0.81	-11.52	-4.63	21.11	0.89	14.29	1.15	8.9	30.73	10.76	11.48	10.83	14.73	26.95	11.83	11.33	7.82
G-protein signaling Cross-talk between Ras-family GTPases	-0.63	2.18	-0.15	5.97	-0.45	0.99	-0.88	-1.38	1.09	0.78	-0.34	-2.21	1.24	0	-1.73	1.66	0.37	0.04	-0.13	-0.38	-4.12	-0.23	-1.42	0.95	2.52	-0.82	0.67	-0.44	0.44	1.27	0.68	0.4	0.58	-0.31	-2.22	1.21	0.85	-0.38	-0.03	1.63	0	1.33	0.39	-0.64	-0.25	1.23	1.1	1.83	-1.23
Growth Hormone Pathway	-11.1	-1.08	-4.5	-14.23	-9.04	0.26	-7.17	-11.04	-1.33	-6.56	0.28	2.31	0.24	-5.55	-7.55	1.25	-9.14	-9.35	-1.12	-5.39	-6.57	-4.93	-8.36	-4.13	-5.1	-3.87	6.35	1.87	-3.41	-1.24	-1.81	-11.34	-6.96	-10.23	-7.96	-2	-10.48	-3.8	-6.25	-5.23	-2.79	-5.49	-1.6	-5.23	-4.76	-3.37	-6.25	-3.04	-10.37
GSK3 Pathway	16.34	24.63	39.37	-4.69	-7.17	23.19	-1.15	-16.4	31.85	21.35	24.02	20.82	16.28	11.94	13.92	33.84	14.94	18.54	16.75	0.68	10.98	6.21	-6.79	24.79	-6.83	7.71	10.57	24.75	28.44	25.27	24.19	-7.58	4.92	-5.48	5.31	23.61	1.58	17.54	4.21	14.54	35.21	14.65	5.72	14.36	24.89	28.7	6.66	14.39	35.67
Hedgehog Pathway	3.06	1.34	1.44	4.45	-1.61	0.77	-1.28	1.79	0.58	2.47	3.13	0.8	0.67	0.93	2.44	0.75	-0.52	-0.6	0.55	2.45	0.71	2.29	4.52	-0.48	1.49	-1.08	1.62	0	-0.38	2.56	2.02	5.62	2.99	-1.16	1.2	3.17	1.07	0.8	-0.8	1.58	3.08	-1.68	-0.27	0	0	0.65	4.27	2.98	3.37
HGF Pathway	0.34	-0.01	7.38	-10.98	-23.1	5.4	-7.5	-6.78	5.48	4.07	-1.36	1.52	3.94	2.37	-22.27	5.38	-11.1	3.24	2.95	-1.43	-7.26	-6.16	-13.54	6.21	-7.27	3.28	-3.99	2.77	-1.15	7.09	8.15	-18.29	-2.53	-8.72	-0.74	1.78	-10.45	1.31	-5.95	-0.96	-0.8	-3.91	2.91	-0.33	-4.14	-2.23	2.43	-3.34	-11.96
HIF1Alpha Pathway	6.49	4.12	7.03	10.79	3.49	0.49	6.03	6.19	1.18	6.88	17.31	3.51	8.98	7.85	-2.98	9.59	11.38	4.04	-0.51	3.76	8.6	15.04	10.65	0.98	13.26	4.1	7.14	6.5	2.1	4.65	10.18	12.23	14.53	8.26	8.54	5.38	7.96	5.07	3.35	10.97	8.72	4.29	0.82	3.81	3.43	4.85	1.21	5.97	7.17
Hypoxia-induced EMT in cancer and fibrosis 3	-0.29	1.94	4.12	1.14	-0.21	1.66	0.76	0.91	4.72	8.14	3.28	1.01	5.31	4.93	-0.36	3.79	0.69	1.68	1.01	3.94	0.93	3.66	2.9	3.03	3.23	1.93	5.24	3.04	1.71	2.08	5.18	3.23	2.86	0	2.29	2.3	4.12	1.6	0.48	6.58	3.83	1.39	0.3	4.93	1.18	1.81	3.29	6.9	1.76
IGF1R Signaling Pathway	-8.83	6.47	-4.72	-3.06	1.9	1.49	-1.92	-9.16	2.18	-3.85	-3.66	1.76	-1.63	-0.77	-9.66	1.95	-1.95	2.62	4.29	-6.74	1.48	-8.82	-4.04	-1.32	3.15	-6.65	0.54	3.57	1.91	-5.92	-4.03	-9.84	-2.38	-5.5	-4.04	3.05	-2.86	1.57	4.11	-7.69	1.84	-1.01	-2.75	-0.07	4.39	6.34	-6.22	-5.1	-7.13
IL 10 Pathway	-2.38	2.06	2.31	-1.37	-0.2	-0.44	0.33	-1.25	0.85	0.06	8.64	4.9	1.86	1.18	-3.87	1.54	1.62	0.84	2.6	0.12	-0.61	0.52	-4.73	3.59	-4.37	-0.2	1.71	0	-1.94	2.89	-1.01	-10.15	-1.66	-3.33	0.06	0.98	0.92	-0.31	-2.9	-1.14	5.47	2.33	4.08	0	3.26	-0.16	-1.1	-0.11	1.15
IL 2 Pathway	-7.05	2.2	-11.28	-16.69	-22.73	2.94	2.61	2.8	-0.43	5.59	8.12	10.49	12.38	4.24	-17.5	3.49	-10.84	-4.53	5.24	17.65	-6.3	12.3	0.94	-2.17	-6.57	1.39	16.99	2.64	4.05	16.89	3.07	-18.29	10.99	-1.8	-14.07	6.55	3.59	0.61	1.1	9.03	7.88	-11.07	16.63	1.65	-10.68	5	-5.14	16.63	-16.01
IL 6 Pathway	-5.13	1.14	-4	5.49	-1.44	1.89	0.09	16.33	4.79	22.72	8.84	11.55	19.15	17.87	5	6.88	0.22	-2.44	7.08	26.94	1.42	10.53	13.74	4.27	11.28	9.47	23.01	8.81	0.13	23.69	6.87	-8.84	8.1	-1.28	-4.77	14.96	4.64	18.23	-1.65	25.76	11.62	4.31	20	16.43	3.83	6.49	11.25	13.35	-0.96
ILK Pathway	17.11	41.94	63.51	10.96	-64.54	34.8	-13.54	-7.28	73.55	61.42	37.17	23.09	44.97	53.15	-2.74	66.24	7.97	-7.02	7.11	-2.49	-23.6	-15.55	-6.16	9.07	-22.04	20.8	34.9	36.4	18.83	37.74	72.4	-33.63	18.87	-20.72	31.08	38.42	-5.3	35.37	4.33	60.43	51.79	-8.27	-5.14	31.65	2.41	34.22	1.05	44.18	-16.91
Integrin SIgnaling Pathway	1.35	23.49	32.34	-3.14	-55.82	19.93	-12.47	-5.11	43.97	41.02	22.12	3.23	35.81	28.85	-10.99	38.09	-6.24	-10.56	-0.36	6.42	-21.45	-12.09	-8.15	4.04	-10.42	10.19	20.1	23.08	-2.17	23.71	35.62	-12.36	13.74	-15.21	11.74	23.79	-3.97	18.59	-1.23	37.19	24.46	-20.03	-11.45	15.76	-14.66	9.32	5.48	29.61	-15.25
Interactions Report	-0.29	0	2.82	0	-1.12	0	0	0.46	2.56	5.46	1.33	0	3.33	2.45	-1.25	2.18	0	0	0	2.23	0	0.64	0.69	2.52	2.3	0.51	3.21	1.52	0	0.59	1.44	-0.32	1.06	0	0.59	1.61	3.54	1.6	0.39	3.61	2.27	0	0	2.79	0	0.6	2.77	3.79	-0.33
Interferon Pathway	-0.13	6.35	3.93	-1.42	-7.37	3.5	-0.08	-2.69	3.28	0.03	6.57	3.08	3.03	1.98	-6.27	5.75	-4.84	-1.82	5.8	5.72	-6.5	1.65	3.79	3.98	2.92	0.32	6.3	0.58	1.1	-1.52	7.91	2.86	-0.02	-2.92	5.92	3.51	5.65	2.23	1.34	3.72	3.35	1.18	6.23	-2.3	0.01	2.63	-0.13	7.36	-1.81
IP3 Pathway	-10.96	7.36	-2.95	-10.52	-11.13	3.77	0.95	-6.33	2.33	-1.22	0.78	10.76	7.14	-7.58	-17.52	2.09	-10.32	3.98	1.76	12.68	2.85	-8.9	-7.73	-2.02	2.43	7.83	6.09	6.42	-1.97	3.22	-2.4	-20.23	0.42	-4.88	-5.89	2.33	-2.87	10.83	-4.68	-3.57	16.26	-13.4	3.33	4.97	-9.93	10.1	-0.82	-4.33	-9.78
JAK mStat Pathway	-2.32	0	0.56	-1.39	-3.58	0	0	2.12	0	1.55	0	0	1.07	1.7	-2.57	0	-2.32	-0.69	0	2.86	0	-0.41	1.31	0	0	1.33	0.49	0	-0.61	1.26	0.43	-2.56	1.45	0	0.63	1	0.46	0	0.58	1.6	0	-0.83	2.1	-0.53	-1.68	0.52	0.57	0.78	-1.75
JNK Pathway	5.21	15.91	17.23	1.1	-26.42	20.49	-3.39	-5.66	32.03	33.54	11.2	18.5	13.56	9.41	-14.35	24.15	-2.94	17.97	14.82	19.03	-15.04	-7.45	-3.5	6.73	-1.23	14.05	17.42	21.09	20.41	32.7	29.25	-31.43	-0.03	-9.43	-1.29	25.83	-6.87	14.96	0.52	12.88	22.5	0.53	17.26	23.87	6.29	22.9	14.66	9.34	-6.54
MAPK Family Pathway	-5.95	13.09	-0.45	-9.41	-24.95	10.54	-3.25	-0.35	11.05	17.46	14.23	18.01	13.9	12.26	-16.25	16.7	-10.03	10.49	14	28.31	-14.48	-0.33	6.25	8.83	22.33	10.64	17.29	9.27	24.39	23.28	23.21	-19.19	1.66	-6.64	-0.76	10.55	1.38	10.83	-5.42	10.81	20.41	-5.14	20.47	10.87	-2.74	12.49	12.82	10.19	-5.73
MAPK Signaling Pathway	9.34	37.19	48.8	-4.14	-63.53	37.61	-18.47	-16.36	64.59	55.96	27.31	22.37	39.72	36.14	-6.24	51.53	-8.19	6.44	11.25	7.97	-19.66	-24.77	-15.5	16.43	-18.44	14.87	30.54	39.16	12.97	42.61	56.08	-30.87	4.02	-24.06	5.1	37.68	-6.55	28.95	0.25	41.29	44.53	-14.86	-6	31.4	1.64	28.93	7.63	26.28	-17.44
Mismatch repair effect	0.63	0.49	4.09	8.21	0	0	0	9.12	0	0.93	1.94	0	2.77	1.13	2.29	0	0.5	0	0.74	3.67	-0.25	9.11	9.57	0	3.93	0	6	0	1.86	0	3.54	12.68	3.53	0.44	0	6.4	1.45	0.53	0.29	0.72	1.79	0	0.53	0	1.26	0	3.38	4.37	9.18
Mismatch Repair Pathway	2.45	0.49	7.4	11.46	0.79	0	0	13.59	0	3.12	2.98	0	4.3	3.04	6.51	0.48	0	0	0.74	6.28	0.44	14.55	19.79	0.86	8.46	0	11.5	0	2.45	1.82	5.54	22.13	6.36	1.02	0	11.33	1.45	1.16	0.75	2.04	3.71	-0.6	0.53	0	0.41	0.52	8.44	6.9	13.78
Mitochondrial Apopotosis m Pathway	15.38	-3.59	9.14	9.85	0.06	-1.09	13.31	21.94	-4.02	3.79	5.7	0.49	-1.79	11.08	15.77	-4.82	5.88	1.15	-0.77	6.31	6.14	23.66	8.96	8.33	18.8	5.75	1.81	-6.02	-10.69	5.07	-4.22	31.18	14.08	15.89	-0.15	11.46	11.28	4.31	18.81	0.06	2.71	12.27	9.54	-5.73	1.19	3.14	25.96	7	27.4
mTOR Pathway	7.07	11.17	28.57	9.14	-3.97	10.51	3.72	-9.17	18.65	17.46	27.91	8.7	10.45	7.11	12.6	21.17	3.64	16.07	6.21	9.63	-3.38	7.74	10.28	9.05	4.19	7.6	15	15.76	22.68	22	22.4	-7.02	16.09	5.94	2.52	18.11	-0.96	12.8	0.56	18.5	14.98	1.9	10.26	13.45	11.66	8.65	4.98	25.33	13.4
NGF m Pathway	-0.31	-0.7	2.74	3.82	-1.46	1.11	0.63	-0.71	0.89	1.34	-0.68	1.16	1.18	0.74	-0.28	1.79	-0.96	1.07	2.46	-0.41	2.81	-1.23	0.14	1.01	0.67	0.98	-0.6	0.49	2.81	-1.04	3.26	1.3	-0.07	0.83	-0.83	1.02	0.97	0.04	0.47	-0.59	0.1	2.76	2.65	0.45	1.53	2.42	2.2	0.16	-1.63
NGF p Pathway	-3.46	2.26	0.03	0.95	-7.24	-1.07	-1.51	-1.71	0.15	1.29	6.16	2.53	-0.21	1.21	-3.04	3.63	-1.93	1.12	2.36	1.62	1.49	-1.42	2.45	2.42	1.35	-2.5	3.51	1.09	3.26	1.47	2.31	-4.34	2.07	-1.89	-3.7	2.78	0.7	1.48	-0.01	-1.14	3.69	1.42	0.51	0.84	0.49	0.57	4.56	5.87	6.25
NHEJ mechanisms of DSBs repair effect	4.2	1.72	5.45	6.26	4.2	0.64	3.09	10.02	0	3.16	5.3	0.62	3.29	3.44	7.11	3.24	2.82	-0.64	2.65	5.82	3.23	11.32	11	2.38	4.99	1.55	7.35	0	2.11	1	5.31	11.2	6.48	1.83	5.91	5.39	5.18	2.01	2.03	2.51	4.75	0.46	1.81	1.7	2.83	3.06	6.88	3.98	10.64
Notch Pathway	0.38	1.03	1.04	-0.65	-0.94	1.67	0.72	5.43	1.74	1.15	1.58	1.26	0	1.41	0.38	3.06	2.55	-1.17	-0.2	0.43	-0.96	0.75	2.96	2	-0.5	0.53	1.77	0.56	1.99	-0.61	4.08	2.46	-0.31	0.85	1.2	1.28	0.4	0.52	1.96	0.06	1.41	0.37	0.43	0.35	-0.72	2.5	3.95	0.93	1.56
Nucleotide excision repair effect	2	-0.4	1.9	5.95	1.5	0	1.94	5.79	0.2	0.75	-1.04	1.05	1.82	-0.1	0.3	-0.13	0.93	1.28	1.33	3.55	-1.12	6.38	9.28	1.36	4.37	0.58	5.84	0.66	1.42	0.25	4.67	8.96	4.38	1.4	1.95	7.51	0.04	2.52	0.03	-3.94	-0.44	0.86	0.14	0.52	2.71	2.39	6.77	5.2	6.98
p38 Signaling Pathway	8.11	18.07	21.12	-0.99	-32.65	15.72	5.86	17.21	42.2	49.92	29.46	35.39	54.71	34.06	-4.7	35.75	-5.08	17.53	20.48	73.89	-4.39	4.1	7.75	18.08	18.77	35.31	44.89	37.63	26.03	73.54	46.84	-47.85	21.42	4.12	-12.66	39.13	15.82	46.59	11.62	33.5	39.75	-1.57	49.42	37.87	3.64	44.12	32.24	32.25	-10.83
p53 Signaling m Pathway	1.25	2.25	1.43	0.83	-4.48	3.37	2.5	-0.18	1.56	-0.7	4.7	2.98	5.62	5.59	-2.43	1.46	3.27	-2.83	0.36	5.34	1.65	0.1	3.82	3.72	3.97	4.16	-0.28	0.95	4.79	2.24	4.23	-6.74	-0.95	-0.99	3.39	-1.64	1.62	4.13	-5.16	3.54	6.12	0.91	5.63	-0.67	6.64	0.86	-3.42	-0.89	-3.61
PAK Pathway	-2.15	-2.84	11.12	-1.32	-18.18	4.74	-9.66	-2.69	27.55	29.06	10.07	13.76	22.89	22.61	-5.53	27.71	-10.33	5.74	8.21	25.61	-15.44	-9.82	-10.36	1.05	-5.71	17.92	11.87	19.73	10.15	36.5	29.96	-34.79	15.13	-12.51	-3.35	13.35	-7.52	21.3	-9.39	24.74	11.57	-7.99	14.37	18.29	-6.79	14.4	9.12	11.79	-19.97
PPAR Pathway	3.05	2.27	14.45	-5.54	-14.63	2.87	-10.89	-9.38	11.12	8.24	10.56	3.5	6.03	1.13	-5.22	8.32	-1.34	-3.23	2.68	0.58	-5.15	-3.64	-11.74	5.31	-9.88	3.89	4.29	3.79	-2.29	10.93	19.19	-20.75	-6.88	-8.62	1.26	2.57	-10.35	4.33	-13.54	2.97	4.74	-3.8	4.16	3.73	1.47	-0.93	-4.61	-3.24	-12.16
PTEN Pathway	11.09	-0.99	3.31	3.04	6.09	-0.37	6.42	6.7	0.84	6.99	-1.74	-2.27	4.15	4.97	5.61	-2.69	5.33	0.97	-1.23	0.38	4.07	0.5	1.3	0.16	0.6	3.51	-1.91	-2.25	1.78	-1.94	3.92	7.11	2.35	7.74	4.3	-1.39	8.28	1.65	2.53	2.52	-2.24	2.1	1.48	2.21	3.78	1.37	2.41	1.39	-0.37
RANK Signaling in Osteoclast Pathway	-6.06	8.1	0.51	-6.39	-13.35	3.25	0.82	-0.07	3.78	-0.13	6.72	5.61	0.71	3.45	-6.33	8.05	-3.43	2.56	4.92	0.84	-6.51	-2.03	-3.3	4.03	-0.23	1.2	-1.51	0.49	5.46	1.5	4.87	-5.16	-2.56	-9.05	-3.35	2.45	-1.91	3.25	-5.13	-2.76	4.81	1.5	3.18	1.91	-0.51	1.86	-3.69	1.37	-4.84
RAS Pathway	-4.15	16.72	19.56	5.43	-27.18	20.94	5.09	3.43	17.97	14.19	8.88	18.98	13.59	3.58	-16.71	11.74	-15.43	8.43	28.97	7.69	-0.04	15.94	-2.29	14.97	-3.47	3.41	10.76	15	8.89	13.08	20.43	-18.1	9.95	-8.97	-16.67	23.85	2.94	11.61	8.85	-1.46	25.28	-4.02	11.36	-1.11	-2.83	20.78	17.7	3.15	-6.14
Regulation of telomere length and cellular immortalization effect	5.34	1.79	1.26	1.57	2.85	2.1	3.95	1.9	0	0.73	4.14	2.58	-0.43	-0.17	5.77	0.35	1.68	1.82	3.11	1.74	2.1	2.15	5.38	1.89	3.33	0.12	2.1	0.44	2.78	1.79	1.62	3.45	1.56	1.69	4.14	1.91	0.46	0.54	1.56	1.15	1.81	2.05	-0.01	0.68	2.09	0.35	0.92	-0.63	1.27
RNA Polymerase II Complex Pathway	11.73	5.2	9.56	12.65	7.69	3.15	9.3	15.04	2.33	7.61	6.32	4.36	2.56	4.17	9.76	2.4	6.69	5.98	4.32	6.04	3.47	17.76	22.22	5.97	9.64	2.31	8.83	1.83	7.22	4.71	8.27	16.81	13.27	6.89	7.82	6.9	5.48	5.34	5.35	5.53	7.77	5.77	3.11	1.08	5.84	3.4	7.47	10.52	15.86
Sister chromatid cohesion effect	2.07	1.31	5.62	0.52	1.98	0	1.47	3.63	0.22	2.84	-2.41	0	3.69	1.93	1.56	-0.51	0	5.57	1.62	2.39	0.48	7.29	4.2	2.2	6.29	0.86	4.27	0	2.67	0.92	2.73	6.59	3	0.95	0.75	1	0.35	2.43	0.45	3.03	1.86	2.14	2.54	0	1.14	1.12	3.49	3.27	5.6
SMAD Pathway	-5.51	-5.81	-4.71	-26.2	-21.4	-1.44	-8.13	-18.61	2.42	-7.97	-13.41	1.98	1.07	-6.95	-13.41	-3.06	-2.21	-3.71	3.26	-7	-10.37	-14.95	-15.5	-3.13	-9.54	-1.73	-5.86	0.71	5.07	0.14	-8.83	-25.98	-8.67	-5.89	-6.24	-2.53	-10.95	-3.17	-8.42	5.14	0.28	-7.25	-5.19	-0.12	0.56	-1.73	-8.49	-8.31	-15.72
Spindle assembly and chromosome separation effect	2.29	0.5	5.75	11.33	-2.93	2.13	1.67	4.05	1	5.35	3.03	0.46	2.71	1.06	3.29	3.47	-0.97	-3.26	0.68	3.22	1.13	6.65	7.2	-1.81	5.75	-1.64	3.22	0.58	1.27	4.63	8.17	7.79	2.18	0.82	-1.2	4.58	4.07	4.55	3.23	0.92	5.02	1.56	2.61	1.58	0.25	3.43	6.51	2.95	4.84
Start of DNA replication in early S phase effect	5.53	-0.24	17.29	22.78	-0.14	0	2.47	28.58	1.29	11.01	9.04	0.91	6.12	6.69	25.01	1.69	2.64	2.47	2.66	14.77	1.53	33.6	34.47	2.58	16.63	2.15	18.37	0	1.2	4.97	15.82	38.77	22.45	4.04	3.93	23.48	6.2	8.96	5.11	10.26	7.51	2.48	5.36	0.47	3.01	2.48	19.03	20.77	26.77
STAT3 Pathway	6.17	2.67	0.82	-8.2	-14.82	7.37	5	16.82	22.16	31.51	15.33	21.5	43.65	25.52	-14.68	16.11	-2.48	-0.94	7.37	65.85	-4.78	10.48	11.22	9.49	23.52	27.41	34.41	19.16	19.97	53.41	24.05	-41.33	18.83	7.72	-10.34	25.15	15.05	30.01	15.27	27.99	23.13	-1.88	45.85	23.93	-5.11	25.73	20.8	27.69	-15.45
TGF beta Pathway	1.66	3.15	4.95	1.82	2.67	3.66	1.56	-2.89	1.91	4.57	2.81	0.9	0	1.64	3.51	1.34	-1.82	2.4	1.5	3.48	0	2.95	-1.29	2.53	2.38	0.99	-0.46	1.36	3.23	4.57	2.76	2.67	2.03	0.83	1.93	-0.89	-0.47	1.27	-0.12	3.14	0.8	-0.84	2.26	0.89	-0.32	0	3.61	2.16	4.21
TNF m Pathway	1.39	0.35	-0.51	0.76	0.53	0	0	0	0	0	2.07	0	0.79	0.48	0	0.7	0	-0.94	0.74	0	0	1.83	1.86	-0.52	0.6	0.48	2.21	0	0	1.78	0	1.88	0.77	1.33	-0.56	-0.74	0.77	0	0.79	0	-0.92	1.02	0	0	1.01	0.83	0.22	-0.21	-0.5
TNF p Pathway	0.19	1.3	2.06	0.33	-1.76	-0.43	0.63	2.34	1.94	1.81	1.14	1.7	2.77	2.22	2.71	0.63	1.74	-0.9	0.51	3.62	3.01	1.75	2.3	0.95	0.24	1.22	3.93	0	2.09	2.61	3.19	3.85	3.51	4.76	3.25	1.07	1.45	1.65	1.67	2.67	0.66	1.2	4.83	0	4.14	1.36	0.7	3.49	2.02
TRAF m Pathway	1.75	0.86	0.64	0.52	0.53	0.9	1.54	-1.23	1.72	0.47	0.92	-0.83	0	0.2	1.77	1.22	1.68	-0.94	-0.19	0.54	2	1.78	1.55	0.61	-0.84	1.8	-0.02	0.48	0.04	-0.2	0.41	1.94	1.36	2.22	0.31	0.13	1.62	0.54	0.73	0.81	0.75	1.04	-0.56	1.37	0.63	1.21	-0.6	-0.05	0.95
TRAF p Pathway	1.47	4.29	-0.09	-1.8	-3.46	0.93	6.41	5.46	3.28	0.84	15.31	10.46	9.56	6.82	-8.97	8.15	3.96	8.91	5.86	12.85	2.19	2.56	4.03	7.54	7.75	10.47	10.66	0.96	4.16	12.85	9.95	-6.43	-1.96	2.92	-1.18	7.42	14.12	6.38	7.75	6.76	11.92	1.51	14.74	5.21	2.05	8.21	0.33	7.01	-3.41
Transcription of mRNA Pathway	9.48	6.3	8.35	11.62	9.45	3.15	9.1	14.47	2.33	5.77	4.89	3.74	2.12	4.59	6.54	1.39	6.67	7.04	3.98	5.99	3.47	13.41	18.27	5.45	7.94	1.74	8.04	1.83	6.99	4.71	8.1	13.38	11.93	5.57	5.02	5.7	3.61	4.02	4.06	3.7	6.32	4.05	2.96	0.54	5.02	2.52	7.01	9.57	13.29
Transition and termination of DNA replication effect	1.78	0	7.76	8.04	4.11	0	0.77	0.23	0	2.97	1.91	-1.82	2.15	5.01	4.37	0.69	0.77	-0.51	-0.2	5.95	3.17	7.79	9.88	2.49	3.71	1.61	3.91	0	2	4.32	4.73	8.95	3.19	0	1.43	1.73	3.83	-0.28	1.88	2.91	7.37	-0.25	3.55	-0.52	0.55	2.99	4.49	7.01	7.23
Translation Regulation of EIF4F activity	1.35	5.09	3.89	3.07	-2.26	1.84	0.21	1.82	6.19	6.45	9.51	1.28	1.3	7.07	8.27	8.19	3.67	0.47	4.47	3.19	3.74	4.88	8.09	1.31	4.32	-0.33	3.03	1.08	7.26	4.02	12.11	10.1	3.1	1.73	4.7	3.75	5.42	-1.5	2.44	2.1	3.58	-0.57	3.07	3.06	8.31	-1.59	1.71	5.81	3.04
Ubiquitin Proteasome Pathway	4.86	11.47	14.2	33.86	6.24	4.69	7.14	27.74	0.49	14.05	22.85	5.15	3.6	17.69	19.58	8.02	7.62	10.04	7.65	16.55	9.32	18.73	34.11	-0.04	23.17	6.4	17.69	0.63	9	8.57	16.4	27.46	25.53	9.29	6.6	16.86	10.45	8.38	7.83	6.9	12.78	10.39	5.39	-1.95	11.87	5.45	18.23	13.17	22.52
VEGF Pathway	-9.36	0.98	1.53	-8.08	-11.86	-1.8	-10.02	-12.6	0.17	-4.87	2.92	-3.87	-0.16	-6.62	-8.29	1.99	-3.3	-11.04	-7.38	-6.49	-5.75	-2.46	-7.09	-4.16	-4.65	-2.86	0.51	0.06	-6.19	0.36	-4.13	-6.77	-2.6	-5.56	-7.22	2.69	-6.67	0.24	-4.44	-2.98	0.1	-7.38	-6.73	-0.58	-4.91	-2.69	-7.29	1.95	-4.11
Wnt Pathway	-0.59	16.27	13.32	11.86	-15.8	12.72	14.56	4.34	14.26	12.31	17.32	18.67	10.88	17.42	-3.89	26.02	-2.73	0.88	12.83	1.78	16.62	8.76	23.4	-2.43	4.32	8.42	9.01	11.8	11.6	13.72	27.06	16.68	9.8	-1.29	15.37	11.53	8.75	1.7	18.27	7.26	19.93	-7.74	7.76	3.93	-2.79	16.99	12.29	10.75	24.07
[truncated: 38 more columns]

## Sheet: oral and tongue
Pathway name	GSM248673	GSM248674	GSM248675	GSM248676	GSM248677	GSM248678	GSM248679	GSM248680	GSM248681	GSM248682	GSM248683	GSM248684	GSM248685	GSM248686	GSM248238	GSM248650	GSM248651	GSM248662	GSM248663	GSM248664	GSM248665	GSM248667	GSM248668	GSM248669	GSM248670	GSM248671	Averaged
AHR Pathway	0	0.86	1.7	0	2.01	0	1.29	1.47	1.56	0.62	1.03	0	0	0	9.95	3.57	2.5	1.79	1.91	3.22	0.46	0.66	3.6	0.75	0.9	3.14	1.65346
AKT Pathway	45.26	29.72	28.3	59.75	18.85	30.3	19.58	58.57	32.28	41.55	18.68	30.69	30.69	15.27	57.98	19.26	29.42	18.87	51.72	18.18	35.33	23.32	39.88	51.37	47.35	34.37	34.0977
Androgen receptor Pathway	2.18	-3.15	1.86	15.4	16.21	3.23	2.03	9.4	9.64	6.67	6.92	12.09	12.09	4.04	20.25	11.88	16.9	0.54	15.49	12.96	16.27	9.8	15.05	19.56	7.24	7.1	9.67885
ATM Pathway	0.91	2.98	3.93	5.94	2.89	2.73	1.81	2.99	1.4	2.55	4.86	3.25	3.25	0.66	2.29	0.21	1.06	1.55	4.87	2.16	2.7	-1.17	3.14	2.01	4.52	4.27	2.60615
Brca1 as a transcription regulator effect	1.5	2.09	1.61	-3.59	-0.46	-1.51	0.49	0.47	-1.05	-3.51	-0.76	1.46	1.46	0.54	2.39	0.5	-1.83	0.72	-0.81	-1.38	-3.84	-1	2.14	-3.45	-0.35	0.53	-0.293846
BRCA1 Pathway	4.52	1.15	3.87	-0.01	11.22	0.77	6.89	3.61	1.16	0.13	6.91	-0.31	-0.31	-0.16	22.59	5.15	5.65	3.59	-0.58	3.41	4.58	3.74	1.88	1.9	3.07	4.68	3.81154
cAMP Pathway	23.65	15.41	12.08	40.88	23.41	16	9.06	24.2	15.6	22.88	15.5	26.65	26.65	8.31	39.41	28.9	28.2	3.65	32.28	24.04	32.58	14.42	27.46	31.62	30.37	20.05	22.8177
Caspase Cascade	-17.14	-6.15	-6.71	-13.82	-25.59	-11.99	-10.38	-23.97	-13.33	-16.91	-4.52	-11.14	-11.14	-4.4	-37.29	-18.67	-20.73	-1.19	-21.07	-12.81	-29.77	-10.36	-21.16	-20.5	-17.67	-14.48	-15.4958
CD40 Pathway	1.45	-0.44	0.79	-1.56	4.4	0.7	4.78	-4.75	2.54	0	0.06	0.87	0.87	0	11.04	8.85	2.26	0	1.39	1.28	1.98	5.84	-0.08	-1.24	-1.14	1.79	1.60308
Cellular Anti-Apoptosis Pathway	12.68	9.77	5.05	13.85	17.91	8.4	2.16	18.19	7.32	17.01	5.23	9.48	9.48	2.41	6.7	5.12	15.41	-0.28	16.6	7.99	17.16	5.16	15.5	20.12	6.21	7.77	10.0923
Chemokine Pathway	30.27	19.39	22.56	21.89	14.6	7.24	16.05	19.9	14.03	13.07	8.61	14.02	14.02	5.51	36.33	25.51	9.93	14.18	33.02	4.67	12.62	14.49	13.21	15.25	19.29	21.02	16.9492
Chromatin Pathway	0.65	0.67	0	-1.62	4.69	0.99	1.06	0	1.04	-0.93	1.99	0.42	0.42	0	7.23	0.53	2.81	0	0	1.35	1.68	3.58	0	2.61	1.98	2.25	1.28462
Circadian Pathway	0.64	0.93	0	3.74	-0.47	0	0.8	0	0	0	0	0	0	0	0	0	0	0	-0.99	-0.54	-1.88	0	0	0	-0.1	0	0.0819231
CREB Pathway	17.29	8.82	9.31	25.15	21.91	14.62	7.26	18.92	11.95	16.59	8.16	17.25	17.25	5.67	36.13	19.38	22.35	1.44	18.12	13.68	30.24	12.99	23.68	24.12	26.06	16.18	17.0969
Cytokine Network Pathway	2.84	2.14	1.63	8.45	1.39	2.4	0.85	7.31	5.56	2.99	0	6.91	6.91	0	0	1.74	0	1.51	12.67	0.6	2.65	2.09	7.97	1.79	0.48	5.8	3.33385
DNA Repair Mechanisms Pathway	-9.53	-9.28	-4.75	-3.94	5.33	-0.05	3.32	-3.75	-0.54	-1.12	3.52	0.35	0.35	-0.67	1.94	-8.43	2.51	1.23	-7.42	-2.04	1.52	2.25	-1.56	7.9	-2.87	-0.61	-1.01308
DNA-damage-induced apoptosis effect	2.68	1.45	0	-1.92	5.3	0.66	3.63	2.17	0.69	2.26	2.11	-0.41	-0.41	0	8.75	1.89	3.97	0.97	0.82	0.47	5.1	2.01	0.34	0	0	2.69	1.73923
DNA-damage-induced responses effect	2.04	0.87	0	0	3.26	0	1.83	0.64	0.69	1.72	0.7	0	0	0	3.39	1.09	2.51	0	0.82	0	1.89	1.51	0	0	0	2.69	0.986538
EGFR Pathway	6.86	4.07	2.4	-3.07	7.17	-1.17	7.84	0.1	1.58	3.85	-0.19	3.28	3.28	0.21	22.33	14.7	3.63	2.02	9.05	6.91	9.53	4.73	3.09	4.26	0.94	10.39	4.915
ErbB Family Pathway	4.43	2.41	0.79	-1.06	3.36	0.57	3.66	-0.08	1.47	2.8	1.01	2.89	2.89	0	16.66	9.65	4.87	0.63	11.24	8.28	5.38	7.88	3.67	1.59	4.77	10.25	4.23115
ERK Signaling Pathway	66.75	41.66	41.66	87.67	45.25	39.14	25.2	109.49	44.24	53.84	33.81	43.92	43.92	54.15	106.51	37.07	83.38	19.73	77.88	41.25	69.54	51.61	70.03	120.32	63.21	56.75	58.7685
Erythropoeitin Pathway	11.57	3.85	6.08	3.16	10.9	2.31	8.02	0.5	7.53	4.46	5.14	3.45	3.45	0.19	30.44	20.32	7.9	1.29	11.3	2.01	8.4	13.13	5.89	-1.44	8.31	17.83	7.53808
Estrogen Pathway	18.3	13.17	8.19	24.92	22.38	16.09	14.07	20.1	12.1	19.57	10.91	16.2	16.2	4.18	38.37	18.47	21.44	2.28	21.57	20.11	30.12	8.92	24.06	24.41	23.5	18.02	17.9865
Fas m Signaling Pathway	4.99	2.21	3.03	3.43	7.81	0.95	5.14	1.73	4.26	6.05	4.17	1.76	1.76	0.66	16.42	5.73	7.47	-0.56	6.32	1.91	4.13	4.8	1.89	0.65	0.65	5.91	3.97192
Fas p Signaling Pathway	0.58	-0.42	0	-1.05	2.7	0.17	2.44	0.56	1.71	1.6	1.69	0.47	0.47	0	6.26	4.29	-0.56	1.06	1.79	1.6	0.92	0	3.24	0	-0.42	2.73	1.22423
FLT3 Signaling Pathway	9.32	4.27	6.37	1.5	6.6	3.82	4.17	0.3	2.17	2.25	2.24	3.31	3.31	0	11.13	7.37	3.91	1.83	5.59	1.31	1.34	3.01	4.61	1.65	4.66	6.57	3.94654
Glucocorticoid Receptor Pathway	22.68	16.48	7.76	30.06	17.33	13.7	19.89	31.11	20.83	15.78	12.51	22.14	22.14	4.65	38.41	17.54	10.72	8.44	44.14	4.65	16.88	20.39	24.02	14.8	8.07	30.26	19.0531
GPCR Pathway	23.15	11	12.6	24	26.23	11.54	14.61	16.66	10.8	16.67	6.15	15.45	15.45	7.03	48.6	28.85	22.5	4.71	23.3	19.4	32.33	15.07	23.69	30.56	26.57	18.61	19.4435
G-protein signaling Cross-talk between Ras-family GTPases	1.41	0.39	0	0.41	1.18	2.27	0.86	0.29	0	-0.43	0	0.47	0.47	0.91	2.3	5.87	0	0.56	0.8	1.21	-0.51	0.62	1.52	1.53	1.14	0.61	0.918462
Growth Hormone Pathway	7.08	3.88	4.7	2.49	4.76	2.37	7.7	1.09	3.78	4.27	2.26	3	3	0	11.06	6.37	3.82	1.19	6.44	0.46	4.86	8.48	6.62	4.9	0.79	10.64	4.46192
GSK3 Pathway	3.77	1.87	-0.49	25.89	19.49	5.39	5.08	27.67	11.5	15.89	9.3	16.18	16.18	11.75	15.3	1.29	30.42	-2.36	19.42	15.89	25.72	12.1	23.87	28.67	14.95	13.35	14.1573
Hedgehog Pathway	1.84	0.46	0	0	2.24	0	0	0.73	0.81	0	0	0	0	0.47	3.08	1.76	1.81	0	0.84	-0.44	1.56	1.9	2.67	6.25	0	2.14	1.08154
HGF Pathway	5.81	3.75	0.79	0.04	6.27	4.49	4.39	4.93	4.62	2.5	3.12	2.58	2.58	3.02	23.46	6.46	8.32	2.37	11.58	5.36	12.86	6.77	5.99	8.87	1.85	11.43	5.93115
HIF1Alpha Pathway	9.84	5.93	7.64	-1.34	6.83	5.37	0.86	1.67	5.33	9.43	1.92	4.13	4.13	2.24	20.11	15.46	5.15	2.34	9.86	6.92	9.69	3.37	6.09	8.13	7.32	6.41	6.33962
Hypoxia-induced EMT in cancer and fibrosis 3	0.61	0	0	1.47	0	1.02	1.37	2.38	0.94	0.58	0.6	0.74	0.74	2.76	3.45	2.4	0.6	0.52	1.45	0.72	2.29	0.95	0.61	1.14	1.61	4.08	1.27038
IGF1R Signaling Pathway	11.01	4.07	6.03	-0.14	7.65	3.41	4.2	0.96	1.4	-0.8	5.35	5.36	5.36	-0.32	21.93	14.37	6	1.17	6.04	5.64	8.82	6.02	4.2	8.85	6	7.96	5.79
IL 10 Pathway	4.71	2.84	1.38	6.36	3.13	2.87	5.14	4.48	7.68	3.87	2.61	4.65	4.65	0	7.25	7.12	3.66	-0.38	12.35	0.49	4.28	6.62	6.6	2.86	-0.26	8.94	4.38077
IL 2 Pathway	13.64	5.14	7.86	4.38	14.78	1.83	8.2	-2.2	4.58	4.56	6.92	1.73	1.73	0.82	30.82	16.23	3.09	8.47	11.86	0.75	6.91	9.73	6.17	1.04	1.72	16.53	7.20346
IL 6 Pathway	35.14	26.67	25.07	43.04	11.44	13.67	14.9	33.15	26.89	14.72	12.28	20.08	20.08	8.31	19.9	14.35	4.55	14.16	47.49	-1.29	14.88	13.2	21.2	17.77	26.62	26.74	20.1927
ILK Pathway	37.84	23.44	13.35	45.54	35.27	39.4	11.91	72.14	25.04	50.37	25.53	26.88	26.88	48.98	74.8	31.86	79.63	7.36	44.93	57.65	73.08	36.55	52.93	112.43	33.77	41.04	43.4077
Integrin SIgnaling Pathway	19.95	10.19	2.34	16.95	23.1	20.24	4.54	46.54	11.16	25.68	15.15	9.55	9.55	38.66	67.17	21.38	62.02	3.58	13.95	30.17	40.92	34.19	29.87	78.95	16.32	22.09	25.9312
Interactions Report	1.23	0	0	2.03	0	2.04	0	2.38	1.88	1.16	1.2	1.48	1.48	1.15	5.45	3.83	1.21	1.04	1.89	1.44	3.4	1.89	1.23	1.14	1.61	2.86	1.65462
Interferon Pathway	7.51	2.26	8.43	7.47	1.01	-1.16	4.39	2	2.05	-0.97	0.72	0.32	0.32	1.85	13.32	8.18	0.99	6.21	6.58	-0.41	3.77	5.64	6.15	3.61	5.9	12.68	4.18538
IP3 Pathway	10.29	4.67	7.42	13.95	7.85	6.66	4.46	5.6	4.55	7.04	2.84	5.58	5.58	2.02	23.58	13.3	8.72	0.83	5.18	10.74	12.44	7.69	9.34	10.25	12.58	6.85	8.07731
JAK mStat Pathway	3.18	3.25	2.18	-1.46	2.31	0	2.79	0.33	0.68	1.08	1.43	1.63	1.63	0	3.28	2.95	1.18	2.1	1.13	0.64	0	0.87	1.72	1.17	1.16	2.25	1.44154
JNK Pathway	26.84	14.66	6.66	32.34	27.44	14.85	18.29	33.7	15.57	16.41	11.76	19.74	19.74	8.44	48.33	18.64	25.03	10.29	25.93	25.86	33.22	14.85	27.6	32.89	19.74	28.97	22.2227
MAPK Family Pathway	32.91	17.65	12.22	38.78	17.99	17.42	16.44	31.38	18.22	13.73	11.34	20.18	20.18	8.51	48.61	27.61	12.56	11.53	42.33	11.16	20.15	22.39	31.74	12.39	11.59	32.14	21.5827
MAPK Signaling Pathway	41.91	24.23	16.58	43.12	47.27	35.09	17.37	76.6	28.9	43.06	25.79	29.19	29.19	44.72	91.04	35.14	83.15	7.83	47.06	47.39	71.99	37.59	59.66	104.39	33.57	40.94	44.7219
Mismatch repair effect	0	0.42	0	-0.36	5.31	0	2.28	1.82	0	1.38	1.55	1.24	1.24	0	11.82	4.23	1.69	0.19	0	0	2.77	1.54	1.13	0.46	0	3.69	1.63077
Mismatch Repair Pathway	0.58	0.42	0	2.23	7.1	0.66	4.17	1.82	0.72	1.38	3.73	1.24	1.24	0	16.11	3.21	4.14	0.19	0	0.91	4.63	3.62	1.69	2.28	0	4.32	2.55346
Mitochondrial Apopotosis m Pathway	-8.51	-5.01	-4.57	-18.94	-15.45	-3.1	-6.78	-18.72	-6	-7.49	-2.72	-8.76	-8.76	-2.89	-6.31	0.97	-16.74	-0.08	-13.11	-10.6	-18.85	-9.01	-14.01	-17.43	-13.65	-6.46	-9.34538
mTOR Pathway	19.73	10.62	8.38	13.2	20.73	14.82	7.75	16.95	11.73	17.7	6.01	13.49	13.49	4.4	35.93	27.06	23.03	1.4	20.48	17.71	27.3	11.22	20.93	15.44	15.82	17.74	15.8869
NGF m Pathway	0.58	0	0	2.22	3.16	0	1.5	-1.21	-0.69	-1.29	0.57	0.93	0.93	0	-0.06	-0.12	0.48	1.06	0	-0.22	1.83	1.31	0.54	0.83	0	0.45	0.492308
NGF p Pathway	7.44	1.36	4.18	-0.89	7.84	4.04	3.14	-0.36	4.4	1.98	3.66	2.78	2.78	0.5	12.37	9.68	4.49	0	4.37	2.21	7.36	3.43	3.87	1.84	3.87	5.85	3.93038
NHEJ mechanisms of DSBs repair effect	1.43	0.57	0.49	2.77	3.67	0	2.68	2.4	0	2.23	0.7	0	0	0	5.02	2.63	0.99	0.91	0.44	-0.02	1.77	2.08	0.51	1.19	0	3.64	1.38846
Notch Pathway	0	0.03	0.71	-1.68	6.35	0.52	0.53	0	0.55	1.04	1.74	1.16	1.16	0.51	8.86	4.38	1.44	1.07	1.44	1.48	-1.03	0.19	1.84	1.83	0.87	2.8	1.45346
Nucleotide excision repair effect	2.7	0.71	0	-5.6	5.98	2.52	2.25	-0.6	-2.06	1.06	0.43	0.48	0.48	0	13.67	6.42	2.68	1.37	-0.81	1.51	7.27	0.36	-0.72	1.99	0.57	3.31	1.76808
p38 Signaling Pathway	60.84	43.23	40.02	80.31	34.42	25.51	31.48	73.58	37.95	35.42	18.4	37.48	37.48	21.27	69.84	43.14	27.92	26.99	69.73	22.39	50.83	31.55	53.19	46.55	54.15	49.5	43.1988
p53 Signaling m Pathway	3.62	3.22	4.33	3.82	-1.95	-0.36	1.63	-1.33	-2.01	0.87	-3.46	3.34	3.34	1.82	4.3	6.22	1.36	3.65	4.91	0.03	1.41	4.72	-0.02	-1.15	0.69	0.36	1.66769
PAK Pathway	41.73	30.92	30.15	54.75	21.41	19.21	17.93	61.51	30.35	32.22	15.04	31.54	31.54	13	40.95	28.38	22.26	15.35	53.68	25.79	36.23	22.82	40.11	42.66	42.45	37.47	32.2865
PPAR Pathway	3.85	2.33	1.01	8.25	5.33	3.35	2.93	16.2	5.07	9.53	3.06	4.65	4.65	3.91	16.25	4.87	11.38	0.45	8.08	6.19	14.47	6.78	10.81	14.76	9.78	8.16	7.15769
PTEN Pathway	-4.21	-1.82	-0.79	2.65	-2.99	-2.31	-2.81	2.2	-2.23	-3.03	-0.82	-0.39	-0.39	-0.49	-8.43	-4.46	-3.83	-0.63	-2.23	-2.74	-4.09	-4.66	-3.38	-2.79	0	-5.88	-2.32885
RANK Signaling in Osteoclast Pathway	-0.55	-1.56	0.79	-0.76	2.7	-0.08	5.42	-2.65	1.17	-1.92	0.56	-0.81	-0.81	0	11.62	7.98	2.84	4.54	3.77	4.03	2.47	5.66	0.88	-0.58	1.24	3.06	1.885
RAS Pathway	24.78	9.15	9.36	13.71	33.1	14.89	14.93	13.9	17.65	15.62	9.8	14.02	14.02	5.38	53.98	27.71	24.02	3.75	20.59	13.48	27.1	18.66	19.71	29.35	17.55	29.51	19.0662
Regulation of telomere length and cellular immortalization effect	-0.45	1.35	0.59	-3.68	6.5	0.7	1.73	-0.23	0.75	-2.05	1.37	0.53	0.53	0	7.9	4.71	2.23	0	1.16	1.49	0.53	0.69	0	-0.69	-0.53	3.81	1.11308
RNA Polymerase II Complex Pathway	3.1	4.62	0.18	-1.12	10.76	2.62	7.45	0.95	3.78	7.1	4.78	2.49	2.49	0	17.1	7.2	6.49	-0.81	2.36	5.04	5.67	3.36	4.43	4.13	-1.4	6.58	4.20577
Sister chromatid cohesion effect	1.91	1.27	0	3.28	3.66	0.69	1.24	0.13	0.35	3.33	2.92	-0.62	-0.62	0	5.33	3.04	3.84	1.41	-0.15	2.3	5.84	0.74	2.32	1.14	0	2.91	1.77923
SMAD Pathway	-11.28	-5.58	-6.91	9.6	-8.21	-5.12	-6.96	-0.59	-0.39	-7.34	-0.48	-0.37	-0.37	2	-28.35	-18.39	-1.97	-2.41	-0.05	-0.32	-3.4	-1.62	0.85	1.11	-1.73	-7.32	-4.06154
Spindle assembly and chromosome separation effect	0.94	0.81	0.7	1.83	2.63	0	3.64	0.52	0.21	2.35	1.64	0.69	0.69	0	3.98	2.45	2.43	0	0.66	-1.69	1.3	-0.44	2.94	1.76	0	0.23	1.16423
Start of DNA replication in early S phase effect	4.27	1.66	0	2.68	12.8	1.06	7.54	4.34	5.83	4.12	7.45	1.02	1.02	0	26.82	11.92	6.45	1.14	2.93	1.58	10.48	2.71	3.44	1.06	0	8.11	5.01654
STAT3 Pathway	42.38	31.69	26	51.01	19.83	16.4	17.7	43.87	26.44	15.88	10.13	26.24	26.24	12.82	37.73	29.13	11.32	19.19	43.79	5.68	20.57	21.9	28.43	21.01	31.01	29.42	25.6081
TGF beta Pathway	0.6	0	0	0.56	0	0	0	0	0.56	0	0	0.88	0.88	0	0	0	0	0	0	3.88	0	0.56	0	0.56	0	0	0.326154
TNF m Pathway	2.33	1.01	1.7	2.57	3.45	0	2.02	1.81	0.93	1.11	0.81	0.8	0.8	0.66	3.69	0.66	1.58	1.32	2.22	1.38	1.06	2.62	1	0	0.65	1.57	1.45192
TNF p Pathway	0	0.81	0	0	1.7	0	0	0.98	-1.39	0	0.98	0.47	0.47	0	5.17	4.16	0	0	2.49	-0.02	0.56	0	0	-0.51	0	0	0.610385
TRAF m Pathway	1.34	1.01	0.62	0.56	0.67	0	1.37	-1.68	0	0	0	0	0	1.06	4.72	1.37	1.45	-1.84	1.12	0.63	-2.14	0.85	0	0	0	1	0.465769
TRAF p Pathway	5.55	1.89	4.37	9	4.28	-0.33	4.7	5.47	4.33	2.78	1.23	2.94	2.94	2.25	9.15	10.57	1.13	5.82	12.87	-0.35	4.08	8.07	7.67	1.98	2.4	5.42	4.62346
Transcription of mRNA Pathway	2.62	3.5	0.18	-0.91	9.22	3	6.44	0.95	3.36	5.99	4.36	2.49	2.49	0	15.01	5.21	6.1	-0.81	3.26	3.84	5.73	3.81	3.19	1.74	-1.4	5.44	3.64654
Transition and termination of DNA replication effect	-0.72	1.87	0	5.13	5.07	1.54	3.62	3.51	-1.13	-1.09	1.9	0.38	0.38	0	7.25	0.28	1.16	-0.77	-4.5	2.18	3.95	3.16	-0.23	1.05	0	0.8	1.33808
Translation Regulation of EIF4F activity	7.08	1.06	0.79	-5.15	4.92	2.28	0.99	-1.79	1.17	3.22	0.62	1.01	1.01	0	10.73	7.08	2.04	1.64	3.28	1.71	8.68	2.6	3.17	4.41	0	3.69	2.54769
Ubiquitin Proteasome Pathway	20.66	8.62	4.4	-16.71	14.53	3.38	16.57	2.76	5.11	4.44	6.3	-1.85	-1.85	0.65	51.3	36.62	10.41	3.99	14.63	12.81	9.35	10.18	9.69	-0.39	2.3	23.41	9.66577
VEGF Pathway	8.03	4.41	2.75	1.54	6.37	0.55	3.7	0.22	2.11	4.1	1.86	-0.63	-0.63	0.49	15.18	10.07	4.94	0	5.06	5.9	9.66	6.88	3.44	1.11	4.06	6.48	4.14038
Wnt Pathway	30.62	19.19	22.82	10.06	28.64	17.25	21.49	29.22	14.83	23.59	15.46	15.06	15.06	12.44	72.84	41.09	17.43	9.28	28.85	15.16	37.04	15	29.96	17.66	15.71	32.06	23.3773

## Sheet: primary melanoma
Pathway name	GSM183303	GSM183304	GSM183224	GSM183225	GSM183235	GSM183258	GSM183259	GSM183260	GSM183261	GSM183262	GSM183263	GSM183264	GSM183265	GSM183266	Averaged
AHR Pathway	1.51	-8.74	-0.36	0	1	0.59	0	-0.04	1.93	-1.37	1.67	-1.15	-1.16	0.17	-0.425
AKT Pathway	94.47	108.98	46.45	9.57	27.29	26.77	-1.54	20.53	108.71	99.02	54.55	39.07	3.89	80.14	51.2786
Androgen receptor Pathway	69.72	26.43	23.56	-0.31	7.36	6.25	-5.61	-6.02	11.12	31.95	2.93	11.26	-6.62	18.76	13.6271
ATM Pathway	4.12	0.17	-0.92	0.34	-1.26	-1.55	-3.55	-10.08	-1.9	0.25	-4.96	-4.28	-14.76	-2.84	-2.94429
Brca1 as a transcription regulator effect	-13.04	-11.46	0.7	-1	-5.91	-10.62	1.4	-5.69	1.1	-2.89	-3.05	-1.48	-2.02	1.43	-3.75214
BRCA1 Pathway	28.49	-26.76	2.64	-1.19	26.93	19.03	20.04	20.36	18.98	0.77	5.33	3.03	10.32	8.87	9.77429
cAMP Pathway	69.59	55.51	38.76	13.26	9.39	16.38	6.03	-15.16	9	34.5	9.27	23.94	-11.15	22.35	20.1193
Caspase Cascade	-71.98	-7.76	-19.35	2.11	-23.45	-28.36	-10.27	-1.59	-21.92	-40.38	-8.77	-15.36	11.26	-29.07	-18.9207
CD40 Pathway	-6.21	3.2	3.77	3.03	-4.71	-4.95	-3.21	-8.6	-4.17	1.95	-7.78	-3.26	-8.63	-2.3	-2.99071
Cellular Anti-Apoptosis Pathway	42.63	53.87	16.75	0.71	0.45	14.31	-4.29	3.9	16.98	37.96	13.53	16.47	-9.44	26.98	16.4864
Chemokine Pathway	3.56	42.64	10.48	16.55	-4.44	1.01	9.91	10.37	56.59	41.34	32.11	18.97	3.95	38.23	20.0907
Chromatin Pathway	9.37	-8.96	0.35	0	5.92	5.48	4.62	4.97	2.65	1.15	-1.91	0.36	0.8	0.92	1.83714
Circadian Pathway	-3.47	-2.32	0.56	1.18	-4.19	-3.56	-2.51	-3.85	-1.66	-1.96	-2	-2.06	-3.06	-1.91	-2.20071
CREB Pathway	67.25	47.87	27.5	4.63	14.11	21.95	9.06	2.69	19.97	42.96	13.34	15.76	-6.92	25.32	21.8207
Cytokine Network Pathway	13.26	8.22	3.07	0.88	3.43	0	4.57	0.8	10.47	6.96	2.62	1.99	10.06	7.43	5.26857
DNA Repair Mechanisms Pathway	38.37	10.38	-4.32	-6.28	41.39	32.18	22.78	23.27	17.1	-4.36	2.89	-1.72	13.76	-0.68	13.1971
DNA-damage-induced apoptosis effect	14.95	-1.06	0.03	0	14.57	8.08	8.71	6.97	9.05	0.2	-0.13	-0.46	0.21	1.42	4.46714
DNA-damage-induced responses effect	7.42	0.49	0.84	0	6.36	1.8	3.52	1.83	3.5	0.2	-1.68	-0.92	-3.48	0.18	1.43286
EGFR Pathway	-4	-12.18	2.75	4.15	3.45	5.82	6.49	0.93	3.42	-0.07	4.38	-1.23	-13.62	2.47	0.197143
ErbB Family Pathway	-6.39	-4.55	-0.89	1.15	4.02	9.25	4.92	-1.38	-2.91	-1.39	6.83	0.66	1.28	-1.35	0.660714
ERK Signaling Pathway	132.93	142.14	76.68	18.06	37.81	62.1	10.46	31.77	117.31	148.47	82.1	64.08	23.73	117.19	76.0593
Erythropoeitin Pathway	0.38	7.71	0.83	3.51	5.94	9.03	6.49	8.41	1	3.39	2.28	-5.45	-13.18	0.16	2.17857
Estrogen Pathway	63.45	30.51	16.94	-0.42	19.97	21.81	0.7	-4.54	8.66	26.99	6.05	2.17	-9.53	9.39	13.725
Fas m Signaling Pathway	4.86	13.29	3.05	2.1	5.76	4.25	7.35	10.55	10.8	1.59	2.34	0.8	-4.39	2.29	4.61714
Fas p Signaling Pathway	-5.36	-2.59	0.25	0	-2.04	1.01	-0.21	-2.8	-0.97	-1.58	-2.55	-0.59	-0.66	-0.69	-1.34143
FLT3 Signaling Pathway	-2.62	9.26	0.87	4.79	-3.86	0.05	-6.29	-5.78	-2.74	2.52	-0.69	-3.13	-10.15	3.16	-1.04357
Glucocorticoid Receptor Pathway	23.12	23.29	16.85	-2.03	11.67	4.83	6.63	9.82	49.08	35.05	10.99	15.02	5.46	39.14	17.78
GPCR Pathway	57.94	37.42	23.38	1.13	6.93	18.43	-6.14	-12.97	12.05	40.21	8.23	13.34	-26.06	22.6	14.035
G-protein signaling Cross-talk between Ras-family GTPases	1.6	-15.37	-0.87	-0.7	-1.92	-3.74	0.08	-6.78	-2.84	-4.15	-2.19	-2.78	-4.79	-3.41	-3.41857
Growth Hormone Pathway	-20.29	4.19	1.09	4.98	-7.34	-1.77	-4.26	-3.41	1	2.22	-0.38	0.76	-3.61	3.03	-1.69929
GSK3 Pathway	73	32.93	19.73	-2.13	18.81	21.24	-4.71	-13.46	-1.69	40.44	1.88	11.45	3.71	17.82	15.6443
Hedgehog Pathway	6.83	2.12	0	0.34	5.33	5.01	1.65	2.17	2.58	1.17	-0.51	0	3.1	0.29	2.14857
HGF Pathway	15.33	-0.6	2.31	0.05	-2.52	1.42	0.7	7.95	18.75	15.48	9.7	3.64	-13	9.96	4.94071
HIF1Alpha Pathway	10.47	8.62	5.78	-0.46	15.74	8.91	8.95	5.73	3.87	0.01	1.23	0.05	1.35	3.94	5.29929
Hypoxia-induced EMT in cancer and fibrosis 3	1.39	-1.32	0.52	0	0	-0.7	-0.72	-1.16	0.25	2.69	-2.32	1.62	0.51	0.53	0.0921429
IGF1R Signaling Pathway	6.54	6.24	5.33	4.17	7.58	9.39	10.27	0.71	3.38	4.55	3.42	1.43	-12.01	0.89	3.70643
IL 10 Pathway	-9.37	17.11	0.99	1.95	-4.6	-4.73	-4.09	-7.17	2.27	5.2	-2.64	-2.92	-7.12	4.06	-0.79
IL 2 Pathway	-27.57	29.06	13.45	3.56	-6.48	2.56	3.12	15.24	39.15	23.92	24.08	15.11	-6.58	29.57	11.2993
IL 6 Pathway	16.77	43.7	15.48	12.57	-3.9	-4.41	7.9	4.17	51.19	40.1	21.2	14.17	14.4	35.81	19.225
ILK Pathway	142.58	119.03	68.24	-0.45	37.02	51.99	8.65	22.46	48.92	121.95	44.19	46.81	-6.8	74.84	55.6736
Integrin SIgnaling Pathway	65.66	62.2	40.98	-3.25	21.32	43.86	4.05	20.67	32.15	80	36.76	25.37	-23.29	55.72	33.0143
Interactions Report	2.53	-2.1	0.89	0	0	0	0.44	1.17	2.16	3.29	0	1.39	1.02	2.88	0.976429
Interferon Pathway	-1.86	-6.23	1.8	-1.02	0.64	4.55	-0.72	-0.68	6.21	4.75	-1.09	1.45	-8.1	4.08	0.27
IP3 Pathway	21.59	18.02	13.58	5.88	1.73	4.18	0.26	9.93	31.67	25.47	14.44	10.96	-3.21	21.96	12.6043
JAK mStat Pathway	0.52	3.33	0.45	-0.2	-2.93	-2.25	-0.14	0.42	2.52	1.07	1.6	-0.69	-1.49	1.43	0.26
JNK Pathway	72.12	56.95	38.43	-1.77	13.47	23.17	-2.43	10.95	61.08	79.2	40.37	41.95	6.01	69.87	36.3836
MAPK Family Pathway	25.87	39.12	23.4	-0.03	-0.32	0.66	-15.71	-1.82	37.6	44.78	21	17.8	-18.25	43.1	15.5143
MAPK Signaling Pathway	120.55	104.27	67.59	2.06	23.76	58.39	-1.16	13.5	50.45	126.85	43.35	40.44	-18.49	80.11	50.8336
Mismatch repair effect	7.29	-4.99	0	1.36	11.15	7.28	8.33	6.73	7.48	-3.27	-1.92	-0.96	1.25	1.79	2.96571
Mismatch Repair Pathway	14.22	-4.3	-1.1	2.73	16.14	12.87	13.47	15.04	13.29	-3.85	-1.61	-1.06	1.43	2.71	5.71286
Mitochondrial Apopotosis m Pathway	-15.96	-16.72	-10.59	0.92	0.04	-12.38	-5.52	-6.95	-16.55	-28.61	-13.05	-17.55	-1.55	-21.36	-11.845
mTOR Pathway	42.67	20.45	13.25	3.76	18.22	23.68	1.69	5.99	12.33	36.42	15.18	6.22	-20.29	18.33	14.1357
NGF m Pathway	0.06	5.36	1.1	1.58	-0.38	-0.23	-1.1	-2.73	-1.54	0.05	-1.44	-1.52	-1.03	-1.24	-0.218571
NGF p Pathway	-1.65	16.39	-1.5	1.08	-1.78	0.14	-7.14	-8.18	-5.68	-0.26	0.14	-3.18	-18.07	-2.1	-2.27071
NHEJ mechanisms of DSBs repair effect	8.21	-7.49	2.75	2.25	7.12	4.49	5.75	4.68	6.91	-1.17	-0.56	-1.22	-1.76	-1.5	2.03286
Notch Pathway	4.24	-1.62	-0.54	0	3.14	1.11	-6.21	2.6	0.38	-0.34	-0.5	-1.16	-4.35	0.58	-0.190714
Nucleotide excision repair effect	2.73	-0.15	-1.45	1.2	7.05	6.64	6.07	5.65	3.74	-3.75	1.91	-0.91	-5.47	-0.6	1.61857
p38 Signaling Pathway	70.19	125.11	49.31	15.95	17.12	16.89	2.44	23.01	122.21	107.14	67.53	47.7	20	100.5	56.0786
p53 Signaling m Pathway	-11.08	-8.74	2.11	2.43	-15.76	-21.88	-12.93	-10.52	-1.92	-2.43	-8.25	-2.07	-8.44	-1.04	-7.18
PAK Pathway	65.3	85.04	35.94	8.15	24.16	27.97	18.47	21.62	82.64	76.65	49.97	42.26	27.77	68.06	45.2857
PPAR Pathway	34.12	39.43	14.79	2.18	14.61	20.49	5	11.52	31.84	39.72	19.85	17.03	-0.6	26.17	19.725
PTEN Pathway	1.26	-1.34	-0.12	-1.6	-2.66	-3.6	-7.93	-4.99	-4.11	-4.46	-1.46	-2.61	-0.08	-1.94	-2.54571
RANK Signaling in Osteoclast Pathway	-6.18	-8.5	7.49	2.24	-4.27	-2.55	-3.83	-8.68	-3.59	1.19	-7.84	-2.64	-13.9	-3.64	-3.90714
RAS Pathway	35.31	33.56	17.11	9.99	29.44	28.49	13.58	24.12	46.01	32.44	20.88	7.4	-19.46	23.01	21.5629
Regulation of telomere length and cellular immortalization effect	-2.06	-5.03	2.04	0.65	0.16	0.81	-0.56	0.13	-1.42	-0.31	0.11	0	-6.55	-0.03	-0.861429
RNA Polymerase II Complex Pathway	4.03	-11.06	0.96	-0.36	19.55	13.04	4.67	4.08	-0.55	-1.94	-1.87	-1.04	-8.36	-1.15	1.42857
Sister chromatid cohesion effect	8.5	-15.18	-0.86	-0.47	5.1	4.42	1.11	-1.38	2.23	-2.68	-2.86	-5.29	-9.1	-4.18	-1.47429
SMAD Pathway	9.39	14.89	-0.59	-13.03	-1.52	-5.94	-11.34	-16.96	-7.58	4.67	-13.88	-8.85	-8.72	-5.71	-4.655
Spindle assembly and chromosome separation effect	10.33	4.37	2.4	4.73	3.7	4.64	2.53	4.62	4.14	-1.69	-3.22	-0.09	0.23	-0.25	2.60286
Start of DNA replication in early S phase effect	22.78	-5.89	0.27	2.02	22.9	19.09	17.42	16.71	20.31	-2.61	-2.13	-1.01	7.01	-0.98	8.27786
STAT3 Pathway	22.53	84.27	27.25	13.09	3.26	-0.26	1.51	16.95	93.74	72.55	50.38	31.37	21.73	70.91	36.3771
TGF beta Pathway	7.86	2.38	0.71	0	0	0.74	0	0	0	1.95	0	0	0	0.47	1.00786
TNF m Pathway	1.22	4.01	1.12	1	-2.02	-0.37	1.03	2.25	3	1.68	2.33	1.03	2.26	2.03	1.46929
TNF p Pathway	-2.32	-3.25	0.51	-0.34	1	-1.47	-0.67	-2.2	-0.25	-0.33	-1.68	-0.18	-0.72	-0.13	-0.859286
TRAF m Pathway	-3.8	-1.46	2.58	1.01	-4.73	-5.93	-1.31	-0.05	1.97	0.31	0.03	-0.66	-0.53	0.22	-0.882143
TRAF p Pathway	-2.99	6.9	8.49	1.11	-4.48	0.88	2.53	5.33	23.4	20.05	12.81	7.17	4.23	16.15	7.25571
Transcription of mRNA Pathway	5.08	-10.69	0.96	-0.36	19.38	11.7	3.47	2.35	1.37	-3.58	-3.21	-3.01	-8.13	-3.92	0.815
Transition and termination of DNA replication effect	6.8	-0.18	-1.22	4.32	3.23	2.25	-0.66	1.34	7.83	-3.13	-1.45	-2.03	-5.94	0	0.797143
Translation Regulation of EIF4F activity	3.42	-0.08	1.95	0.23	7.04	8.24	9.07	1.33	-2.15	-1.76	-1.19	-0.68	-9.77	-2.21	0.96
Ubiquitin Proteasome Pathway	11.18	-55.87	6.79	12.85	12.21	9.53	14.73	9.02	9.24	-6	-0.48	-2.9	-3.36	2.98	1.42286
VEGF Pathway	-5.74	3.64	4.71	-1.17	4.51	8.78	0.42	0.09	0.9	4.55	4.38	4.92	-10.72	2.76	1.57357
Wnt Pathway	39.38	-12.69	13.91	7.84	2.83	10.25	17.74	10.15	19.04	8.92	-4.49	-0.63	-19.05	8.51	7.265

## Sheet: prostate
Pathway name	GSM802845_HomoProstate_T_WD_20	GSM802843_HomoProstate_T_WD_19	GSM802841_HomoProstate_T_WD_18	GSM802839_HomoProstate_T_WD_17	GSM802837_HomoProstate_T_WD_16	GSM802835_HomoProstate_T_WD_15	GSM802829_HomoProstate_T_WD_12	GSM802831_HomoProstate_T_WD_13	GSM802833_HomoProstate_T_WD_14	GSM802827_HomoProstate_T_WD_11	GSM802823_HomoProstate_T_WD_9	GSM802825_HomoProstate_T_WD_10	GSM802817_HomoProstate_T_WD_6	GSM802819_HomoProstate_T_WD_7	GSM802821_HomoProstate_T_WD_8	GSM802809_HomoProstate_T_WD_2	GSM802811_HomoProstate_T_WD_3	GSM802807_HomoProstate_T_WD_1	GSM802813_HomoProstate_T_WD_4	GSM802815_HomoProstate_T_WD_5	Averaged
AHR Pathway	0.67	1.12	0	0	1.53	-1	0	0	0	0	0.43	0	0.42	0	0	0	4.06	0.88	0.03	0.43	0.4285
AKT Pathway	8.01	2.48	18.28	6.94	10.15	3.62	7.24	9.86	6.03	7.87	26.45	12.15	9.29	16.02	1.8	9.76	15.57	6.82	7.12	9.5	9.748
Androgen receptor Pathway	2.89	4.41	11.2	2.61	3.62	0.89	3.24	7.24	9.99	6.73	16.71	6.36	7.77	15.24	3.31	3.08	11.59	9.54	4.87	5.22	6.8255
ATM Pathway	-0.57	-0.71	-1.29	7.64	1.97	1.46	0.92	0.74	1.84	0.46	0.28	3.27	0.52	0.69	1.14	0.46	0.94	2.33	0.56	-0.35	1.115
Brca1 as a transcription regulator effect	-2.38	-1.14	0	-0.56	4.15	1.01	0.56	0.82	0	0	0.44	0.49	-1.18	-0.69	-0.23	-0.88	0.6	3.15	-0.61	1.92	0.2735
BRCA1 Pathway	3.5	0.54	1.12	1.34	4.22	2.56	1.05	1.27	2.95	0	2.67	-2.08	1.33	2.11	1.11	0.46	5.38	8.53	4.2	4.71	2.3485
cAMP Pathway	17.58	11.2	15.92	23.56	22.59	7.33	8.55	14.05	13.74	9.12	21.29	8.39	20.04	19.47	8.54	9.63	25.5	16.1	14.05	18.95	15.28
Caspase Cascade	-10.06	-2.39	-6.13	-8.17	-10.96	-2.63	-1.48	-6.26	-5.64	-4.77	-13.58	-5.72	-8.02	-6.89	-1.41	-4.97	-15.91	-6.92	-4.79	-3.9	-6.53
CD40 Pathway	1.1	0.52	1.25	0.45	2.82	0.98	-1.45	0.74	-0.62	0	2.89	2.88	2.05	2.68	0	0	2.09	0.71	0.6	2.8	1.1245
Cellular Anti-Apoptosis Pathway	-0.93	0.41	7.24	2.53	-0.91	-2.76	4.16	3.8	4.11	3.97	7.67	3.07	5.49	5.69	2.46	3.42	5.16	6.02	0.33	6.91	3.392
Chemokine Pathway	5.78	4.93	6.86	6.7	12.99	5.32	5.41	6.51	9.48	2.75	11.51	7.31	9.01	11.91	2.74	5.76	12.3	9.98	6.47	9.61	7.6665
Chromatin Pathway	0.43	0.54	0.48	2	1.58	0	0	0	0	0	-0.35	1.38	0.5	1.47	0.51	0	0.92	3.27	0	1.79	0.726
Circadian Pathway	0	0	0	0	0	0	1.42	0	0	0	0	0	0.57	0	0.55	0	0	-0.45	0	0	0.1045
CREB Pathway	10.59	4.47	15.97	13.59	9.16	1.61	3.86	7.24	10.14	7.1	14.73	4.94	12.95	18.1	4.43	6.76	16.13	12.76	4.12	8.66	9.3655
Cytokine Network Pathway	0	1.27	4.18	0	0	0	0	0.83	0	1.46	4.57	4.38	0	2.23	0.49	0	0	0	0	0	0.9705
DNA Repair Mechanisms Pathway	-1.96	1.29	1.7	-3.24	-4.3	2.57	2.18	-0.28	5.83	0	2.11	-2.05	-4.91	0.57	-1.63	2.71	1.1	0.69	0.29	4.77	0.372
DNA-damage-induced apoptosis effect	0.54	0	0.64	2.88	1.87	1.51	0.56	0.82	1.42	0.46	-0.16	0.41	0.8	0	1.14	0.46	2.84	2.71	2.18	1.36	1.122
DNA-damage-induced responses effect	0.54	0	0	2.08	1.22	1.06	0.56	0.82	0	0.46	-0.16	0	0	0	1.14	0	1.35	1.01	0.89	0.93	0.595
EGFR Pathway	2.3	1.14	1.45	4.38	7.8	-0.24	0.64	1.07	1.48	0.41	4.73	3.09	4.18	1.94	0.82	3.8	9.08	9.15	4.09	3.36	3.2335
ErbB Family Pathway	3.88	1.13	0.66	3.6	4.9	3.01	1.11	4.73	2.56	0.41	3.73	1.88	4.19	1.39	0	5.5	9.07	6.69	4.07	3.04	3.2775
ERK Signaling Pathway	9.28	6.48	26.55	11.9	18.89	7.86	14.19	12.83	11.53	11.39	32.92	16.8	17.1	29.01	6.47	15.16	22.65	15.78	14.93	16.49	15.9105
Erythropoeitin Pathway	5.97	1.12	4.35	6.77	7.37	3.31	4.86	2.18	5.82	3.67	4.7	2.6	5.31	5.54	0	6.49	7.47	8.5	3.7	5.67	4.77
Estrogen Pathway	8.29	3.74	10.5	5.21	8.04	1.08	3.18	8.01	5.47	5.13	13.67	7.1	6.81	11.91	1.87	5.16	12.21	10.96	1.43	3.97	6.687
Fas m Signaling Pathway	3.62	0.6	0.72	1.33	2.22	0.96	1.25	0	2.07	0	0.58	0.41	0	0	0.55	0.83	1.51	0.74	0	0	0.8695
Fas p Signaling Pathway	0.51	0	0.79	0.45	0.91	0.49	0	0	0	0	2.12	2.45	0	1.29	0	0	0.74	0.71	0	0.58	0.552
FLT3 Signaling Pathway	1.1	0.52	0	1.69	2.77	-0.64	1.99	0.74	1.13	0	3.35	0.83	2.05	2.12	-0.66	1.37	2.43	2.84	0	3.57	1.36
Glucocorticoid Receptor Pathway	2.81	2.27	7.68	4.28	4.91	-0.75	3.16	1.8	1.73	2.83	9.74	8.8	1.37	5.85	1.42	0	4.78	8.5	0.01	2.44	3.6815
GPCR Pathway	11.49	6.99	10.44	17.88	19.65	4.48	4.54	9.7	9.99	4.04	16.23	7.22	12.74	12.47	2.96	8.73	18.99	15.3	7.06	10.36	10.563
G-protein signaling Cross-talk between Ras-family GTPases	1.93	0	0	1.24	3.26	0.8	0	0.62	1.54	0	0.97	0	1	0.49	0	0	1.33	0.66	0	1.48	0.766
Growth Hormone Pathway	2.48	1.62	1.8	2.32	3.63	3.04	0.08	3.69	2.56	0	0.68	0.49	4.9	0.89	0	4.23	6.59	2.68	2.37	4.48	2.4265
GSK3 Pathway	4.32	1.83	8.91	4.74	4.79	0.61	4.21	8.77	8.65	5.65	8.86	7.4	5.95	10.57	3	8.73	7.71	6.44	7.33	7.82	6.3145
Hedgehog Pathway	0	0.28	-0.02	-0.42	0.58	-0.43	0.37	0.95	0	0.26	0.34	0	1.25	0.41	0	0	0	0	0.49	0	0.203
HGF Pathway	0.47	0	2.04	1.89	6.54	1.37	1.88	1.58	1.05	1.39	2.23	2.48	1.23	3.38	1.61	2.06	3.39	4.08	2.63	1.78	2.154
HIF1Alpha Pathway	3.93	1.2	0	2.32	5.09	1.78	2.07	2.42	0	0	0.44	0.88	1.87	1.89	0.57	3.04	4.62	4.07	0.53	0.84	1.878
Hypoxia-induced EMT in cancer and fibrosis 3	2.32	1.27	1.63	1.25	0	1.51	1	2.56	2.07	1.31	0	1.63	1.32	0	2.41	0	1.77	1.07	1.45	1.79	1.318
IGF1R Signaling Pathway	4.18	2.54	5.78	11.6	5.47	1.24	4.64	3.97	5.45	1.97	3.78	3.81	10.35	6.15	1.97	4.99	7.36	6.34	2.95	7.98	5.126
IL 10 Pathway	1.1	0.52	2.2	-0.67	1.89	0.49	1.22	0.74	0.8	0	2.76	0.29	1.08	0.57	0	0	0.86	-0.66	0	2.36	0.7775
IL 2 Pathway	7.01	1.66	3.66	7.5	9.53	5.09	4	4.4	5.1	1.2	5.32	1.88	5.46	1.4	3.14	5.62	10.26	7.47	4.93	8.25	5.144
IL 6 Pathway	3.07	1.63	2.54	-1.94	0.91	1.14	5.75	4.45	2.16	2.33	10.9	3.91	2.11	5.33	1.31	1.62	6.22	-1.36	2.07	6.91	3.053
ILK Pathway	11.25	6.18	15.44	15.06	17.3	9.4	9.63	11.31	9.53	5.74	14.24	14.58	15.71	11.3	10.9	13.29	16.07	14.94	24.56	19.89	13.316
Integrin SIgnaling Pathway	8.87	4	8.1	4.72	15.25	8.28	6.79	6.05	5.09	3.07	10.27	9.85	6.59	11.39	2.13	8.42	8.73	11.47	15.39	6.29	8.0375
Interactions Report	2.32	1.27	1.63	1.25	0	1.51	2.01	3.79	2.07	1.31	0	1.63	0	0	2.41	0	1.77	1.07	1.45	1.79	1.364
Interferon Pathway	5.06	2.46	2.26	6.94	4.05	2.84	2.81	2.21	2.27	1.46	-0.26	4.14	5.42	4.23	0.66	2.08	3.24	3.16	1.41	4.26	3.035
IP3 Pathway	3.9	3.39	7.89	7.92	7.71	1.05	4.96	6.18	7.67	4.97	9.89	3.34	7.95	9.4	1.97	2.42	9.53	7.07	2.64	7.17	5.851
JAK mStat Pathway	0	0	0	0.49	1.16	0	0.46	0	0	0	0.65	0	0	0	0	0.59	0.69	0.39	0	1.12	0.2775
JNK Pathway	9.14	1.02	9.65	6.51	10.65	2.34	4.3	5.27	9.2	6.36	14.9	8.28	6.15	12.71	4.76	7.94	9.08	7.88	4.75	6.6	7.3745
MAPK Family Pathway	6.85	1.59	8.38	10.06	11.02	3.11	8.19	5.98	9.92	4.74	18.8	11.26	4.69	10.61	0.49	4.78	10.71	7.78	4.15	6.94	7.5025
MAPK Signaling Pathway	11.82	5.82	18.82	14.72	22.99	7.87	10.07	11.63	9.23	9.28	22.09	15.83	13.36	17.53	5.3	15.61	21.81	16.71	16.36	13.89	14.037
Mismatch repair effect	0.84	0.88	0	1.24	1.16	0	0.85	0.47	0	0	0.91	0	0.47	0	0	0	1.79	2.07	0	1.87	0.6275
Mismatch Repair Pathway	1.82	0.88	0	1.24	1.16	0	0.85	0.47	0	0	0.46	0	0.47	0	0	0.81	2.4	2.07	0	2.31	0.747
Mitochondrial Apopotosis m Pathway	-8.3	-0.41	-6.17	-9.99	-4.96	-3.24	-0.88	-3.8	-3.88	-3.04	-2.08	-2.06	-7.54	-6.27	-2.46	-3.8	-9.34	-4.98	-4.49	-1.54	-4.4615
mTOR Pathway	14.62	-0.01	8.48	13.92	9.09	4.81	5.2	9.74	11.99	3.43	3.66	2.52	15.2	7.93	2.04	9.05	15.35	13.53	6.54	6.35	8.172
NGF m Pathway	0	0	0	0	0.52	0	0	0	0	0	2.34	1.55	0	1.71	0	0	0.89	0	0.6	0.5	0.4055
NGF p Pathway	1.83	1.14	0.46	4.53	4.39	0.49	2.44	0	4.08	0	4.02	1.26	2.05	4.52	0.82	1.47	4.62	3.74	1.5	3.29	2.3325
NHEJ mechanisms of DSBs repair effect	0	0	0	2.04	0.65	0	0	0.81	0.42	0.54	0.44	0.74	0.65	0	0.59	1.61	0	0	1.53	1.36	0.569
Notch Pathway	1.02	0.84	0	0.9	0.45	2.58	0	0.94	2.04	0	2.53	-0.37	0.53	0.33	0.74	0	3.22	3.89	2.78	1.71	1.2065
Nucleotide excision repair effect	2.83	0	0	-0.82	1.73	1.77	0.83	0.47	3.52	0	1.66	2.15	0.82	0.85	0.7	0	1.88	2.83	1.14	2.34	1.235
p38 Signaling Pathway	8.84	3.67	20	11.23	12.78	2.27	11.94	11.4	13.78	10.16	32.15	12.13	13.38	21.82	3.28	10.64	15.84	10.02	6.44	8.56	12.0165
p53 Signaling m Pathway	1.31	-1.09	-1.66	7.38	4.16	0.46	0.48	0.33	-0.87	0.89	0.44	-0.19	0.97	0.69	-0.05	0.3	2.24	5.57	2.92	1.42	1.285
PAK Pathway	5.83	2.16	18.62	11.51	6.88	2.32	3.24	6.36	4.92	8.83	18.13	11.71	9.19	16.06	4.08	3.46	9.38	4.67	8.67	12.67	8.4345
PPAR Pathway	4.71	1.72	6.25	1.02	4.31	2.6	1.69	4.86	3.92	3.15	3.79	3.17	2.23	6.28	1.23	2.62	4.36	3.54	3.13	1.28	3.293
PTEN Pathway	-1.8	0	1.5	-2.03	-2.91	-0.49	-2.44	-0.94	-3.56	0	-2.17	-0.53	-5.01	-1.39	0	-3.7	-4.43	-2.17	-1.21	-2.45	-1.7865
RANK Signaling in Osteoclast Pathway	0.71	0.75	1.25	3	2.12	0.98	-1.45	0.74	-0.62	0	3.94	3.71	3.02	3.37	0	0	2.09	4.8	4.62	2.8	1.7915
RAS Pathway	9.23	6.24	15.05	10.84	17.14	5.47	5.14	8.26	9.73	6.3	14.72	9.51	11.86	12.3	3.37	8.12	16.38	10.95	5.71	11.26	9.879
Regulation of telomere length and cellular immortalization effect	3.13	1.14	0.56	4.85	0.81	0.41	-1	0	-0.58	0	-0.44	-0.67	1.84	0	0.82	0.88	2.83	1.85	1.54	-1.01	0.848
RNA Polymerase II Complex Pathway	8.49	1.72	1.01	6.93	3.73	2.6	0.48	1.53	2.96	0.46	2.54	0	3.65	3.08	0	2.05	5	9.59	1.06	0.62	2.875
Sister chromatid cohesion effect	-0.89	0	0	0.96	3.52	-0.56	2.15	0.6	0.55	0	0	1.73	2.26	0	0.62	0	0	1.19	1.39	1.77	0.7645
SMAD Pathway	-9.45	-1.75	0.08	-7.24	-7.19	-4.7	0.48	0.31	-1.62	0	-5.28	0.37	-5.15	-0.61	-0.63	-3.59	-4.42	-4.38	3.07	-3.79	-2.7745
Spindle assembly and chromosome separation effect	-1.26	0.71	-0.26	0.7	-1.8	0.56	-0.18	-0.61	0.08	0	1.02	1.05	-0.98	1.63	0	-0.43	-1.05	0	0.29	0	-0.0265
Start of DNA replication in early S phase effect	1.28	1.09	1.51	2.03	0	1	3.14	0.47	0	0.67	0.94	1.29	0	0	0	0.72	2.37	1.89	0	0.78	0.959
STAT3 Pathway	3.89	2.98	12.29	4.24	4.65	0.89	4.21	3.34	2.81	3.93	22.76	7.8	2.43	14.34	1.72	2.04	8.75	0.78	3.5	4.84	5.6095
TGF beta Pathway	2.29	0.41	0	1.15	1.3	0	0	1.29	0	0.96	0	0	0.87	0	0	0	1.58	1.5	0.93	0	0.614
TNF m Pathway	1.05	0	0.65	0.59	1.49	0.54	0	0	0	0	0.58	0	0	0	0	0	0	0	0	0	0.245
TNF p Pathway	0	0	0	0	0.76	0	1.29	-0.15	0	0	0.89	0.47	0	0.55	0	0	0.46	0.85	0.9	0	0.301
TRAF m Pathway	0	0	0	0	1.46	0	0.43	0.79	0	0	0	0	0	0	0	0	0	0.6	0	0	0.164
TRAF p Pathway	1.1	1.27	1.52	1.78	2.13	0.98	0.6	1.77	-0.62	0	3.71	3.49	1.23	3.55	0	1.81	1.63	2.01	1.49	3	1.6225
Transcription of mRNA Pathway	7.58	1.72	1.01	6.28	2.67	0.72	0.48	1.11	1.5	0.46	2.54	0	3.65	2.16	0	2.05	4.23	9.59	1.06	0.62	2.4715
Transition and termination of DNA replication effect	0	0	0.41	1.33	1.16	1.77	0	0.61	1.35	0	0.63	0.56	2.25	0	-0.59	0.81	-0.12	1.19	2.1	0.43	0.6945
Translation Regulation of EIF4F activity	3.36	0.52	0	4.94	2.05	1.81	0.6	2.71	3.12	0.41	-0.46	0.59	3.12	2.64	1.31	1.91	4.42	2.95	1.27	0.72	1.8995
Ubiquitin Proteasome Pathway	14.93	5.81	4.83	9.34	22.82	5.41	3.86	1	0.95	0	1.82	2.87	11.85	1.29	1.04	8.74	11.32	13.39	4.21	4.31	6.4895
VEGF Pathway	4.69	2.52	0.66	5.17	3.87	1.91	0.64	2.15	5.34	0	1.24	0.41	4.55	2.81	0.9	2.92	6	4.26	6.41	2.48	2.9465
Wnt Pathway	12.62	2.77	9.57	14.69	15.83	3.6	7.17	4.81	5.94	3.62	4.33	7.85	7.49	7.73	8.23	11.22	16.21	12.79	3.57	11.21	8.5625

## Sheet: renal
Pathway name	GSM162148	GSM162149	GSM162150	GSM162151	GSM162152	GSM162153	GSM162154	GSM162155	GSM162156	GSM162157	GSM162158	GSM162159	GSM162160	GSM162161	GSM162162	GSM162163	GSM162164	GSM162165	GSM162166	GSM162167	GSM162168	GSM162169	GSM162170	GSM162171	GSM162172	GSM162173	GSM162174	GSM162175	GSM162176	GSM162177	GSM162178	GSM162179	GSM162180	GSM162181	GSM162182	Averaged
AHR Pathway	1.71	3.02	-1.03	2.19	0.14	0.9	0.77	-0.57	-1.69	-4.01	-0.67	0.1	0.76	0.71	1.08	-2.19	2.14	2.26	-1.17	0.36	1.7	1.7	1.11	-3.42	-3.06	-1.38	-0.43	-0.56	-0.2	1.84	-1.23	-1.68	-1.76	-0.85	-1.35	-0.136
AKT Pathway	70.95	80.95	44.92	76.32	51.68	73.1	83.98	46.99	34.1	40.38	39.91	39.63	86.77	52.44	42.85	22.88	53.22	48.44	33.79	37.19	48.21	48.21	3.99	16.86	27.89	30.3	145.08	102.72	39.42	32.93	31.5	78.1	42.48	36.01	19.57	50.3931
Androgen receptor Pathway	14.51	7.87	-1.25	13.72	-10.6	11.31	26.98	1.54	-7.5	-6.03	-2.85	-1.58	6.83	-0.54	0.27	1.68	18.23	0.03	-1.59	12.79	11.55	11.55	-20.67	-20.34	-15.2	-2.69	26.42	2.47	7.56	-5.36	-13.49	-1.49	-24.02	-5.94	-3.38	0.879714
ATM Pathway	1.26	2.18	1.66	1.91	1.87	7.93	4.66	0.47	0.84	3.88	-0.45	7.9	2.87	3.13	1.96	0.25	5.62	3.98	2.68	0.51	6.04	6.04	8.27	-0.14	0.75	0.3	-0.72	-5.57	4.32	3.48	0.46	2.06	0.9	2.32	-2.53	2.31686
BRCA1 Pathway	1.66	0.25	-1.7	-1.1	1.71	0.76	3.28	1.78	2.49	1.75	5.21	0.78	1.69	1.85	5.65	-1.97	4.59	2.78	0.27	11.79	-1.6	-1.6	4.5	-0.11	11.57	7.96	9.93	14.39	7.36	9.73	9.91	12.16	7.69	6.73	27.11	4.83571
Brca1_as_a_transcription_regulator_effect	8.41	6.85	2.71	5.38	5.39	7.67	9.35	4.08	9.79	7.98	12.83	13.11	8.44	11.89	7.02	5.7	6.84	11.6	5.49	10.68	8.57	8.57	9.59	1.18	10.55	5.45	6.18	9.1	2.53	0.71	2.65	4.27	8.32	1.48	11.56	7.19771
cAMP Pathway	34.17	34.6	14.79	38.34	17.14	38.12	65.88	21.63	17.04	11.28	13.93	25.68	31.79	15.95	19.89	8.63	45.03	29.3	3.56	15.9	24.4	24.4	-10.62	6.25	20.99	20.5	53.91	31.77	46.19	24.33	15.48	17.87	17.7	2.14	23.22	23.4623
Caspase Cascade	-9.74	-4.33	8.66	-12.64	9.64	-16.59	-19.88	16.05	12.12	29.43	14.65	1.08	4.91	6.21	5.55	11.25	-10.66	0.53	9.76	-4.63	-5.85	-5.85	24.47	10.95	5.04	-3.8	-28.16	-11.54	-17.28	-2.8	5.1	-6.8	12.23	17.03	-18.15	0.741714
CD40 Pathway	-0.62	-0.56	3.32	3.3	-1.67	3.08	0.89	-3.68	-1.35	-1.17	-1.34	-0.46	0.63	0.1	-0.18	-2.54	2.1	1.59	1.87	5.74	3.44	3.44	2.66	-2.56	0.11	3.01	8.27	5.95	3.48	2.93	1.7	-0.54	1.49	0.7	5.28	1.38314
Cellular Anti-Apoptosis Pathway	19.23	16.45	2.88	19.26	7.02	20.05	37.36	5.13	3.1	0.26	8.57	10.3	12.61	5.42	3.72	5.65	9.47	9.06	9.72	3.27	15.88	15.88	-8.88	-3.21	3.45	2.63	27.01	-2.8	10.1	2.37	-1.59	11.97	-2.47	4.8	-6.26	7.926
Chemokine Pathway	24.1	42.7	26.87	41.14	37.57	48.74	32.44	37.46	31	33.45	29.61	18.79	54.11	36.54	23.72	10.1	2.06	19.6	14.84	15.47	26.22	26.22	-0.07	10.57	13.53	17.39	76.13	64.07	-3.77	10.66	5.26	56.28	21.38	9.47	19.91	26.6731
Chromatin Pathway	4.48	0.54	-0.47	0.62	0.88	3.11	2.91	1.26	1.59	-2.62	1.11	1.5	1.81	1.21	1.17	-0.51	1.66	2.31	2.26	1.74	0.18	0.18	-0.74	0.27	1.43	4.26	-0.31	1.48	3.93	-0.3	-1.18	1.93	3.8	0.47	1.17	1.23229
Circadian Pathway	-1.95	-1.01	-1.59	-1.31	-0.85	-2.44	-0.02	-0.08	-0.54	0.65	0.47	-2.29	-0.82	0.05	-0.77	-0.63	-4.52	-2.03	-0.94	0.84	-2.08	-2.08	-0.01	-2.49	0	-2.85	-1.53	-3.07	-1.07	-3.78	-3.85	0.64	-0.25	-1.35	-1.37	-1.28343
CREB Pathway	16.38	9.57	1.22	16.4	-1.27	19.77	27.12	0.79	-9.16	-7.18	-4.37	2.08	11.95	0.16	1.19	-1.59	12.51	0.7	-9.27	3.39	10.51	10.51	-23.24	-18.02	-6.99	-11.43	25.58	2.31	22.26	-1.29	-4.3	6.79	-13.35	-4.48	-1.92	2.38086
Cytokine Network Pathway	1.09	4.89	4.21	2.58	2.2	5.62	0	1.97	1.81	3.49	4.88	1.63	3.46	4.2	4.21	3.25	1.16	0.72	1.15	2.38	0	0	2.16	2.88	0	0.95	4.31	4.23	-1.05	0	0	2.54	2.71	0.79	3.45	2.22486
DNA Repair Mechanisms Pathway	1.19	-1.95	-3.31	-3.63	-5	-0.55	2.88	-1.67	-1.34	3.55	0.61	-0.55	-5	-1.51	-0.89	-5.84	2.68	0.85	8.46	5.53	1.34	1.34	4.56	7.34	0.61	16.79	-4.02	-5.5	5.85	5.97	9.44	-0.52	1.99	2.76	24.18	1.904
DNA-damage-induced apoptosis effect	2.15	1.75	1.1	0.85	2.19	4.19	3.02	1.62	1.44	3.9	3.02	4.17	2.83	2.76	0.78	0.47	3.2	3.38	1.75	3.54	1.97	1.97	5.6	-0.15	4.19	6.76	2.98	5.99	3.41	5.94	5.72	4.78	5.47	2.45	15.97	3.46171
DNA-damage-induced responses effect	1.52	1.75	1.1	0.85	1.27	2.78	2.27	0.19	0.94	1.4	1.68	1.81	1.2	1.51	0	0.47	1.26	1.32	0.7	1.91	1.45	1.45	2.93	-1.04	1.72	3.27	1.39	3.14	2.72	3.92	3.54	1.65	1.73	1.97	5.97	1.764
EGFR Pathway	9.52	7.98	-0.32	1.89	1.72	6.82	3	3.43	3.33	-1.19	9.3	5.67	6.46	6.15	7.43	-0.52	6.39	4.75	3.55	12.51	8.56	8.56	-3.24	-12.94	-19.35	2.4	4.08	8.99	-5.74	1.12	0.84	-4.29	-6.56	-2.09	0.93	2.26114
ErbB Family Pathway	2.54	2.95	-2.32	2.32	0.99	2.71	3.85	4	5.2	3.43	3.35	5.13	2.32	4.22	4.22	-0.75	13.43	5.16	-4.55	3.05	4.72	4.72	-6.71	-3.37	-1.41	-0.18	1.6	4.51	1.63	0.69	3.99	-0.63	-1.95	-4.26	1.79	1.89686
ERK Signaling Pathway	56.34	75.51	29.67	83.33	42.75	70.41	125.59	38.1	32.77	31.13	36.77	38.2	75.05	48.68	42.81	17.96	55.41	41.62	22.11	34.13	48.62	48.62	-7.43	-14.51	25.25	35.39	136.95	113.95	24.81	23.2	21.99	89.51	35.34	12.69	26.72	46.2697
Erythropoeitin Pathway	10.93	9.75	1.46	8.03	7.36	19.64	9	6.45	5.54	-0.66	5.77	7.05	7.65	12.25	6.96	-0.98	20.96	5.48	3.44	5.91	12.59	12.59	-4.68	-2.09	-3.39	5.12	15.36	16.07	9.11	8.2	5.77	5.16	-6.24	2.95	5.79	6.69429
Estrogen Pathway	24.26	20.19	4.63	24.73	1.57	21.84	36.88	7.24	-1.42	-13.36	3.43	12.11	15.33	9.26	8.63	3.6	30.52	21.35	0.38	14.43	20.48	20.48	2.11	-6.97	-5.58	1.31	15.07	13.74	18.63	16.67	13.3	8.41	-1.19	3.79	11.76	10.7889
Fas m Signaling Pathway	3.77	0.84	2.24	1.24	1.64	4.91	1.86	-0.92	2.69	-4.72	1.22	4.52	4.69	4.03	3.13	2.58	4.09	6.99	3.32	-2.12	5.54	5.54	4.25	1.6	0.88	4.99	6.22	14.37	1.78	8.36	6.43	2.24	-2.38	-0.46	10.33	3.30543
Fas p Signaling Pathway	3.32	3.46	3.47	4.11	0.52	5.62	1.67	-1.09	0.08	-0.36	1.05	1.92	2.38	2.47	2.55	2.8	3.69	4.76	3.98	0.93	4.31	4.31	3.78	-0.71	-4.64	3.43	2.86	4.97	2.5	-0.19	-2.18	0	1.5	-0.72	3	1.98714
FLT3 Signaling Pathway	8.25	5.91	0.61	4.61	1.24	4.6	4.91	3.79	4.72	-0.13	3.16	6.56	5.87	3.15	3.13	-2.4	6.45	5.47	0.9	7.73	7.67	7.67	2.04	-5.4	-1.6	-0.17	10.94	12.21	0.13	4.7	5.65	-1.05	-2.89	-0.63	5.72	3.52914
Glucocorticoid Receptor Pathway	27	34.36	28.31	40.53	25.01	33.74	37.45	22.29	25.78	28.74	21.6	19.01	39.24	31.41	22.39	5.46	22.14	16.44	12.29	3.7	18.49	18.49	13.08	13.19	25.14	16.24	69.9	57.47	19.44	29.51	29.32	47.07	29.09	13.77	35.71	26.6514
GPCR Pathway	25.17	22.15	-0.64	24.3	1	24.83	39.27	5.41	-3.52	-9.32	2.49	7.66	17.29	3.18	0.97	-0.98	24.41	13.08	-9.15	12.21	15.4	15.4	-9.39	-23.2	-14.74	0.67	33.51	18.23	15.26	17.1	8.85	8.04	-9.77	-6.29	4.49	7.81057
G-protein signaling Cross-talk between Ras-family GTPases	2.43	3.74	2.13	1.36	-0.03	2.39	1.17	2.66	2.82	0.01	0.9	1.68	3.08	2.76	0.31	2.4	3.82	-0.17	0.37	2.55	2.71	2.71	-4.23	-1.55	-2.65	-2.44	1.83	3.05	1.97	1.38	0.74	0.66	-2.86	-1.16	0.16	1.04857
Growth Hormone Pathway	-1.46	-0.43	-4.06	1.12	-2.29	-0.25	6.45	-2	-5.19	2.33	-6.83	-6.93	-3.03	-3.27	-4	-5.02	-5.05	-7.85	-10.36	-3.43	-5.51	-5.51	-9.15	-4.3	-1.92	-7.9	3.21	-1.01	-6.11	-7.85	-7.79	-3.69	-9.15	-6.55	-0.63	-3.86886
GSK3 Pathway	9.61	7.78	-2.9	21.95	-6.93	18.38	37.3	-2.08	-5.8	1.49	-1.47	-6.62	5.25	-2.25	-3.87	-8.36	34.19	9.55	2.72	4.33	14.37	14.37	-6.96	1.81	-11.6	-1.23	-0.46	-16.96	21.03	15.06	6.16	-4.14	-12.96	1.05	4.23	3.88686
Hedgehog Pathway	0.69	1.25	1.9	1.03	1.61	1.14	2.93	1.62	2.02	1.77	-0.11	1.16	0	-0.45	0	0.53	-0.31	0.26	0.87	1.92	0.3	0.3	2.62	2	1.54	3.6	2.69	4.62	-0.48	3.24	3.84	2.67	1.73	1.23	6.47	1.60571
HGF Pathway	15.75	19.81	14	14.06	10.7	12.33	13.45	9.91	4.24	13.23	1.24	5.06	15.81	7.04	11.5	6.93	15.07	6.33	9.56	5.73	5.52	5.52	-9.05	-4.43	-1.86	1.02	19.01	30.3	2.63	5.57	2.61	6.48	1.64	4.18	-0.68	8.006
HIF1Alpha Pathway	0.47	1.29	-1.58	3.06	0.63	9.78	2.86	-1.59	1.03	-4.15	0.51	3.64	-3.26	0.89	0.59	-2.66	1.31	0.63	0.18	-0.54	6.19	6.19	7.01	8.31	5.31	6.48	9.96	12.1	6.84	8.19	9.91	3.86	7.23	3.68	8	3.49571
Hypoxia-induced EMT in cancer and fibrosis	-0.76	0	-3.05	0	-2.58	3.9	5	-4.21	-7.19	-6.23	-2.16	-3.91	-2.78	-3.5	-4.43	-2.13	-1.7	-2.7	-4.37	-3.12	1.75	1.75	-3.29	-4.41	-2.4	-3.61	3.74	0	-2.94	1.5	0.3	0	-2.64	0.25	-3.01	-1.68371
IGF1R Signaling Pathway	3.37	5.31	-3.91	0.54	-3.42	6.72	7.53	12.89	2.06	5.56	1.45	10.18	7.7	2.59	-0.35	3.28	10.82	3.64	-2.5	10.93	11.15	11.15	-1.16	-1.39	1.24	4.26	16.31	13.05	15.05	4.58	9.07	4.38	0.32	-1.98	6.7	5.06057
IL 10 Pathway	6.37	6.9	2.43	7.81	3.48	4.14	4.21	2.18	-0.39	3.05	-0.06	1.99	6.84	-1.31	3.69	-1	7.35	2.29	2.55	1.29	2.88	2.88	0.98	2.23	7.6	2.28	12.35	11.01	1.87	11.84	8.13	5.65	1.93	7.51	2.26	4.14886
IL 2 Pathway	14.49	14.41	9.73	11.63	9.64	12.7	4.62	13.85	5.29	7.45	0.13	1.11	20.98	13.46	4.2	-7.07	2.95	0.08	-1.49	0.16	3.21	3.21	-14.49	-5.96	6.4	-1.62	42.6	41.54	-5.42	20.14	19.38	12.98	-0.63	3.26	5.81	7.678
IL 6 Pathway	16.75	32.75	19.02	30	26.94	36.42	19.85	27.23	26.03	19.18	30.02	13.96	36.41	30.07	21.02	2.44	13.27	20.69	16.11	12.07	20.63	20.63	3.18	8.82	16.77	18.19	62.25	51.09	-1.65	5.49	2.74	53.49	25.71	5.92	22.64	21.8894
ILK Pathway	27.11	33.47	-4.85	52.14	3.29	41.5	105.9	-0.54	-1.44	-1.2	-3.59	10.13	17.88	2.86	17.91	-19.17	41.32	14.22	4.33	15.65	12.61	12.61	2.87	-0.94	8.41	14.33	54.41	40.96	33.38	49.32	39.71	32.72	-4.08	-0.49	0.69	18.6694
Integrin SIgnaling Pathway	16.32	22.5	0.85	29.39	2.13	18.96	62.59	-0.98	2.42	-0.2	-7.69	8.65	14.31	7.38	13.76	-6.01	14.95	7.63	0.21	1.62	5.23	5.23	-16.88	-15.93	-7.85	6.8	42.24	53.47	15.77	19.33	14.59	18.65	-6.14	-8.06	-7.41	9.36657
Interactions Report	-0.76	0	-3.05	0	-2.58	0.11	4.59	-4.21	-7.19	-6.23	-2.16	-3.91	-2.78	-3.5	-4.43	-2.13	-1.7	-2.7	-4.37	-3.12	-2.12	-2.12	-3.29	-4.41	-2.4	-3.61	1.31	0	-3.51	0	-1.22	0	-2.64	-3.04	-3.01	-2.29086
Interferon Pathway	5.65	5.9	1.71	3.79	0.47	8.07	6.16	2.88	2.32	2.39	1.92	2.61	4.88	3.98	1.78	-0.59	9.56	3.78	-1.24	4.74	5.18	5.18	1.69	-1.95	0.57	0.9	7.59	5.83	-0.72	13.14	8.94	3.68	-0.95	1.18	4.9	3.59771
IP3 Pathway	8.6	3.34	-1.67	10.47	-1.44	6.65	-1.07	3.52	-7.97	7.32	-5.59	-2.14	7.78	-3.1	-2.01	3.88	-4.87	-5.79	-8.06	0.26	-0.65	-0.65	-7.12	-11.3	4.52	-3.88	44.42	20.63	20.47	3.81	0.37	9.11	1.99	-2.55	2.63	2.56886
JAK mStat Pathway	0.51	0.85	0.09	0.5	0.43	0.84	1.03	0.28	1.22	0.98	1.24	1.67	1.63	0.74	1.01	0.87	0.52	0.76	1.11	2.15	1.1	1.1	-0.78	0.45	2.15	0.3	4.1	5.31	-0.6	0.7	0.77	-0.29	0.99	0	-2.3	0.898
JNK Pathway	41.94	46.48	33.6	54.45	31.08	45.43	69.9	30.38	20.12	25.65	26.13	13.36	49.24	29.77	21.96	9.16	32.45	29.38	15.75	16.94	26.79	26.79	-1.44	7.92	21.71	9.69	86.45	55.78	31.2	43.21	36.53	53.17	24.04	18.12	23.89	31.6291
MAPK Family Pathway	35.11	43.22	29.06	44.05	26.3	31.83	39.97	22.64	23.52	25.39	27.66	16.82	40.61	33.67	17.58	5.83	14.9	15.76	11.17	11.04	17.85	17.85	-2.27	4.96	15.61	7.3	90.4	56.56	19.04	30.69	17.75	44.78	9.78	0.24	20.01	24.7623
MAPK Signaling Pathway	50.02	45.6	11.23	57	13.62	48	107.54	17.09	6.05	5.42	0.96	22.03	36.04	15.74	24.24	4.42	54.83	23.5	9.22	18.91	29.74	29.74	-14.67	-9.48	6.34	15.06	74.23	69.31	34.08	33.06	27.71	31.73	2.56	1.28	14.03	26.1766
Mismatch repair effect	3.49	3.96	1.8	2.18	1.9	4.84	0.55	-0.7	1.89	-0.51	2.04	6.18	2.54	2.69	3.32	1.32	3.02	4.23	2.58	1.54	5.2	5.2	4.39	2.14	0.53	4.95	3.15	6.21	1.89	3.9	4.03	1.35	1.98	0.71	8.35	2.93829
Mismatch Repair Pathway	4.38	4.28	1.8	2.67	2.76	5.4	1.17	0.87	4.2	-1.49	4.1	7.25	3.42	2.71	4.65	2.35	3.14	5.61	2.85	3.89	4.85	4.85	8.04	3.68	3.61	12.05	6.23	10.07	3.84	6.51	6.9	2.59	3.49	2.75	20.17	4.73257
Mitochondrial Apopotosis m Pathway	-1.76	4.22	7.72	-5.05	4.46	-5.97	-21.35	1.63	9.32	17.03	5.33	8.62	6.38	4.05	10.88	5.47	1.96	13.99	10.06	-1.28	4.89	4.89	16.51	11.73	0.63	8.14	-15.81	2.84	-15.05	4.95	5.18	-5.98	9.89	-8.16	10.97	3.18086
mTOR Pathway	24.65	20.54	4.46	26.06	6.33	25.54	46.15	12.83	7.52	-7.35	12.18	13.1	20.84	16.21	9.14	6.77	26.85	15.74	5.48	13.98	20.1	20.1	7.97	-7.67	-3	13.11	26.18	11.84	10.27	19.5	13.37	13.41	5.72	9.12	8.74	13.5937
NGF m Pathway	3.95	2.84	1.71	1.24	0.82	3.93	3.91	0.99	1.19	1.34	1.43	2.66	1.5	1.26	1.52	1.13	2.65	3.46	2.89	2.52	4.17	4.17	1.37	0	-1.76	1.17	0.85	4.03	2.52	0.47	-2.03	0.6	1.13	0.45	-0.54	1.70114
NGF p Pathway	5.55	5.97	1.28	3.82	3.81	9.22	6.49	5.55	5.78	-0.81	1.56	4.69	4.74	5.71	3.02	-0.53	2.56	3.18	-0.93	4.94	4.69	4.69	-0.21	2.63	-4.09	0.72	10.87	12.75	12.09	6.76	7.82	2.14	-2.42	1.66	1.22	3.912
NHEJ mechanisms of DSBs repair effect	1.98	0.44	0.47	0.14	1.81	3.57	2.23	1.37	1.07	-0.44	3.42	1.79	0.99	2.42	3.59	0	1.57	2.46	3.66	3.22	2.34	2.34	3.81	1.95	5.68	6.8	2.09	4.27	0.11	7.37	7.75	1.94	3.72	2.97	10.07	2.82771
Notch Pathway	0.03	0.08	-0.84	-0.3	-0.46	-0.34	1.24	-0.04	0.64	-1.28	-0.02	0	1.08	-2.27	-1.02	-2	-1.21	0.01	-2.55	-2.12	-1.21	-1.21	-2.3	4.23	1.61	-0.19	2.62	2.99	1.03	0.36	0.21	0.7	1	3.89	1.83	0.119714
Nucleotide excision repair effect	7.91	7.65	4.41	4.49	5.87	9.47	4.79	3.03	5.78	1.68	5.42	9.11	5.36	8.47	5.99	4.64	6.59	9.67	5.8	5.67	11.95	11.95	6.18	1.41	3.51	18.79	6.71	10.58	4.03	5.62	7.65	4.06	6.56	5.93	10.4	6.77514
p38 Signaling Pathway	80.61	91.59	55.73	90.16	61.49	94.78	92.62	53.21	38.85	41.2	53.3	45.89	95.45	63.47	44.35	30.85	58.62	56.9	36.66	42.54	63.04	63.04	10.72	13.7	42.23	36.22	176.38	131.82	27.2	45.44	38.48	104.89	54.16	31.84	42.28	60.2774
p53 Signaling m Pathway	7.47	9.26	6.48	7.52	4.74	19.22	9.82	-0.09	4.91	-0.71	7.23	10.73	9.93	7.96	9.06	3.98	3.77	10.42	2.12	4.27	9.74	9.74	9.56	-1.75	1.64	5.76	14.55	13.92	4.61	6.51	0.16	7.9	-1.15	2.99	-3.46	6.25171
PAK Pathway	32.13	46.19	27.41	52.94	30.07	49.75	62.71	23.04	23.63	10.36	34.03	14.93	44.24	36.47	23.92	4.96	16.01	27.75	13.46	14.46	24.03	24.03	-9.21	10.07	21.83	9.63	88.57	51.66	26.7	16.91	3.83	72.49	25.37	10.19	16.57	28.0323
PPAR Pathway	14	15.15	9.73	21.46	6.79	14.68	24.92	3.26	-0.66	11.75	-3.54	1.7	13.72	3.64	5.65	0.48	11.25	2.55	4.13	-3.69	1.43	1.43	-10.3	0.29	12.46	-5.4	20.94	12.49	3.43	11.32	7.55	10.8	2.18	13.39	-5.79	6.66257
PTEN Pathway	-4.09	-2.56	1.98	-2.71	-2.04	-4.42	-0.49	-4.96	-4.61	-4.06	-2.84	-5.39	-2.64	-4.6	-2.31	2.63	-5.08	-2.4	1.59	-2.89	-0.52	-0.52	4.42	6.19	2.17	0.22	-4.68	-4.02	-2.48	0.07	-0.4	-1.62	0.89	3.56	0.62	-1.37114
RANK Signaling in Osteoclast Pathway	1.08	3.44	-0.41	6.56	-1.64	5.4	4.56	-4.44	-2.01	-2.54	0.2	0.32	2.57	-0.52	-0.63	-5.69	2.82	4.24	-2.94	7.56	0.93	0.93	3.22	-4.62	2.91	-3.28	15.02	10.33	5.29	6.8	-0.77	4.5	0.46	-0.09	5.31	1.85343
RAS Pathway	33.63	37.28	16.61	32.9	16.68	34.01	18.22	22.27	11.88	22.56	3.68	22.84	36.34	11.59	20.92	17.03	35.97	17.97	21.02	25.33	21.04	21.04	5.37	-9.38	4.09	31.39	55.99	73.09	15.79	21.42	21.45	14.26	13.31	11.53	39.84	22.8274
Regulation of telomere length and cellular immortalization effect	0.32	-0.28	-0.1	-0.39	0.64	-0.39	-1.09	-1.14	-3.28	-3.68	0.12	-1.07	0.08	-2.4	0.3	-1.65	-0.34	-1.49	1.25	1.08	-1.66	-1.66	1.64	-1.57	-1.77	1.22	0.55	2.53	-2.59	2.97	1.6	-1.27	-0.88	0.73	-0.56	-0.406571
RNA Polymerase II Complex Pathway	1.1	2.05	0.55	2.14	0.34	3.23	0.57	-0.09	4.06	-1.44	3.18	7.32	3.92	4.88	3.46	1.57	2.57	5.01	0.33	1.33	3.13	3.13	10.91	1.06	7.66	5.47	1.68	7.08	-3.95	9.68	14.09	2.73	5.81	3.11	13.72	3.754
Sister chromatid cohesion effect	1.53	1.48	0.95	0.67	0.49	2.43	-0.13	-0.37	1.99	-0.55	1.18	1.73	1.39	2.07	3.41	1.62	3.02	2.22	0.97	1.86	4.39	4.39	2.34	4.43	1.23	2.82	3.07	0.71	2.38	2.5	1.44	4.21	3.45	1.26	1.39	1.942
SMAD Pathway	-4.16	-5.02	1.08	-1.5	-7.67	-5.32	4.34	-2.83	-7.21	3.35	-10.07	-10.72	-8.76	-7.89	-6.09	-3.35	-9.96	-9.25	0.88	-8.52	-8.35	-8.35	-12.53	3.79	-16.19	-7.49	-6.31	-15.5	3.06	-8.19	-16.34	-13.74	-14.93	-7.12	-9.91	-6.76486
Spindle assembly and chromosome separation effect	3.82	2.81	2.34	2.47	3.16	0.81	2.27	5.18	2.73	4.51	4.34	4.34	3.92	3.33	1.12	2.88	2.82	2.33	3.75	2.07	0.6	0.6	-2.94	2.25	-1.35	4.06	2.31	1.32	-2.03	1.24	4.01	-0.29	-0.4	0	4.64	2.14343
Start of DNA replication in early S phase effect	2.76	4.16	2.16	2.16	0.74	4.59	0.5	-0.24	1.13	-1.14	0.71	4.87	2.11	2.66	2.81	0.66	4.62	4.62	-0.18	2.91	3.07	3.07	8.47	3.93	9.77	12.99	7.8	14.8	3.77	11.15	12.26	14.73	4.85	1.71	27.14	5.20343
STAT3_Pathway	50.45	65.64	53.15	61	50.96	67.35	59.61	43.89	44.15	42.73	47.72	36.99	74.59	60.45	40.13	27.59	39.19	44.28	35.64	34.19	44.75	44.75	6.14	22.22	38.66	35.98	125.79	113.78	12.93	34.04	30.36	84.56	44.83	29.1	40.93	48.2434
TGF beta Pathway	6.18	3.55	3.38	1.76	5.46	2.67	2.73	2.49	1.12	2.15	1.65	4.18	4.83	5.42	3.96	4.78	4.69	2.71	0.56	1.4	1.18	1.18	0	0.81	0	0.19	3.39	-1.78	3.26	0	-2.99	0	-1.36	-1.44	-1.68	1.898
TNF m Pathway	0	0	0	0	0.56	1.02	0	0	2.5	-0.69	0	0.8	0.84	0.63	1.14	0	0	1.93	3.38	0	1.64	1.64	1.29	1.09	0	1.7	1.64	2.65	-0.78	0.69	1.49	0	0.66	0	-0.01	0.737429
TNF p Pathway	0.69	1.12	2.15	1.85	-0.42	2.46	0.14	-0.51	0	-0.37	-0.13	-0.21	0.98	-0.62	1.88	0.4	1.79	1.05	2.32	-1.99	0.5	0.5	0.57	1.23	-2.46	-0.88	1.44	3.73	-0.04	4.37	2.24	-1.28	-1.02	0	-1.13	0.581429
TRAF m Pathway	0.8	-1.45	0.43	-1.79	-0.05	-0.97	-0.65	0.49	0.96	-0.11	-0.15	1.69	-0.51	-0.55	-0.32	0.52	0.09	1.31	-0.78	-1.83	0	0	3.57	0.46	-0.83	-0.99	-2.52	0.11	-0.78	0.1	1.18	-0.8	-1.42	-1.57	-1.64	-0.228571
TRAF p Pathway	10.37	14.32	10.53	13.45	8.31	13.46	12.13	1.63	4.12	5.75	2.03	1.71	12.41	9.07	7.67	0.88	7.21	5.41	6.76	8.26	5.2	5.2	4.03	4.71	9.38	2.24	26.83	31.28	-1.01	11.65	8.52	11.07	9.21	7.5	7.51	8.53714
Transcription of mRNA Pathway	2.25	3.09	0.69	1.53	-0.15	3.47	0.13	-0.72	3.54	-2.92	3.18	5.25	3.44	3.44	2.28	1.06	1.56	3.64	0.24	0.59	3	3	9.07	-0.28	3.75	3.64	0.59	5.04	-5.83	7.41	11.25	0.88	2.82	1.73	10.91	2.64486
Transition and termination of DNA replication effect	0.15	1.46	0.2	0.57	0.38	3.26	0.33	-0.2	-0.94	-2.3	0.75	2.88	-0.79	1.89	2.22	0.04	1.42	1.39	-0.12	0.21	2.26	2.26	3.29	4.28	3.17	9.54	3.57	5.15	0.1	5.78	4.65	0.35	4.29	0.61	11.99	2.11686
Translation Regulation of EIF4F activity	1.97	2.2	-0.96	2.02	-1.23	3.61	2.03	0.09	-0.54	0.28	-0.32	0	2.23	1.39	-1.37	-3.47	6.28	1.52	-0.51	2.2	2.95	2.95	1.74	-1.62	0.45	-0.63	3.05	4.59	-0.59	1.62	3.8	0.15	-0.62	1.55	3.29	1.14571
Ubiquitin Proteasome Pathway	3.68	2.63	-3.35	2.85	-2.45	10.67	3.83	-2.63	1.67	-9.14	7.95	8.41	5.25	5.7	6.6	-8.25	15.69	11.02	-5.9	11.72	7.56	7.56	16.19	0.19	14.9	8.78	13.98	32.1	5.61	21.61	28.47	12.28	11.68	1.62	21.75	7.72086
VEGF Pathway	-3.96	-4.03	-10.71	-0.02	-8.05	-2.74	-3.22	-5.6	-7.53	-9.07	-7.56	-6.91	-9.26	-6.61	-6.92	-10.65	-6.2	-6.94	-8.24	-7.49	-5.23	-5.23	-9.85	-7.45	-1.3	-7.88	7.78	0.27	0.33	3.14	0.98	3.3	-4.45	-8.44	-5.75	-4.89971
Wnt Pathway	15.89	14.56	6.14	16.18	9.69	32.69	17.08	5.01	3.54	-4.84	11.17	15.89	15.07	12.05	15.24	8.72	25.98	18.17	4.86	17.48	25.85	25.85	21.02	6.32	5.46	15.39	25.62	51.32	14.13	21.02	23.28	10.53	15.11	11.53	44.37	16.4963

## Sheet: Averaged
Pathway name	AHR Pathway	AKT Pathway	Androgen receptor Pathway	ATM Pathway	Brca1 as a transcription regulator effect	BRCA1 Pathway	cAMP Pathway	Caspase Cascade	CD40 Pathway	Cellular Anti-Apoptosis Pathway	Chemokine Pathway	Chromatin Pathway	Circadian Pathway	CREB Pathway	Cytokine Network Pathway	DNA Repair Mechanisms Pathway	DNA-damage-induced apoptosis effect	DNA-damage-induced responses effect	EGFR Pathway	ErbB Family Pathway	ERK Signaling Pathway	Erythropoeitin Pathway	Estrogen Pathway	Fas m Signaling Pathway	Fas p Signaling Pathway	FLT3 Signaling Pathway	Glucocorticoid Receptor Pathway	GPCR Pathway	G-protein signaling Cross-talk between Ras-family GTPases	Growth Hormone Pathway	GSK3 Pathway	Hedgehog Pathway	HGF Pathway	HIF1Alpha Pathway	Hypoxia-induced EMT in cancer and fibrosis 3	IGF1R Signaling Pathway	IL 10 Pathway	IL 2 Pathway	IL 6 Pathway	ILK Pathway	Integrin SIgnaling Pathway	Interferon Pathway	IP3 Pathway	JAK mStat Pathway	JNK Pathway	MAPK Family Pathway	MAPK Signaling Pathway	Mismatch repair effect	Mismatch Repair Pathway
Basal	0.629333	49.8033	20.0687	3.66	-1.19933	8.958	27.8687	-24.0313	0.306	21.32	15.0067	7.14533	-0.0786667	31.0933	3.32867	5.98333	4.55067	2.53267	1.70333	1.53133	88.8	5.666	33.7373	5.47667	-0.573333	3.76133	19.5913	32.6847	-1.30467	2.91267	47.424	9.204	4.09867	4.26133	-0.736667	10.2147	2.65933	2.42267	14.8467	84.552	40.882	5.42933	11.0333	0.238	42.9087	13.5753	74.6773	1.924	4.096
Bladder	1.05596	30.8483	15.9054	0.01	0.359615	2.18308	24.0765	-15.3362	2.61577	9.23596	16.0229	0.948462	-0.250577	19.609	2.44788	0.503077	0.641538	0.262115	8.27865	6.03692	36.0212	12.2379	18.7227	2.27019	1.30865	4.83615	14.4927	22.5796	2.13635	3.95231	13.8937	0.523462	6.78923	4.66212	0.736154	7.90923	3.50846	10.1479	10.409	27.4708	15.4988	6.64442	11.2656	1.01096	23.4071	21.7687	32.9881	0.839231	1.19231
Glioblastoma	1.42088	90.3979	27.6371	-2.91559	-3.21912	19.3374	66.4462	-44.0921	4.77	41.1162	29.4756	6.14176	1.41324	31.5056	5.39647	12.5576	12.2265	8.19588	15.515	1.21235	149.384	8.00941	46.7974	11.3659	2.88941	4.88912	47.5124	49.6962	-4.71824	0.443235	45.0835	6.29294	12.5168	11.5471	4.39206	-3.20441	7.57618	16.9268	44.0729	140.385	69.0329	12.2562	5.28088	1.86059	69.995	53.0844	125.745	7.00853	11.8776
Liver	2.368	25.703	3.982	-1.983	1.527	15.623	14.691	-20.287	4.269	3.689	13.926	3.507	-0.362	9.252	0.991	7.103	5.389	3.16	9.548	8.744	43.849	13.242	19.391	7.276	0.196	4.958	22.853	18.739	2.725	0.519	12.705	2.636	9.454	7.806	1.154	6.012	1.189	8.321	5.078	37.821	27.89	4.634	6.9	0.153	21.141	23.908	42.774	5.268	9.456
Lung	1.01209	12.841	-6.9236	1.5807	0.671744	10.3498	16.5487	-3.35419	2.58	0.537791	4.3686	1.97953	-0.0590698	-3.80453	-0.126744	7.95721	5.45756	2.98512	-4.60035	4.92407	27.269	-0.256163	14.5181	5.34674	0.176512	3.52535	9.98023	9.23477	0.147674	-4.98837	15.084	1.69651	-1.81581	6.77023	3.14035	-1.93698	0.428953	0.116395	7.96802	19.8581	9.29767	1.41547	-1.91884	-0.0912791	8.80419	6.31814	14.6629	2.79547	4.79977
Oral and tongue	1.65346	34.0977	9.67885	2.60615	-0.293846	3.81154	22.8177	-15.4958	1.60308	10.0923	16.9492	1.28462	0.0819231	17.0969	3.33385	-1.01308	1.73923	0.986538	4.915	4.23115	58.7685	7.53808	17.9865	3.97192	1.22423	3.94654	19.0531	19.4435	0.918462	4.46192	14.1573	1.08154	5.93115	6.33962	1.27038	5.79	4.38077	7.20346	20.1927	43.4077	25.9312	4.18538	8.07731	1.44154	22.2227	21.5827	44.7219	1.63077	2.55346
Primary melanoma	0.629333	49.8033	20.0687	3.66	-1.19933	8.958	27.8687	-24.0313	0.306	21.32	15.0067	7.14533	-0.0786667	31.0933	3.32867	5.98333	4.55067	2.53267	1.70333	1.53133	88.8	5.666	33.7373	5.47667	-0.573333	3.76133	19.5913	32.6847	-1.30467	2.91267	47.424	9.204	4.09867	4.26133	-0.736667	10.2147	2.65933	2.42267	14.8467	84.552	40.882	5.42933	11.0333	0.238	42.9087	13.5753	74.6773	1.924	4.096
Prostate	0.4285	9.748	6.8255	1.115	0.2735	2.3485	15.28	-6.53	1.1245	3.392	7.6665	0.726	0.1045	9.3655	0.9705	0.372	1.122	0.595	3.2335	3.2775	15.9105	4.77	6.687	0.8695	0.552	1.36	3.6815	10.563	0.766	2.4265	6.3145	0.203	2.154	1.878	1.318	5.126	0.7775	5.144	3.053	13.316	8.0375	3.035	5.851	0.2775	7.3745	7.5025	14.037	0.6275	0.747
Renal	-0.136	50.3931	0.879714	2.31686	4.83571	7.19771	23.4623	0.741714	1.38314	7.926	26.6731	1.23229	-1.28343	2.38086	2.22486	1.904	3.46171	1.764	2.26114	1.89686	46.2697	6.69429	10.7889	3.30543	1.98714	3.52914	26.6514	7.81057	1.04857	-3.86886	3.88686	1.60571	8.006	3.49571	-1.68371	5.06057	4.14886	7.678	21.8894	18.6694	9.36657	3.59771	2.56886	0.898	31.6291	24.7623	26.1766	2.93829	4.73257
[truncated: 32 more columns]
