# Supplementary material for: Signaling pathways activation profiles make better markers of cancer than expression of individual genes
Source: Oncotarget. 2014 Aug 23;5(20):10198–205. doi: 10.18632/oncotarget.2548 (PMC4259415; doi:10.18632/oncotarget.2548)
Supplement: Supplementary file 4 [file oncotarget-05-10198-s004.xlsx]

## Sheet: AUC1_vs_AUC2
AUC1
Cancer type	AHR_Pathway	AKT_Pathway	Androgen_receptor_Pathway	ATM_Pathway	Brca1_as_a_transcription_regulator_effect	BRCA1_Pathway	cAMP_Pathway	Caspase_Cascade	CD40_Pathway	Cellular_Anti-Apoptosis_Pathway	Chemokine_Pathway	Chromatin_Pathway	Circadian_Pathway	CREB_Pathway	Cytokine_Network_Pathway	DNA_Repair_Mechanisms_Pathway	DNA-damage-induced_apoptosis_effect	DNA-damage-induced_responses_effect	EGFR_Pathway	ErbB_Family_Pathway	ERK_Signaling_Pathway	Erythropoeitin_Pathway	Estrogen_Pathway	Fas_m_Signaling_Pathway	Fas_p_Signaling_Pathway	FLT3_Signaling_Pathway	Glucocorticoid_Receptor_Pathway	GPCR_Pathway	G-protein_signaling_Cross-talk_between_Ras-family_GTPases	Growth_Hormone_Pathway	GSK3_Pathway	Hedgehog _Pathway	HGF_Pathway	HIF1Alpha_Pathway	Hypoxia-induced_EMT_in_cancer_and_fibrosis_3	IGF1R_Signaling_Pathway	IL_10_Pathway	IL_2_Pathway	IL_6_Pathway	ILK_Pathway	Integrin_SIgnaling_Pathway	Interactions Report	Interferon_Pathway	IP3_Pathway	JAK_mStat_Pathway	JNK_Pathway	MAPK_Family_Pathway	MAPK_Signaling _Pathway	Mismatch_repair_effect
basal	0.53201	0.745487	0.776173	0.714681	0.709507	0.597353	0.62515	0.740553	0.622142	0.789049	0.594104	0.906378	0.608905	0.834176	0.584717	0.598797	0.625632	0.626474	0.524549	0.688327	0.802166	0.540794	0.803851	0.615884	0.738387	0.545247	0.544164	0.784115	0.757401	0.720578	0.895307	0.964621	0.543803	0.582792	0.783875	0.858243	0.547413	0.638267	0.515524	0.827437	0.774248	0.709507	0.674368	0.740553	0.580385	0.787485	0.582431	0.807942	0.529964
bladder	0.554928	0.557692	0.71891	0.665024	0.522436	0.793029	0.515184	0.557772	0.535617	0.555128	0.508413	0.736859	0.533413	0.679006	0.554247	0.697436	0.848758	0.860497	0.647837	0.577724	0.604047	0.641426	0.50629	0.765264	0.550441	0.50028	0.622236	0.565945	0.711458	0.765064	0.536859	0.722115	0.5127	0.636178	0.657813	0.713502	0.504006	0.592107	0.609095	0.561378	0.563702	0.56246	0.595873	0.715946	0.534295	0.510256	0.528606	0.526202	0.779527
glioblastoma	0.616621	0.882638	0.860636	0.746751	0.765675	0.864284	0.943798	0.948985	0.754047	0.96523	0.75	0.877679	0.827576	0.84251	0.731931	0.722982	0.920771	0.95554	0.883379	0.651961	0.95326	0.612688	0.920315	0.894551	0.743502	0.568627	0.918491	0.897116	0.875912	0.551357	0.88868	0.865196	0.762483	0.821819	0.833846	0.760203	0.835499	0.768297	0.899795	0.965686	0.9377	0.742134	0.917807	0.524567	0.751767	0.934109	0.910853	0.95782	0.81686
hepatocellular	0.787057	0.569858	0.578901	0.758156	0.62305	0.730851	0.669149	0.706028	0.69805	0.64273	0.519504	0.648582	0.506915	0.528723	0.582092	0.598404	0.609929	0.641844	0.744681	0.672695	0.537589	0.794681	0.575886	0.688653	0.636879	0.624645	0.612589	0.542021	0.812766	0.568972	0.556738	0.629965	0.735106	0.642199	0.557979	0.661347	0.601241	0.54078	0.716667	0.520922	0.601418	0.573404	0.510638	0.603546	0.577128	0.50922	0.640603	0.576596	0.706028
lung	0.53892	0.7616	0.857925	0.592995	0.540359	0.6574	0.665613	0.740009	0.568187	0.792335	0.790754	0.512559	0.512503	0.863429	0.81147	0.700553	0.616759	0.625649	0.895575	0.650937	0.704053	0.791714	0.594011	0.589467	0.628584	0.526163	0.678793	0.691042	0.534517	0.842995	0.51335	0.519474	0.783868	0.594491	0.757677	0.803511	0.720535	0.716443	0.674108	0.66804	0.676648	0.602478	0.731796	0.801451	0.689574	0.781469	0.770321	0.734223	0.5208
oral	0.637724	0.569838	0.58343	0.74559	0.581188	0.672499	0.515977	0.61177	0.585237	0.57432	0.646544	0.60989	0.540775	0.657027	0.65963	0.760628	0.664835	0.659847	0.617481	0.508748	0.63382	0.60295	0.536943	0.539257	0.575116	0.563114	0.581984	0.568392	0.606348	0.823019	0.53022	0.617843	0.613433	0.53904	0.52675	0.651388	0.682331	0.53369	0.670041	0.600492	0.595576	0.640471	0.502675	0.665486	0.730842	0.521183	0.626807	0.618277	0.582924
primary melanoma	0.657631	0.619733	0.567574	0.779034	0.756809	0.581578	0.588386	0.59481	0.80203	0.598664	0.577081	0.503726	0.849178	0.659044	0.767472	0.604702	0.564363	0.593525	0.546377	0.709147	0.649795	0.595195	0.624229	0.515288	0.834275	0.785586	0.503854	0.559866	0.816418	0.522867	0.556398	0.524923	0.513618	0.543679	0.717112	0.571942	0.709661	0.605601	0.58723	0.616907	0.649281	0.518628	0.739722	0.719553	0.552415	0.605087	0.526079	0.582991	0.502184
prostate	0.597702	0.823529	0.500552	0.540625	0.541544	0.734835	0.678033	0.641912	0.611581	0.68079	0.636029	0.690349	0.580699	0.526746	0.591085	0.696783	0.707904	0.725735	0.557721	0.519945	0.813052	0.524448	0.810294	0.827114	0.505055	0.704963	0.877941	0.649816	0.592923	0.703952	0.734191	0.785294	0.619301	0.781893	0.504136	0.638051	0.649357	0.508088	0.800368	0.733548	0.682445	0.600276	0.559835	0.570221	0.566176	0.808088	0.734283	0.734743	0.682996
renal	0.667982	0.720789	0.647026	0.675542	0.967593	0.636687	0.501167	0.762146	0.574597	0.533685	0.739411	0.597499	0.77493	0.685325	0.615231	0.640912	0.531406	0.505448	0.529572	0.628238	0.501946	0.604447	0.667148	0.584214	0.688771	0.520956	0.72179	0.682991	0.660978	0.727626	0.777154	0.512618	0.670595	0.657977	0.847804	0.608227	0.652307	0.511451	0.678321	0.682435	0.676765	0.908227	0.529961	0.638132	0.621957	0.639911	0.641523	0.599944	0.632907
AUC2
Cancer type	AHR_Pathway	AKT_Pathway	Androgen_receptor_Pathway	ATM_Pathway	Brca1_as_a_transcription_regulator_effect	BRCA1_Pathway	cAMP_Pathway	Caspase_Cascade	CD40_Pathway	Cellular_Anti-Apoptosis_Pathway	Chemokine_Pathway	Chromatin_Pathway	Circadian_Pathway	CREB_Pathway	Cytokine_Network_Pathway	DNA_Repair_Mechanisms_Pathway	DNA-damage-induced_responses_effect	DNA-damage-induced_apoptosis_effect	EGFR_Pathway	ErbB_Family_Pathway	ERK_Signaling_Pathway	Erythropoeitin_Pathway	Estrogen_Pathway	Fas_m_Signaling_Pathway	Fas_p_Signaling_Pathway	FLT3_Signaling_Pathway	Glucocorticoid_Receptor_Pathway	GPCR_Pathway	G-protein_signaling_Cross-talk_between_Ras-family_GTPases	Growth_Hormone_Pathway	GSK3_Pathway	Hedgehog_Pathway	HGF_Pathway	HIF1Alpha_Pathway	Hypoxia-induced_EMT_in_cancer_and_fibrosis_3	IGF1R_Signaling_Pathway	IL_10_Pathway	IL_2_Pathway	IL_6_Pathway	ILK_Pathway	Integrin_SIgnaling_Pathway	Interactions_Report	Interferon_Pathway	IP3_Pathway	JAK_mStat_Pathway	JNK_Pathway	MAPK_Family_Pathway	MAPK_Signaling_Pathway	Mismatch_repair_effect
basal	0.660342	0.694562	0.682386	0.661158	0.635404	0.670693	0.691149	0.692684	0.645969	0.694809	0.679363	0.700477	0.719374	0.704234	0.677256	0.643669	0.586075	0.616598	0.669891	0.668788	0.698712	0.667638	0.694437	0.670337	0.672428	0.666435	0.684127	0.682965	0.666986	0.696896	0.697731	0.726119	0.671631	0.642319	0.676962	0.692971	0.657358	0.670023	0.685761	0.697468	0.678957	0.697052	0.662297	0.693987	0.595374	0.693268	0.672528	0.690728	0.622864
bladder	0.62871	0.692636	0.677055	0.76067	0.683179	0.721309	0.696131	0.690078	0.678396	0.702922	0.67575	0.727467	0.617548	0.695979	0.779971	0.728275	0.79383	0.789161	0.64898	0.65772	0.698098	0.651351	0.692493	0.674407	0.660296	0.667258	0.688952	0.684667	0.610052	0.660348	0.695739	0.72298	0.671959	0.657007	0.663933	0.671489	0.655433	0.671522	0.684872	0.695857	0.68409	0.645473	0.697729	0.691401	0.634847	0.69337	0.688143	0.692171	0.77074
glioblastoma	0.689314	0.723797	0.725461	0.718415	0.714322	0.723698	0.741651	0.735218	0.690977	0.720614	0.732363	0.715875	0.710318	0.741755	0.705646	0.69131	0.795909	0.723788	0.730245	0.744402	0.731857	0.729655	0.711863	0.72686	0.735629	0.702309	0.705534	0.73014	0.775952	0.727925	0.713316	0.693318	0.723431	0.686928	0.701221	0.748262	0.720406	0.712365	0.717511	0.723963	0.737141	0.69528	0.705267	0.741934	0.729949	0.728833	0.71891	0.730189	0.758939
hepatocellular	0.65088	0.65927	0.658813	0.641072	0.635803	0.650382	0.66811	0.653832	0.641455	0.649801	0.650162	0.621888	0.623791	0.657526	0.653147	0.645719	0.595947	0.604775	0.644191	0.652424	0.658191	0.654431	0.657195	0.623759	0.610372	0.647631	0.653441	0.657076	0.681862	0.652948	0.657318	0.637533	0.65602	0.665748	0.62762	0.657939	0.628983	0.642984	0.660195	0.65639	0.654615	0.602793	0.654746	0.643518	0.630102	0.65521	0.652417	0.653523	0.631413
lung	0.610583	0.684499	0.663518	0.643109	0.627678	0.645329	0.683565	0.675153	0.649842	0.676355	0.681197	0.660046	0.653903	0.676526	0.702545	0.639435	0.604288	0.626549	0.65802	0.670959	0.684011	0.663464	0.671812	0.659502	0.67312	0.654352	0.660708	0.678297	0.63717	0.656326	0.6738	0.648349	0.66125	0.642743	0.697455	0.653378	0.672665	0.663839	0.679093	0.683389	0.674134	0.711433	0.671746	0.669465	0.596165	0.685523	0.679731	0.680997	0.573883
oral	0.631392	0.653086	0.647398	0.642046	0.642882	0.621013	0.652027	0.64844	0.635497	0.652853	0.655384	0.59217	0.628924	0.654335	0.673294	0.607949	0.650376	0.617033	0.649318	0.636467	0.653675	0.624096	0.640414	0.635137	0.652689	0.634481	0.639877	0.646647	0.64063	0.650159	0.638919	0.666019	0.640409	0.665526	0.604749	0.657832	0.658669	0.641318	0.651193	0.662309	0.64369	0.595304	0.646448	0.653939	0.641861	0.648424	0.645977	0.647028	0.623036
primary melanoma	0.657583	0.69376	0.669804	0.654122	0.645245	0.639896	0.684724	0.676476	0.666535	0.674564	0.688969	0.681602	0.663015	0.684341	0.694979	0.617995	0.617861	0.618534	0.680447	0.688416	0.695259	0.674383	0.679674	0.624868	0.607576	0.666399	0.670975	0.69135	0.693679	0.671235	0.68508	0.651201	0.691914	0.648515	0.675888	0.672085	0.677958	0.685397	0.684861	0.693422	0.683601	0.657535	0.683407	0.689987	0.645855	0.683866	0.685373	0.685844	0.61211
prostate	0.649115	0.67683	0.674581	0.64893	0.67474	0.690656	0.682789	0.681843	0.66828	0.688079	0.685674	0.629906	0.651671	0.678716	0.71638	0.670259	0.649055	0.638934	0.663635	0.668827	0.687832	0.661258	0.683565	0.689367	0.681882	0.6483	0.665708	0.681069	0.650414	0.687092	0.682999	0.709356	0.642851	0.670892	0.697406	0.644593	0.648276	0.671538	0.675898	0.693014	0.681983	0.705469	0.6624	0.667353	0.660069	0.684215	0.675749	0.687128	0.638281
renal	0.627878	0.704143	0.682132	0.648626	0.67835	0.653906	0.702515	0.685884	0.662351	0.69246	0.701381	0.669859	0.695043	0.691684	0.695039	0.641923	0.656428	0.656858	0.6718	0.667889	0.698938	0.666442	0.68383	0.653236	0.690773	0.675266	0.678835	0.691707	0.678541	0.685621	0.691532	0.683356	0.700773	0.649077	0.616491	0.673892	0.671254	0.669329	0.687138	0.702576	0.692338	0.622832	0.686637	0.704977	0.677068	0.699273	0.695898	0.692184	0.649704
[truncated: 32 more columns]
