# Supplementary material for: Signaling pathways activation profiles make better markers of cancer than expression of individual genes
Source: Oncotarget. 2014 Aug 23;5(20):10198–205. doi: 10.18632/oncotarget.2548 (PMC4259415; doi:10.18632/oncotarget.2548)
Supplement: Supplementary file 5 [file oncotarget-05-10198-s005.xlsx]

## Sheet: 1_against_all
ID	AUC-renal	AUC-basal_cell	AUC-melanoma	AUC-oral	AUC-liver	AUC-lung	AUC-bladder	AUC-prostate	AUC-glioblastoma
A1BG	0.542524	0.803129	0.812436	0.733806	0.964894	0.649018	0.653045	0.855882	0.645463
A1BG.AS1	0.799444	0.845487	0.532374	0.618855	0.590071	0.71235	0.78101	0.716544	0.757182
A1CF	0.968538	0.66787	0.664311	0.559717	0.708865	0.740602	0.611458	0.507721	0.674989
A2M	0.663813	0.55716	0.846351	0.651677	0.542199	0.569316	0.580609	0.592647	0.95953
A2M.AS1	0.854141	0.734055	0.872045	0.71284	0.843972	0.58783	0.849519	0.733824	0.668947
A2ML1	0.793552	0.653911	0.789568	0.792799	0.510638	0.632253	0.611538	0.63989	0.539672
A4GALT	0.691051	0.668111	0.72816	0.53369	0.641844	0.74396	0.936779	0.631066	0.685819
A4GNT	0.850028	0.819495	0.818345	0.727588	0.677305	0.504233	0.851843	0.901471	0.843023
AA06	0.745081	0.737665	0.68962	0.718768	0.57766	0.540133	0.518109	0.638235	0.558026
AAAS	0.686381	0.570638	0.580164	0.538028	0.557447	0.608151	0.72516	0.833088	0.536822
AACS	0.660589	0.914561	0.866393	0.507808	0.774468	0.817114	0.598478	0.507904	0.883265
AACSP1	0.776209	0.699639	0.506166	0.540197	0.786879	0.705351	0.883894	0.713603	0.550616
AADAC	0.768482	0.602166	0.85149	0.617264	0.60922	0.79177	0.659696	0.624265	0.771375
AADACL2	0.883268	0.690012	0.897482	0.787305	0.549291	0.565252	0.659215	0.569118	0.753306
AADAT	0.778321	0.69988	0.652621	0.642713	0.976241	0.690562	0.719631	0.601287	0.654013
AAED1	0.576209	0.677738	0.718911	0.74812	0.662766	0.750903	0.598397	0.671875	0.745896
AAGAB	0.507282	0.655355	0.543679	0.592828	0.587589	0.860522	0.660497	0.843199	0.841541
AAK1	0.718177	0.745487	0.575026	0.792582	0.726241	0.513886	0.551843	0.718382	0.99829
AAMDC	0.70517	0.806017	0.563207	0.529063	0.648936	0.756604	0.553446	0.623713	0.909371
AAMP	0.591329	0.714801	0.556012	0.62059	0.601064	0.776135	0.702885	0.940993	0.597127
AANAT	0.677043	0.66426	0.663669	0.684644	0.764894	0.747121	0.849599	0.950368	0.676357
AAR2	0.528516	0.588207	0.556783	0.652111	0.637234	0.666911	0.726683	0.516544	0.939466
AARS	0.55164	0.65006	0.768499	0.714575	0.603191	0.710093	0.79351	0.707169	0.651505
AARS2	0.805447	0.549218	0.764645	0.566657	0.7	0.574509	0.711378	0.529044	0.797424
AARSD1	0.749416	0.733093	0.777235	0.775304	0.503191	0.809438	0.97508	0.695404	0.601003
AASDH	0.632574	0.520337	0.523638	0.508097	0.746099	0.698295	0.594712	0.531434	0.583903
AASDHPPT	0.549194	0.700361	0.563977	0.553065	0.503546	0.74159	0.665705	0.562684	0.766416
AASS	0.83035	0.858484	0.635406	0.598901	0.91844	0.530424	0.577083	0.50625	0.840401
AATF	0.758977	0.612756	0.636691	0.541498	0.566667	0.517103	0.538141	0.66875	0.689808
AATK	0.725625	0.738387	0.919065	0.758531	0.652128	0.529521	0.566266	0.659191	0.932513
ABAT	0.940967	0.793502	0.515673	0.617553	0.737589	0.707044	0.607212	0.534375	0.602827
ABCA1	0.791217	0.609146	0.664183	0.555813	0.70461	0.808704	0.507692	0.625	0.882695
ABCA11P	0.64647	0.537906	0.605858	0.628832	0.848227	0.625593	0.837981	0.522426	0.742704
ABCA12	0.521623	0.505415	0.865108	0.711249	0.546809	0.760104	0.663702	0.833088	0.594961
ABCA13	0.755086	0.890734	0.931141	0.826778	0.592199	0.566494	0.823878	0.683824	0.768012
ABCA17P	0.801445	0.505174	0.729959	0.721515	0.573759	0.617126	0.513061	0.751838	0.772116
ABCA2	0.547638	0.873646	0.660843	0.535281	0.567376	0.885132	0.688942	0.524081	0.973324
ABCA3	0.979655	0.508544	0.623073	0.502024	0.771986	0.821743	0.633173	0.758272	0.54275
ABCA4	0.66537	0.764862	0.797533	0.571429	0.691489	0.87802	0.860497	0.615809	0.630415
ABCA5	0.504503	0.801444	0.600976	0.559861	0.535106	0.553624	0.726522	0.511581	0.718878
ABCA6	0.895275	0.626474	0.891059	0.599913	0.538652	0.668774	0.944071	0.562132	0.781236
ABCA7	0.782768	0.59639	0.631295	0.542799	0.586879	0.588564	0.621154	0.697978	0.680461
ABCA8	0.57821	0.718893	0.57297	0.710526	0.527305	0.706762	0.81883	0.64761	0.585499
ABCA9	0.862034	0.862575	0.55704	0.68797	0.64539	0.659291	0.740705	0.715993	0.75456
ABCB1	0.762201	0.751865	0.828366	0.519086	0.598582	0.896816	0.621234	0.537316	0.571477
ABCB10	0.525514	0.611552	0.507708	0.614662	0.707447	0.506717	0.546154	0.668934	0.70383
ABCB11	0.64786	0.687726	0.636691	0.642857	0.9	0.684466	0.9625	0.737132	0.647287
ABCB4	0.654641	0.553911	0.716984	0.714286	0.779078	0.698888	0.944952	0.729412	0.851915
ABCB5	0.722012	0.638989	0.677544	0.721805	0.684397	0.752427	0.878446	0.996324	0.711411
ABCB6	0.503947	0.538869	0.506937	0.575043	0.550355	0.829138	0.836859	0.509926	0.578431
ABCB7	0.534519	0.716486	0.597379	0.596009	0.640426	0.65026	0.78726	0.583824	0.784428
ABCB8	0.650028	0.797353	0.581192	0.710526	0.595035	0.720027	0.809696	0.61636	0.771204
ABCB9	0.725292	0.782671	0.613566	0.645604	0.559574	0.53511	0.528446	0.815257	0.845873
ABCC1	0.691718	0.965102	0.649024	0.554656	0.552837	0.622996	0.807692	0.523713	0.662335
ABCC10	0.73174	0.532852	0.874615	0.539184	0.857447	0.593757	0.870833	0.506618	0.629959
ABCC11	0.801556	0.79278	0.809353	0.611625	0.616667	0.509201	0.850801	0.950735	0.800388
ABCC12	0.673152	0.944404	0.660072	0.667293	0.657801	0.716019	0.761298	0.878676	0.971386
ABCC13	0.780156	0.759928	0.758993	0.793233	0.56383	0.557349	0.682452	0.852022	0.77907
ABCC2	0.776431	0.660409	0.836588	0.568537	0.687234	0.8021	0.833654	0.599816	0.509234
ABCC3	0.639466	0.745848	0.744861	0.581839	0.767376	0.867182	0.823077	0.805147	0.639877
ABCC4	0.629127	0.527557	0.544964	0.534413	0.560284	0.507959	0.79984	0.738971	0.670657
ABCC5	0.579655	0.599759	0.731244	0.709803	0.781206	0.650711	0.723397	0.649632	0.786594
ABCC6	0.904614	0.638989	0.625899	0.510844	0.938298	0.547302	0.857532	0.794485	0.635659
ABCC8	0.852752	0.81769	0.816547	0.816223	0.765957	0.670637	0.663782	0.612132	0.998974
ABCC9	0.632018	0.509025	0.852518	0.736119	0.912057	0.586701	0.800721	0.823897	0.552326
ABCD1	0.678933	0.599519	0.577852	0.56391	0.699291	0.678313	0.809054	0.575184	0.569767
ABCD2	0.879711	0.67148	0.730216	0.868132	0.556738	0.682208	0.804327	0.517279	0.923735
ABCD3	0.775097	0.592539	0.794707	0.59225	0.531206	0.668379	0.549199	0.615257	0.753192
ABCD4	0.751751	0.52154	0.645683	0.787739	0.79539	0.593475	0.610497	0.957169	0.761172
ABCE1	0.60478	0.516005	0.680884	0.59572	0.58156	0.623391	0.683253	0.585662	0.755358
ABCF1	0.713396	0.504934	0.566033	0.730191	0.665603	0.626214	0.714984	0.750368	0.663361
ABCF2	0.5801	0.521059	0.701439	0.563765	0.555319	0.792335	0.958253	0.658272	0.530666
ABCF3	0.630128	0.515523	0.52518	0.564199	0.52234	0.777207	0.705128	0.770956	0.795372
ABCG1	0.715953	0.632732	0.524923	0.739445	0.50461	0.897832	0.577484	0.590993	0.766986
ABCG2	0.687604	0.790614	0.869733	0.612927	0.71773	0.891736	0.512821	0.538787	0.77223
ABCG4	0.778988	0.909747	0.538284	0.606131	0.592199	0.677072	0.589423	0.772978	0.944938
ABCG5	0.706226	0.691336	0.799974	0.566657	0.901773	0.761543	0.804968	0.835846	0.639535
ABCG8	0.696498	0.68231	0.681655	0.728456	0.901773	0.745146	0.885978	0.757904	0.705426
ABHD1	0.69522	0.644404	0.665082	0.626084	0.684397	0.77176	0.865625	0.832904	0.505358
ABHD10	0.623013	0.883514	0.558582	0.659341	0.535816	0.61769	0.525962	0.588971	0.611263
ABHD11	0.802223	0.588688	0.542909	0.650231	0.552128	0.749718	0.884375	0.718934	0.531122
ABHD12	0.631573	0.616125	0.574512	0.809138	0.688652	0.747629	0.702324	0.592831	0.584587
ABHD12B	0.894942	0.746811	0.834532	0.79786	0.780142	0.564518	0.560096	0.790625	0.829115
ABHD13	0.80567	0.656318	0.518499	0.71631	0.587943	0.610465	0.705689	0.733088	0.565777
ABHD14A	0.636131	0.656558	0.838129	0.514459	0.702128	0.703375	0.785577	0.506801	0.769266
ABHD14B	0.63035	0.736943	0.533402	0.535281	0.771986	0.511346	0.558253	0.844669	0.872549
ABHD15	0.753419	0.547292	0.54445	0.605263	0.846809	0.718164	0.894631	0.761581	0.759804
ABHD16A	0.551751	0.542479	0.660329	0.514025	0.670567	0.638688	0.688622	0.572059	0.571135
ABHD16B	0.616732	0.608303	0.607914	0.612782	0.606383	0.645631	1	0.566176	0.616279
ABHD2	0.617232	0.623827	0.621017	0.561018	0.733333	0.552269	0.773478	0.520588	0.77622
ABHD3	0.534297	0.69627	0.609198	0.549161	0.602837	0.599289	0.649038	0.567647	0.638851
ABHD4	0.722957	0.684958	0.529034	0.500578	0.605674	0.73047	0.679808	0.796691	0.744186
ABHD5	0.737076	0.913839	0.915982	0.534847	0.604965	0.78923	0.647276	0.663603	0.849407
ABHD6	0.637132	0.892419	0.696043	0.691585	0.61844	0.731937	0.871795	0.627757	0.620497
ABHD8	0.870039	0.750181	0.691161	0.558704	0.704965	0.584161	0.59391	0.897794	0.98461
ABI1	0.611673	0.637545	0.782374	0.593696	0.878369	0.520434	0.545192	0.534743	0.646717
ABI2	0.618232	0.731649	0.867677	0.539618	0.502837	0.510499	0.586298	0.559191	0.545486
ABI3	0.789883	0.650542	0.733299	0.530509	0.72305	0.64247	0.599279	0.604412	0.617419
ABI3BP	0.844024	0.926835	0.510534	0.797137	0.545745	0.700723	0.51883	0.714154	0.76368
ABL1	0.627682	0.579061	0.555498	0.567525	0.567376	0.511515	0.753285	0.531066	0.918263
ABL2	0.590217	0.583875	0.923433	0.784847	0.753191	0.526868	0.759295	0.771691	0.563497
ABLIM1	0.687938	0.771119	0.81629	0.548005	0.734397	0.516426	0.509455	0.79614	0.855335
ABLIM2	0.774097	0.723706	0.594039	0.577646	0.619149	0.683506	0.632692	0.681618	0.904925
ABLIM3	0.819011	0.701083	0.812693	0.590226	0.540426	0.71585	0.645593	0.519669	0.76197
ABO	0.625792	0.707581	0.726619	0.597744	0.691135	0.80464	0.89367	0.850919	0.731076
ABP1	0.894719	0.541516	0.614594	0.546703	0.639007	0.914258	0.798638	0.685846	0.686617
ABR	0.949972	0.677016	0.528777	0.548872	0.632979	0.546286	0.617708	0.557721	0.978796
ABRA	0.739855	0.714801	0.714029	0.961538	0.570922	0.788835	0.754006	0.560662	0.74031
ABRACL	0.52796	0.506619	0.532117	0.543378	0.739716	0.544818	0.547997	0.518015	0.56042
ABT1	0.559088	0.578821	0.51927	0.506362	0.604255	0.616505	0.707532	0.713971	0.632353
ABTB1	0.780545	0.773285	0.668037	0.793667	0.779433	0.777772	0.581731	0.645404	0.958504
ABTB2	1	0.933333	0.719938	0.548005	0.875532	0.824735	0.809215	0.531434	0.608413
ACAA1	0.798999	0.596631	0.543936	0.506362	0.725887	0.60832	0.510417	0.54614	0.648313
ACAA2	0.620345	0.684236	0.766958	0.733806	0.696809	0.733179	0.663301	0.703309	0.552782
ACACA	0.815898	0.575211	0.701182	0.573164	0.681206	0.551253	0.777163	0.718566	0.730962
ACACB	0.776209	0.974729	0.674717	0.706189	0.756738	0.617408	0.673718	0.505515	0.750798
ACAD10	0.735297	0.841155	0.620761	0.618132	0.553191	0.742549	0.932372	0.799816	0.572161
ACAD8	0.760645	0.707341	0.758993	0.536003	0.559574	0.898453	0.75609	0.70625	0.658687
ACAD9	0.735742	0.877256	0.862025	0.732071	0.572695	0.570163	0.6375	0.523346	0.569311
ACADL	0.730962	0.552347	0.546763	0.691006	0.592908	0.856401	0.60641	0.681985	0.904811
ACADM	0.740745	0.720818	0.639517	0.687392	0.598582	0.754572	0.679247	0.698529	0.710556
ACADS	0.656253	0.740313	0.584532	0.60295	0.970213	0.687345	0.60649	0.615441	0.669175
ACADSB	0.940411	0.765824	0.567575	0.504627	0.552128	0.73126	0.582131	0.771507	0.631669
ACADVL	0.725959	0.682792	0.637975	0.669173	0.760284	0.672782	0.646795	0.534559	0.514478
ACAN	0.68249	0.613237	0.838129	0.532099	0.56383	0.526417	0.875801	0.575735	0.683311
ACAP1	0.772096	0.804091	0.804728	0.620012	0.533688	0.62373	0.60649	0.912316	0.795486
ACAP2	0.707838	0.531408	0.576824	0.512724	0.765957	0.604764	0.714663	0.606801	0.843593
ACAP3	0.790328	0.890253	0.888232	0.565211	0.663121	0.759652	0.572276	0.73125	0.822617
ACAT1	0.671929	0.887846	0.523381	0.842539	0.693617	0.657428	0.538301	0.856618	0.697332
ACAT2	0.501056	0.780265	0.855601	0.620445	0.59539	0.557067	0.6625	0.554228	0.74829
ACBD3	0.53552	0.827196	0.598921	0.654714	0.725532	0.725728	0.558333	0.680147	0.523598
ACBD4	0.815787	0.688327	0.664183	0.505205	0.85922	0.71935	0.875	0.523162	0.769608
ACBD5	0.544191	0.667148	0.697328	0.558126	0.519149	0.725841	0.638381	0.533272	0.577519
ACBD6	0.585436	0.696751	0.646711	0.563331	0.776241	0.615602	0.76234	0.571324	0.514022
ACCS	0.748638	0.550662	0.581449	0.62753	0.674823	0.617352	0.715304	0.617463	0.860123
ACD	0.911395	0.795427	0.704779	0.651243	0.573404	0.741364	0.557292	0.638235	0.640789
ACE	0.66259	0.801444	0.820915	0.526027	0.724823	0.971664	0.528365	0.560478	0.905039
ACE2	0.510172	0.716968	0.635663	0.570995	0.837943	0.785505	0.756651	0.586949	0.547652
ACER1	0.539188	0.841637	0.889003	0.626374	0.619504	0.797753	0.774119	0.593382	0.782376
ACER3	0.715953	0.913598	0.70555	0.529208	0.761348	0.73476	0.650801	0.577574	0.524966
ACHE	0.659978	0.586643	0.586331	0.590226	0.585106	0.76699	0.777564	0.565625	0.945508
ACIN1	0.546081	0.56077	0.68628	0.573597	0.508511	0.707665	0.796074	0.624081	0.569881
ACLY	0.564202	0.651745	0.680113	0.620445	0.67305	0.541093	0.662821	0.583456	0.767442
ACMSD	0.70806	0.66065	0.701696	0.543956	0.87766	0.806841	0.891747	0.589154	0.696762
ACN9	0.561645	0.75716	0.508479	0.565789	0.52766	0.652009	0.786859	0.569485	0.800046
ACO1	0.817454	0.949218	0.628983	0.538895	0.582624	0.730413	0.654247	0.5625	0.806772
ACO2	0.563758	0.508303	0.688335	0.606275	0.520213	0.695529	0.610897	0.579228	0.800388
ACOT11	0.705392	0.779302	0.737153	0.586755	0.602837	0.628076	0.60008	0.809743	0.584245
ACOT12	0.628794	0.550662	0.655961	0.600058	0.681206	0.843475	0.905369	0.725184	0.6987
ACOT13	0.781434	0.769675	0.609969	0.634905	0.650355	0.815139	0.590865	0.595956	0.799134
ACOT4	0.870484	0.559326	0.504882	0.683632	0.502482	0.67662	0.507131	0.779963	0.755586
ACOT6	0.688716	0.696751	0.696043	0.74306	0.815603	0.764563	1	0.695221	0.721272
ACOT7	0.834464	0.782912	0.884892	0.802053	0.652837	0.644389	0.514824	0.727206	0.878705
ACOT8	0.699055	0.555957	0.559096	0.51952	0.595745	0.656582	0.644952	0.628309	0.833447
ACOT9	0.668038	0.640674	0.858171	0.722383	0.526241	0.810284	0.679327	0.540625	0.825353
ACOX1	0.689383	0.787485	0.810123	0.708068	0.774468	0.825017	0.635176	0.515809	0.746352
ACOX2	0.917287	0.895307	0.763618	0.563042	0.644681	0.788948	0.553285	0.586213	0.874031
ACOX3	0.727738	0.543923	0.594296	0.70561	0.721986	0.580718	0.78149	0.559375	0.795258
ACOXL	0.825681	0.738147	0.843011	0.596154	0.611702	0.744638	0.670032	0.662132	0.625855
ACP1	0.706504	0.684717	0.532888	0.62406	0.596809	0.775514	0.662821	0.656801	0.571819
ACP2	0.646359	0.528279	0.698613	0.604251	0.580851	0.574735	0.78101	0.762868	0.604081
ACP5	0.547971	0.834898	0.700668	0.797282	0.728014	0.784658	0.723157	0.69136	0.766872
ACP6	0.54597	0.938147	0.726876	0.75347	0.563121	0.791827	0.771314	0.533456	0.810762
ACPL2	0.539633	0.858965	0.590956	0.517929	0.65	0.514507	0.793429	0.574265	0.760146
ACPP	0.63413	0.743442	0.579908	0.822152	0.83156	0.695191	0.818269	0.674632	0.871979
ACPT	0.694386	0.769916	0.55704	0.731058	0.905674	0.665218	0.669792	0.671507	0.52565
ACRBP	0.839355	0.761733	0.760791	0.784847	0.858865	0.676676	0.863301	0.851838	0.664273
ACRC	0.687493	0.820217	0.836845	0.670619	0.570213	0.554809	0.569952	0.989338	0.858185
ACRV1	0.751529	0.644765	0.698099	0.62594	0.641844	0.662621	0.925481	0.688235	0.574441
ACSBG1	0.949416	0.916486	0.875385	0.660787	0.829787	0.721269	0.508253	0.763787	0.871295
ACSBG2	0.687604	0.743682	0.822199	0.513158	0.806738	0.669056	0.863061	0.605515	0.586297
ACSF2	0.947971	0.692659	0.594553	0.694187	0.583688	0.697392	0.681811	0.563235	0.545372
ACSF3	0.625347	0.946089	0.614851	0.567669	0.664539	0.709359	0.836218	0.850919	0.590515
ACSL1	0.598999	0.888087	0.809353	0.638809	0.64078	0.546004	0.554087	0.699265	0.718878
ACSL3	0.795331	0.759326	0.726362	0.517496	0.729433	0.678765	0.50008	0.677941	0.705996
ACSL5	0.590995	0.865945	0.527235	0.515616	0.583333	0.760386	0.745673	0.675551	0.654013
ACSL6	0.669261	0.712996	0.730087	0.721805	0.774468	0.827218	0.810096	0.529044	0.994186
ACSM1	0.749194	0.566787	0.566547	0.729902	0.634397	0.609901	0.870593	0.712868	0.581053
ACSM3	0.754419	0.937184	0.886948	0.748699	0.914539	0.70648	0.607772	0.601838	0.75
ACSM5	0.69761	0.870036	0.661357	0.768508	0.799291	0.583653	0.698558	0.775551	0.713178
ACSS1	0.538077	0.730927	0.713515	0.534558	0.70461	0.501129	0.628446	0.700184	0.647287
ACSS2	0.778099	0.976414	0.688849	0.667438	0.571986	0.56147	0.538061	0.501838	0.515732
ACSS3	0.686048	0.685921	0.552158	0.641122	0.53156	0.895179	0.545753	0.65	0.892727
ACTA1	0.906615	0.521059	0.667009	0.961538	0.557801	0.768797	0.738221	0.854779	0.619699
ACTA2	0.759088	0.540554	0.629496	0.710526	0.731915	0.509088	0.572516	0.729044	0.837665
ACTB	0.533185	0.555716	0.504882	0.51229	0.66844	0.536238	0.680929	0.736765	0.851003
ACTC1	0.619233	0.65704	0.764132	0.926403	0.728369	0.578912	0.66274	0.798897	0.95098
ACTG1	0.586437	0.511913	0.603546	0.535281	0.72766	0.589185	0.567228	0.504228	0.670657
ACTG2	0.601668	0.693141	0.627441	0.639387	0.875887	0.773594	0.694151	0.70864	0.825467
ACTL10	0.507282	0.633694	0.588643	0.653846	0.543262	0.814857	0.829006	0.587316	0.588577
ACTL6A	0.561979	0.506378	0.566547	0.592539	0.63227	0.519587	0.711699	0.596691	0.94813
ACTL6B	0.706226	0.712395	0.690647	0.724986	0.634752	0.762503	0.753606	0.882353	0.96295
ACTL7A	0.618677	0.610108	0.609712	0.66151	0.765957	0.683337	0.883013	0.835294	0.618217
ACTL7B	0.671206	0.658845	0.68204	0.667438	0.760993	0.713592	0.815224	0.950735	0.680974
ACTL8	0.534742	0.666065	0.665468	0.541498	0.590426	0.757648	0.685176	0.74375	0.783972
ACTL9	0.628405	0.619134	0.644527	0.628398	0.510993	0.686865	0.923638	0.580699	0.627907
ACTN1	0.567649	0.948496	0.622816	0.657895	0.538652	0.603466	0.677564	0.707169	0.616849
ACTN2	0.878043	0.855355	0.854445	0.961683	0.857979	0.582524	0.739343	0.555147	0.75627
ACTN3	0.678988	0.666065	0.705036	0.640977	0.549291	0.749944	0.699119	0.973529	0.654013
ACTN4	0.750862	0.702768	0.669065	0.60454	0.501418	0.541939	0.507051	0.531801	0.708276
ACTR10	0.643691	0.509747	0.548304	0.585454	0.760993	0.698408	0.610096	0.516544	0.75456
ACTR1A	0.782991	0.795909	0.577338	0.652979	0.76383	0.535222	0.717628	0.643382	0.70041
ACTR1B	0.7403	0.710951	0.522354	0.504482	0.58227	0.718108	0.654728	0.506066	0.895919
ACTR2	0.504169	0.606258	0.680884	0.608444	0.641844	0.596974	0.536859	0.701287	0.662791
ACTR3	0.631462	0.595427	0.687307	0.635338	0.682979	0.574904	0.575962	0.606618	0.866849
ACTR3B	0.560534	0.593261	0.557297	0.628832	0.517021	0.829194	0.667548	0.597794	0.971842
ACTR3C	0.699277	0.521059	0.583248	0.728311	0.792908	0.621811	0.502644	0.502941	0.705084
ACTR5	0.559422	0.539832	0.539054	0.671342	0.666667	0.723527	0.804167	0.741728	0.653329
ACTR6	0.607226	0.647413	0.661871	0.552487	0.771986	0.628697	0.683333	0.521691	0.5
ACTR8	0.587549	0.545848	0.684738	0.581695	0.710284	0.602111	0.746474	0.593382	0.640903
ACTRT2	0.764591	0.745487	0.744604	0.678282	0.68617	0.543181	0.883734	0.834191	0.763566
ACTRT3	0.571984	0.753069	0.695786	0.771689	0.586525	0.647099	0.728526	0.853493	0.572047
ACVR1	0.710951	0.960529	0.614594	0.666715	0.502128	0.562147	0.738061	0.723346	0.668263
ACVR1B	0.647804	0.537184	0.871531	0.613216	0.509929	0.853296	0.637821	0.703309	0.678637
ACVR1C	0.753196	0.744164	0.856629	0.537449	0.64078	0.761684	0.595513	0.589706	0.918263
ACVR2A	0.651473	0.678219	0.795735	0.563187	0.560284	0.658049	0.646635	0.575184	0.696534
ACVR2B	0.544302	0.815884	0.568345	0.520243	0.546454	0.709585	0.812901	0.52739	0.598723
ACVR2B.AS1	0.780545	0.862575	0.754368	0.637363	0.534043	0.501129	0.870032	0.695772	0.697104
ACVRL1	0.62846	0.868351	0.84815	0.785714	0.764184	0.989275	0.589343	0.705515	0.71694
ACY3	0.942412	0.644404	0.695915	0.650376	0.667376	0.86182	0.79976	0.57261	0.52565
ACYP1	0.731962	0.629122	0.687307	0.581405	0.777305	0.507959	0.546554	0.642647	0.742362
ACYP2	0.686048	0.695548	0.751028	0.574899	0.696099	0.569147	0.775962	0.706618	0.745782
ADA	0.633908	0.58556	0.863823	0.776171	0.546809	0.675717	0.557853	0.744669	0.628021
ADAD1	0.752529	0.645487	0.536999	0.721515	0.776241	0.520434	0.808654	0.763419	0.713634
ADAD2	0.577988	0.62503	0.647739	0.562175	0.750355	0.704109	0.673317	0.678493	0.630187
ADAL	0.674708	0.625271	0.596095	0.5869	0.679078	0.799786	0.81875	0.841912	0.594961
ADAM10	0.603558	0.519374	0.603546	0.667293	0.740071	0.564349	0.604407	0.8375	0.617419
ADAM11	0.61284	0.62864	0.700154	0.622542	0.602837	0.640777	0.613462	0.563603	0.978568
ADAM12	0.688827	0.541276	0.700668	0.71284	0.647872	0.628246	0.739984	0.777574	0.758436
ADAM15	0.60189	0.723466	0.721994	0.511567	0.578369	0.875649	0.854888	0.935846	0.632467
ADAM17	0.729072	0.561011	0.558582	0.63476	0.598227	0.804019	0.577003	0.665074	0.898313
ADAM18	0.601167	0.593863	0.593525	0.597744	0.592199	0.626214	0.827644	0.799816	0.600775
ADAM19	0.62468	0.640674	0.856372	0.622614	0.500709	0.632253	0.823317	0.531434	0.582763
ADAM1A	0.825903	0.772323	0.629239	0.647195	0.649645	0.501637	0.752003	0.503125	0.595417
ADAM2	0.799611	0.788207	0.836459	0.718334	0.741135	0.590991	0.730769	0.622426	0.622891
ADAM20	0.581323	0.82852	0.838258	0.679294	0.822695	0.567171	0.858734	0.762316	0.852713
ADAM21	0.780989	0.655355	0.767472	0.710237	0.819149	0.541149	0.709295	0.754228	0.807456
ADAM22	0.696498	0.68231	0.704265	0.68074	0.679078	0.754629	0.901683	0.524816	0.75171
ADAM23	0.51562	0.572082	0.56038	0.85801	0.812766	0.73459	0.715304	0.62886	0.94699
ADAM28	0.622457	0.612274	0.553957	0.737565	0.735106	0.771337	0.773317	0.632537	0.637483
ADAM29	0.708171	0.693141	0.692446	0.740023	0.833333	0.71681	0.560417	0.809926	0.743616
ADAM30	0.636187	0.626354	0.625899	0.637796	0.650355	0.669903	0.769311	0.812868	0.635659
ADAM32	0.630906	0.608424	0.669065	0.665558	0.526241	0.692933	0.8875	0.668934	0.644779
ADAM33	0.774319	0.623105	0.673176	0.566223	0.67695	0.842007	0.505929	0.660294	0.860579
ADAM3A	0.600889	0.848135	0.849435	0.580972	0.716312	0.633721	0.916106	0.549816	0.769722
ADAM5	0.733296	0.67509	0.713772	0.793088	0.60922	0.743622	0.842548	0.552022	0.623233
ADAM6	0.784992	0.779302	0.757194	0.659919	0.687589	0.507282	0.59984	0.929228	0.802098
ADAM7	0.665536	0.633574	0.633094	0.718334	0.717376	0.690054	0.795753	0.75239	0.643411
ADAM8	0.509283	0.51432	0.636691	0.567525	0.749645	0.779521	0.674279	0.703125	0.605677
ADAM9	0.518955	0.623586	0.595838	0.612927	0.521277	0.515466	0.730849	0.554044	0.816461
ADAMDEC1	0.56687	0.597593	0.729702	0.87753	0.745745	0.673403	0.688381	0.849265	0.636343
ADAMTS1	0.533519	0.541276	0.528006	0.830972	0.514894	0.836532	0.583333	0.523897	0.846899
ADAMTS10	0.677932	0.852226	0.522867	0.76417	0.592553	0.685651	0.619712	0.861765	0.601687
ADAMTS12	0.754641	0.796149	0.898253	0.627964	0.574823	0.637333	0.842308	0.764338	0.579571
ADAMTS13	0.682379	0.705897	0.678058	0.725275	0.976596	0.56068	0.619952	0.695221	0.526334
ADAMTS14	0.7801	0.667629	0.774666	0.708502	0.64539	0.570671	0.825962	0.577022	0.591427
ADAMTS15	0.65114	0.72852	0.523124	0.839503	0.812057	0.528167	0.879327	0.804596	0.860465
ADAMTS16	0.74886	0.639471	0.677287	0.576923	0.763475	0.896083	0.924439	0.614338	0.53876
ADAMTS17	0.791829	0.987485	0.798433	0.661943	0.724113	0.596128	0.885096	0.652206	0.514706
ADAMTS18	0.657588	0.783153	0.694245	0.517062	0.643617	0.727986	0.683173	0.646507	0.878135
ADAMTS19	0.616732	0.608303	0.607914	0.709659	0.606383	0.657372	0.865385	0.540441	0.639307
ADAMTS2	0.516064	0.771841	0.809866	0.570127	0.584752	0.676056	0.916667	0.665993	0.639991
ADAMTS20	0.628405	0.619134	0.645041	0.61177	0.653191	0.665472	0.842388	0.645221	0.627907
ADAMTS3	0.820122	0.999278	0.667009	0.606854	0.536525	0.564292	0.850881	0.819485	0.50114
ADAMTS5	0.579322	0.779543	0.530832	0.701128	0.665248	0.820614	0.604087	0.85386	0.552896
ADAMTS6	0.689717	0.848616	0.648253	0.613794	0.544681	0.616618	0.888542	0.756618	0.835955
ADAMTS8	0.793218	0.91769	0.858171	0.633459	0.684397	0.975615	0.683974	0.594669	0.681829
ADAMTS9	0.785325	0.547533	0.517472	0.729034	0.609574	0.677354	0.617869	0.795588	0.75684
ADAMTS9.AS1	0.685047	0.597593	0.531603	0.755205	0.57234	0.763999	0.781811	0.629412	0.542978
ADAMTS9.AS2	0.659922	0.844765	0.902878	0.81044	0.608511	0.596297	0.852484	0.607904	0.805176
ADAMTSL1	0.634241	0.624549	0.678058	0.629699	0.751773	0.679499	0.882051	1	0.69414
ADAMTSL2	0.968872	0.850542	0.807554	0.574465	0.81773	0.825807	0.638942	0.573529	0.693
ADAMTSL3	0.544525	0.511673	0.562179	0.924234	0.650709	0.957044	0.732452	0.672978	0.845873
ADAMTSL4	0.910506	0.646931	0.677801	0.579381	0.634043	0.985719	0.505609	0.543199	0.824669
ADAMTSL5	0.793774	0.772563	0.771583	0.59919	0.793617	0.525796	0.755929	0.920588	0.798792
ADAP1	0.647248	0.879663	0.728674	0.524291	0.510284	0.567058	0.515385	0.614706	0.99715
ADAP2	0.829683	0.652708	0.629496	0.603239	0.748227	0.680797	0.691987	0.540625	0.694026
ADAR	0.647582	0.90349	0.787256	0.650087	0.601064	0.652743	0.679888	0.763787	0.707022
ADARB1	0.810339	0.930205	0.888232	0.719636	0.726241	0.502822	0.708974	0.900919	0.888509
ADARB2	0.702335	0.687726	0.68705	0.531087	0.677305	0.752427	0.813942	0.743015	0.710328
ADARB2.AS1	0.859922	0.841155	0.78777	0.673222	0.828014	0.519869	0.634455	0.565993	0.723666
ADAT1	0.609894	0.526354	0.538027	0.598034	0.567021	0.64247	0.853446	0.850919	0.759918
ADAT2	0.615342	0.524669	0.690134	0.635483	0.624113	0.511797	0.756651	0.517279	0.784428
ADAT3	0.651918	0.93213	0.796249	0.607577	0.619149	0.719858	0.607372	0.805515	0.766986
ADC	0.633908	0.818532	0.509764	0.513302	0.507092	0.817622	0.747356	0.707169	0.945394
ADCK1	0.68249	0.890012	0.532631	0.513158	0.625177	0.699368	0.682051	0.574265	0.707478
ADCK2	0.941301	0.761733	0.603546	0.505205	0.796454	0.545326	0.685978	0.529963	0.536252
ADCK3	0.508505	0.502046	0.635149	0.846154	0.532979	0.627512	0.50617	0.604596	0.619015
ADCK4	0.669705	0.761733	0.555498	0.530364	0.544681	0.651671	0.697756	0.771875	0.559394
ADCK5	0.671818	0.596631	0.514902	0.600347	0.612411	0.809776	0.844071	0.758456	0.734154
ADCY1	0.670372	0.648014	0.679085	0.602082	0.817376	0.754092	0.647276	0.567647	0.987346
ADCY10	0.64925	0.628159	0.627698	0.538028	0.787234	0.688079	0.833253	0.825368	0.647971
ADCY10P1	0.640022	0.846209	0.887975	0.675101	0.7	0.633552	0.842869	0.578676	0.639079
ADCY2	0.684491	0.889771	0.564748	0.624783	0.62234	0.689095	0.595994	0.763603	0.925331
ADCY3	0.655809	0.775211	0.719424	0.644158	0.648936	0.513942	0.724119	0.59761	0.76254
ADCY4	0.557977	0.735018	0.852518	0.504193	0.761702	0.913524	0.55609	0.592647	0.904811
ADCY5	0.620122	0.630806	0.656218	0.807548	0.56383	0.76795	0.582612	0.73364	0.99259
ADCY6	0.549639	0.61781	0.68705	0.736119	0.711702	0.541883	0.753846	0.813971	0.638965
ADCY7	0.918288	0.537184	0.528006	0.542221	0.610993	0.560002	0.699679	0.770404	0.718194
ADCY8	0.854475	0.861853	0.823741	0.581405	0.614539	0.627625	0.767308	0.915257	0.697446
ADCY9	0.844803	0.690734	0.790596	0.690283	0.524113	0.788609	0.50633	0.694301	0.51824
ADCYAP1	0.83463	0.862936	0.876285	0.830755	0.804965	0.506886	0.736859	0.851103	1
ADCYAP1R1	0.818455	0.790614	0.801901	0.826345	0.785461	0.538835	0.736939	0.708824	0.646603
ADD1	0.690384	0.894344	0.676002	0.624783	0.783688	0.787424	0.590144	0.508824	0.702918
ADD2	0.646248	0.626354	0.558068	0.688982	0.670213	0.698211	0.799038	0.901287	0.793662
ADD3	0.696165	0.508544	0.617677	0.587189	0.814184	0.605554	0.516747	0.660478	0.654241
ADGB	0.748527	0.630806	0.782631	0.68609	0.811348	0.5324	0.917388	0.511213	0.76368
ADH1A	0.716398	0.70373	0.824512	0.69491	0.86383	0.554471	0.716346	0.789522	0.878591
ADH1B	0.690161	0.963658	0.750257	0.805234	0.591844	0.642978	0.849599	0.607721	0.961354
ADH1C	0.508838	0.696029	0.676516	0.511857	0.737234	0.561921	0.663702	0.584926	0.834131
ADH4	0.750973	0.732852	0.732014	0.774436	0.817021	0.826146	0.963462	0.581985	0.600775
ADH5	0.737298	0.66089	0.630781	0.663534	0.50922	0.606175	0.63758	0.512316	0.885659
ADH6	0.983213	0.788809	0.78777	0.836972	0.855674	0.53494	0.667067	0.602022	0.810078
ADH7	0.863813	0.811793	0.910329	0.573308	0.638298	0.597257	0.663221	0.561581	0.74487
ADHFE1	0.888494	0.586522	0.795478	0.725275	0.604255	0.556051	0.594311	0.724449	0.75114
ADI1	0.932629	0.621179	0.56038	0.608444	0.718794	0.669	0.539744	0.502757	0.557798
ADIG	0.718621	0.707822	0.622302	0.542366	0.64078	0.60928	0.790625	0.567279	0.584359
ADIPOQ	0.73035	1	0.893371	0.903702	0.588652	0.783727	0.672356	0.524449	0.709302
ADIPOR1	0.51662	0.837304	0.667523	0.526027	0.728014	0.56305	0.51875	0.51489	0.606931
ADIPOR2	0.849361	0.54296	0.606372	0.549595	0.687589	0.635189	0.61851	0.530882	0.741108
ADIRF	0.777654	0.780505	0.652364	0.570416	0.52695	0.781045	0.730849	0.679596	0.520634
ADIRF.AS1	0.729072	0.638748	0.671891	0.700983	0.756383	0.592459	0.805449	0.7625	0.818855
ADK	0.60667	0.52515	0.774923	0.559427	0.727305	0.777884	0.801442	0.559191	0.650023
ADM	0.78199	0.579302	0.59815	0.767496	0.604255	0.724486	0.614583	0.552757	0.861833
ADM2	0.512507	0.597473	0.620375	0.773135	0.762057	0.88739	0.745513	0.649265	0.627679
ADM5	0.786103	0.865223	0.680884	0.803933	0.647518	0.502822	0.78141	0.887868	0.79218
ADNP	0.642135	0.54994	0.736125	0.637073	0.67766	0.621359	0.615946	0.611765	0.766986
ADNP2	0.605447	0.537184	0.691932	0.591671	0.656738	0.512983	0.571875	0.655331	0.50912
ADO	0.509616	0.798075	0.763618	0.506073	0.637943	0.534545	0.703766	0.539522	0.611947
ADORA1	0.747082	0.65704	0.501542	0.703152	0.508511	0.731824	0.777163	0.634743	0.507068
ADORA2A	0.662924	0.766065	0.863052	0.673366	0.583333	0.583032	0.715465	0.724632	0.509348
ADORA2A.AS1	0.719844	0.669675	0.669065	0.71537	0.594681	0.728155	0.852965	0.838787	0.682171
ADORA2B	0.651251	0.616847	0.680113	0.693464	0.539007	0.676225	0.712179	0.583088	0.687415
ADORA3	0.775987	0.595668	0.706321	0.511712	0.847163	0.568864	0.634054	0.674449	0.638965
ADPGK	0.630461	0.5858	0.853289	0.529786	0.566667	0.717431	0.538542	0.515809	0.755928
ADPRH	0.731962	0.791817	0.697071	0.69867	0.798936	0.9838	0.604087	0.656434	0.811902
ADPRHL1	0.580656	0.838267	0.509764	0.918595	0.710638	0.74413	0.705449	0.575368	0.72378
ADPRHL2	0.71373	0.537906	0.630524	0.522123	0.606383	0.555317	0.661779	0.639706	0.733584
ADPRM	0.664369	0.541757	0.733556	0.50188	0.641489	0.610409	0.515385	0.851471	0.674077
ADRA1A	0.749027	0.731047	0.730216	0.657027	1	0.81068	0.875962	0.768382	0.608527
ADRA1B	0.72179	0.705776	0.705036	0.714286	0.932624	0.776699	0.879167	0.95	0.686047
ADRA1D	0.669261	0.65704	0.656475	0.690283	0.654255	0.716697	0.731811	0.801287	0.937984
ADRA2A	0.632796	0.830325	0.667266	0.727588	0.689716	0.834048	0.542628	0.779228	0.923165
ADRA2B	0.854808	0.812274	0.823227	0.516917	0.797872	0.533021	0.815946	0.733088	0.614683
ADRA2C	0.588994	0.582671	0.774666	0.635772	0.758511	0.722567	0.61226	0.669301	0.866393
ADRB1	0.743191	0.574007	0.623587	0.869722	0.690426	0.911041	0.527163	0.929779	0.667009
ADRB2	0.889605	0.820217	0.803443	0.687247	0.581915	0.861538	0.530449	0.741912	0.749658
ADRB3	0.733463	0.716606	0.715827	0.694043	0.684397	0.816663	0.914583	0.7625	0.612403
ADRBK1	0.701723	0.736462	0.586331	0.634471	0.510284	0.678257	0.627244	0.675735	0.735864
ADRBK2	0.790773	0.660168	0.615879	0.663389	0.833333	0.56734	0.59984	0.63125	0.964774
ADRM1	0.636131	0.756438	0.667266	0.561018	0.656028	0.709189	0.909295	0.553676	0.508322
ADSL	0.50328	0.7213	0.859969	0.619722	0.722695	0.563953	0.754808	0.699449	0.629617
ADSS	0.696943	0.616847	0.520812	0.645026	0.671277	0.706367	0.617708	0.677941	0.541838
ADSSL1	0.758755	0.673165	0.593268	0.843551	0.619149	0.850982	0.531571	0.758088	0.604195
ADTRP	0.546859	0.576414	0.784173	0.854685	0.791135	0.851772	0.518109	0.898713	0.729936
AEBP1	0.676487	0.776655	0.916495	0.561741	0.656738	0.508523	0.760176	0.579596	0.769152
AEBP2	0.704169	0.581468	0.789568	0.524436	0.509574	0.599289	0.618349	0.795037	0.624715
AEN	0.582768	0.545848	0.807554	0.541209	0.657447	0.608885	0.773638	0.622978	0.629161
AES	0.670928	0.745608	0.68037	0.726287	0.544326	0.58862	0.504728	0.632904	0.649567
AFAP1	0.611006	0.551143	0.561408	0.514604	0.666667	0.576428	0.860817	0.745588	0.780894
AFAP1.AS1	0.55453	0.553069	0.579137	0.633892	0.732979	0.902574	0.842708	0.749449	0.585271
AFAP1L1	0.734186	0.596149	0.839671	0.591671	0.702482	0.823606	0.780529	0.6875	0.862631
AFAP1L2	0.951084	0.722262	0.781603	0.779063	0.514894	0.723301	0.679647	0.850735	0.539216
AFF1	0.663146	0.797834	0.649024	0.585454	0.594326	0.557067	0.683013	0.950184	0.719106
AFF2	0.710117	0.694946	0.694245	0.716093	0.634752	0.767131	0.738221	1	0.911537
AFF3	0.807393	0.785199	0.784173	0.806174	0.797695	0.500056	0.749359	0.685478	0.94357
AFF4	0.559533	0.709747	0.698099	0.679873	0.62766	0.5683	0.652965	0.607169	0.674419
AFG3L1P	0.571873	0.87846	0.797276	0.769086	0.723759	0.581734	0.761939	0.767279	0.776106
AFG3L2	0.501946	0.666667	0.502312	0.53181	0.57766	0.758467	0.707772	0.505699	0.802896
AFM	0.984102	0.700361	0.69964	0.518074	0.897163	0.769417	0.680529	0.576654	0.715116
AFMID	0.67871	0.801925	0.717112	0.72513	0.674113	0.533134	0.767788	0.645956	0.820565
AFP	0.829016	0.799639	0.807169	0.782967	0.640071	0.621472	0.887179	0.548897	0.601687
AFTPH	0.621679	0.626715	0.799846	0.576634	0.596809	0.906751	0.509535	0.587316	0.906635
AGA	0.534742	0.823105	0.691161	0.676836	0.713475	0.692481	0.702163	0.543934	0.836411
AGAP1	0.593218	0.52491	0.625899	0.567235	0.584043	0.734364	0.716026	0.692463	0.598723
AGAP11	0.840578	0.718412	0.733042	0.736408	0.714539	0.773425	0.869471	0.551471	0.734496
AGAP2	0.737632	0.693141	0.692446	0.517062	0.599291	0.767781	0.720913	0.788235	0.922937
AGAP3	0.753863	0.523947	0.749229	0.624494	0.625887	0.518458	0.608494	0.738051	0.99031
AGBL2	0.867148	0.758363	0.655961	0.631579	0.690071	0.86515	0.51226	0.570588	0.653101
AGBL3	0.592885	0.593863	0.618063	0.64105	0.625355	0.631266	0.704087	0.887132	0.612232
AGBL5	0.672374	0.503971	0.511819	0.628687	0.684043	0.620569	0.775641	0.687316	0.633721
AGER	0.904669	0.875451	0.874101	0.748409	0.583333	0.988541	0.51266	0.67886	0.634177
AGFG1	0.629127	0.601203	0.52184	0.591961	0.69078	0.547866	0.619872	0.664706	0.545486
AGFG2	0.703724	0.98556	0.691675	0.826345	0.567376	0.821235	0.656571	0.538787	0.608299
AGGF1	0.529628	0.639952	0.699897	0.590081	0.731915	0.578065	0.65625	0.557537	0.588805
AGK	0.754864	0.549458	0.782117	0.645315	0.679078	0.713423	0.797035	0.540993	0.789102
AGL	0.531073	0.584838	0.645683	0.79598	0.753191	0.728212	0.531731	0.601471	0.51824
AGMAT	0.996998	0.56438	0.609712	0.568971	0.587589	0.878923	0.746554	0.532904	0.530666
AGO1	0.699611	0.523466	0.64517	0.626229	0.582979	0.538496	0.815785	0.502757	0.538988
AGO2	0.553641	0.677978	0.555242	0.610324	0.71844	0.534714	0.686458	0.695588	0.654469
AGO3	0.658588	0.744404	0.501799	0.705755	0.506028	0.640269	0.927484	0.753309	0.542522
AGO4	0.80667	0.78917	0.778263	0.525304	0.661348	0.598837	0.519551	0.67261	0.748518
AGPAT1	0.505948	0.947533	0.559096	0.552342	0.758511	0.725446	0.508253	0.760478	0.73803
AGPAT2	0.534519	0.969916	0.791881	0.684355	0.801773	0.776812	0.594231	0.634007	0.502736
AGPAT3	0.778988	0.980987	0.782117	0.526894	0.512411	0.777884	0.613622	0.769669	0.76824
AGPAT4	0.817454	0.894103	0.75668	0.749422	0.708156	0.847878	0.564183	0.578125	0.826835
AGPAT4.IT1	0.856921	0.862335	0.823227	0.764604	0.545745	0.527602	0.877324	0.830331	0.606931
AGPAT5	0.558533	0.788929	0.577081	0.686669	0.638298	0.607699	0.744952	0.74614	0.864227
AGPAT6	0.641245	0.549218	0.763361	0.59413	0.57234	0.680797	0.742468	0.696324	0.780894
AGPAT9	0.985881	0.760048	0.827338	0.542076	0.597518	0.523086	0.657532	0.717647	0.592225
AGPHD1	0.703613	0.579543	0.652107	0.59225	0.53617	0.796229	0.827724	0.777757	0.658117
AGPS	0.758977	0.575451	0.623073	0.692452	0.605674	0.626947	0.610897	0.859191	0.666781
AGR2	0.725625	0.609627	0.774923	0.752747	0.617021	0.851208	0.686138	0.712132	0.566119
AGR3	0.657588	0.510469	0.604317	0.673655	0.721277	0.564123	0.736058	0.545037	0.800274
AGRN	0.537187	0.525872	0.505396	0.54439	0.621631	0.604312	0.605288	0.724816	0.534656
AGRP	0.793774	0.772563	0.771583	0.783835	0.606028	0.612384	0.885577	0.950184	0.814181
AGT	0.574208	0.507581	0.640288	0.704164	0.632624	0.844604	0.646875	0.787868	0.672709
AGTPBP1	0.775653	0.642118	0.817318	0.758676	0.741135	0.828065	0.519712	0.592279	0.694938
AGTR1	0.947415	0.658002	0.597636	0.719636	0.650709	0.768176	0.728526	0.713787	0.852599
AGTR2	0.81323	0.790614	0.789568	0.818392	0.803191	0.875367	0.657933	0.518015	0.55814
AGTRAP	0.553419	0.640433	0.674203	0.57996	0.526241	0.628133	0.721795	0.669669	0.909485
AGXT	0.914397	0.738267	0.73741	0.758314	0.771631	0.828629	0.700801	0.872243	0.556772
AGXT2	0.962979	0.591817	0.728289	0.723684	0.763475	0.727619	0.647436	0.665993	0.678295
AGXT2L1	0.631907	0.693141	0.754625	0.546414	0.792553	0.861086	0.723397	0.543015	0.94984
AGXT2L2	0.740634	0.800241	0.638746	0.67539	0.84539	0.659912	0.513862	0.592831	0.828887
AHCTF1	0.536854	0.554513	0.558068	0.50535	0.765603	0.664202	0.633173	0.578125	0.645463
AHCY	0.756198	0.636582	0.601233	0.60642	0.51383	0.716923	0.839663	0.510478	0.771204
AHCYL1	0.752084	0.654152	0.675231	0.512001	0.539007	0.71156	0.604808	0.562868	0.849065
AHCYL2	0.555864	0.693141	0.674717	0.501735	0.72695	0.572759	0.811779	0.615993	0.607045
AHDC1	0.7393	0.516005	0.743577	0.596877	0.570922	0.817002	0.767388	0.770037	0.638053
AHI1	0.69383	0.759567	0.764388	0.830249	0.600709	0.729228	0.746074	0.67261	0.652075
AHNAK	0.899389	0.554994	0.764388	0.613216	0.674823	0.917137	0.744391	0.723713	0.622891
AHNAK2	0.9204	0.629603	0.95298	0.531521	0.584397	0.684805	0.578766	0.717279	0.847127
AHR	0.787549	0.61781	0.594296	0.611047	0.606028	0.601095	0.636699	0.749632	0.73461
AHRR	0.774208	0.658724	0.803957	0.548583	0.745745	0.623109	0.794792	0.772059	0.804834
AHSA1	0.629683	0.611312	0.56963	0.654569	0.714894	0.697054	0.649279	0.656801	0.818969
AHSA2	0.792107	0.53911	0.715313	0.688115	0.611348	0.681644	0.573237	0.619485	0.632923
AHSG	0.575875	0.570397	0.597122	0.773135	0.560284	0.629826	0.839103	0.659926	0.861149
AHSP	0.740745	0.815884	0.832477	0.558849	0.665248	0.63564	0.909936	0.569853	0.684679
AICDA	0.818899	0.776173	0.77518	0.838924	0.771277	0.527376	0.872917	0.678309	0.796512
AIF1	0.752307	0.506619	0.804985	0.64546	0.567021	0.850531	0.516987	0.617279	0.766188
AIF1L	0.828683	0.515283	0.873844	0.710382	0.772695	0.695925	0.820994	0.582353	0.752052
AIFM1	0.657588	0.655114	0.606886	0.50347	0.806383	0.812429	0.732212	0.746875	0.635887
AIFM2	0.648805	0.994946	0.788798	0.784124	0.702837	0.735211	0.601442	0.569669	0.581281
AIFM3	0.772374	0.752708	0.751799	0.801764	0.595035	0.619101	0.762901	0.658088	0.986548
AIG1	0.522624	0.58219	0.648767	0.552487	0.501418	0.627343	0.614103	0.772243	0.593707
AIM1	0.627904	0.646209	0.814491	0.655147	0.61773	0.518797	0.66266	0.601471	0.868331
AIM1L	0.674152	0.751384	0.653392	0.826056	0.753191	0.812373	0.679487	0.720956	0.554264
AIM2	0.60856	0.50373	0.62667	0.598178	0.737943	0.699537	0.610897	0.86636	0.537962
AIMP1	0.728627	0.503971	0.738438	0.60989	0.524468	0.534376	0.577644	0.572059	0.917237
AIMP2	0.588216	0.707341	0.594296	0.613071	0.545745	0.688869	0.829808	0.555699	0.873005
AIP	0.57443	0.576173	0.818345	0.736264	0.559574	0.504064	0.613301	0.511029	0.740766
AIPL1	0.717899	0.702166	0.701439	0.717611	0.716667	0.771845	0.787981	0.769485	0.639535
AIRE	0.680489	0.755716	0.574769	0.732649	0.730142	0.650881	0.757292	0.656434	0.576379
AJAP1	0.584102	0.70012	0.681655	0.750723	0.679078	0.74921	0.625881	0.867647	0.940606
AJUBA	0.55164	0.756197	0.904162	0.781232	0.735106	0.557914	0.685176	0.911581	0.843365
AK1	0.855586	0.666907	0.836074	0.685223	0.52305	0.763886	0.593029	0.511765	0.546284
AK2	0.780322	0.554513	0.69296	0.681752	0.590071	0.516426	0.646875	0.70864	0.918491
AK3	0.887938	0.62503	0.648253	0.503326	0.501064	0.533868	0.530769	0.58989	0.821021
AK4	0.925181	0.816847	0.800874	0.52299	0.655674	0.869666	0.519551	0.649265	0.615481
AK5	0.697221	0.926354	0.776978	0.522556	0.521277	0.723103	0.759135	0.683824	0.97036
AK7	0.887048	0.505415	0.663926	0.690283	0.633333	0.822308	0.747035	0.514154	0.828545
AK8	0.853252	0.59278	0.605858	0.795691	0.693972	0.757846	0.690224	0.859375	0.765618
AKAP1	0.728516	0.56414	0.829137	0.530654	0.50461	0.79527	0.735657	0.523529	0.778728
AKAP10	0.84269	0.797834	0.666752	0.631868	0.635816	0.513208	0.928205	0.715074	0.501824
AKAP11	0.581656	0.629603	0.542652	0.510266	0.558156	0.559946	0.500321	0.602022	0.875627
AKAP12	0.747193	0.536221	0.710175	0.593117	0.75	0.606288	0.720673	0.840625	0.756498
AKAP13	0.793663	0.793502	0.59224	0.514025	0.626596	0.828065	0.567949	0.545221	0.608527
AKAP14	0.85781	0.826715	0.82554	0.867409	0.591844	1	0.602003	0.511029	0.676471
AKAP17A	0.71284	0.632972	0.569887	0.720937	0.694681	0.586758	0.545673	0.630331	0.701664
AKAP3	0.590773	0.65343	0.555242	0.81738	0.586879	0.809268	0.982372	0.568382	0.669973
AKAP4	0.687827	0.666065	0.665468	0.722094	0.730496	0.744609	0.680769	0.767096	0.666667
AKAP5	0.764869	0.505415	0.802672	0.605697	0.67766	0.759257	0.643189	0.94375	0.926927
AKAP6	0.854086	0.82852	0.867163	0.569404	0.602837	0.595789	0.822196	0.51636	0.818741
AKAP7	0.882935	0.579783	0.792909	0.60989	0.553546	0.794592	0.530288	0.521324	0.564751
AKAP8	0.650028	0.655596	0.658016	0.552198	0.615603	0.598442	0.591106	0.500919	0.835043
AKAP8L	0.638355	0.790373	0.634378	0.665558	0.68617	0.635132	0.707772	0.904044	0.636913
AKAP9	0.633685	0.681829	0.587102	0.584008	0.67695	0.548769	0.617388	0.601654	0.633265
AKD1	0.543079	0.838508	0.578623	0.65963	0.667376	0.515128	0.71875	0.802574	0.610351
AKIP1	0.745636	0.533815	0.832734	0.593407	0.796809	0.636035	0.67524	0.879779	0.674989
AKIRIN1	0.95453	0.561733	0.521326	0.679584	0.585461	0.677072	0.520913	0.58125	0.523712
AKIRIN2	0.687938	0.680626	0.713001	0.717033	0.781206	0.799277	0.552804	0.661765	0.516302
AKNA	0.784436	0.714561	0.842497	0.67915	0.598582	0.618311	0.725641	0.759191	0.848381
AKNAD1	0.821568	0.794224	0.793165	0.762869	0.578014	0.584613	0.754087	0.735846	0.761628
AKR1A1	0.798221	0.715764	0.583762	0.629699	0.587943	0.582863	0.562179	0.65239	0.827975
AKR1B1	0.72796	0.84284	0.864851	0.561018	0.607447	0.670242	0.672997	0.818934	0.716142
AKR1B10	0.582657	0.649097	0.671634	0.501012	0.558156	0.71506	0.766667	0.593199	0.575239
AKR1C1	0.8607	0.886883	0.813977	0.637796	0.502482	0.535618	0.608574	0.530515	0.593137
AKR1C2	0.775097	0.880144	0.859455	0.662088	0.550355	0.567848	0.551282	0.592279	0.739284
AKR1C3	0.695831	0.886883	0.772354	0.611047	0.724113	0.619892	0.64367	0.572243	0.638851
AKR1C4	0.743191	0.725632	0.737924	0.567091	0.775532	0.585121	0.865064	0.846875	0.742248
AKR1C6P	0.795664	0.824308	0.548047	0.700839	0.502837	0.560172	0.868269	0.740441	0.732672
AKR1D1	0.68149	0.659928	0.636691	0.652111	0.820213	0.689744	0.778846	0.893382	0.657832
AKR1E2	0.750973	0.732852	0.77852	0.684211	0.525887	0.50508	0.837179	0.882721	0.562016
AKR7A2	0.846248	0.686402	0.755396	0.532678	0.537589	0.583427	0.634295	0.563051	0.827177
AKR7A3	0.781768	0.540794	0.633607	0.547715	0.793617	0.816211	0.876603	0.527206	0.681145
AKT1	0.566092	0.753069	0.786742	0.518797	0.662766	0.527489	0.834776	0.601471	0.691518
AKT1S1	0.685825	0.68231	0.81963	0.523135	0.529787	0.735832	0.854487	0.5875	0.647743
AKT2	0.691495	0.78556	0.691161	0.676403	0.808156	0.55193	0.655929	0.587868	0.662791
AKT3	0.716287	0.741998	0.844039	0.6738	0.628723	0.709923	0.577965	0.68989	0.750342
AKTIP	0.743191	0.504693	0.584532	0.595286	0.525177	0.695247	0.595593	0.906434	0.782946
ALAD	0.835353	0.59302	0.570401	0.649942	0.705319	0.909855	0.53117	0.938787	0.592111
ALAS1	0.51851	0.584597	0.679342	0.682475	0.622695	0.533134	0.622115	0.627757	0.543662
ALAS2	0.888883	0.853791	0.852518	0.645171	0.719858	0.567961	0.904888	0.625184	0.817829
ALB	0.996109	0.617329	0.616906	0.663968	0.606028	0.727591	0.748718	0.506434	0.636115
ALCAM	0.627571	0.960048	0.686793	0.657172	0.66844	0.590596	0.733974	0.607721	0.50513
ALDH16A1	0.516954	0.735018	0.584532	0.634326	0.520213	0.625762	0.586939	0.654228	0.782718
ALDH18A1	0.578988	0.545848	0.519784	0.699537	0.504255	0.86594	0.872997	0.682537	0.657433
ALDH1A1	0.822235	0.600481	0.627698	0.666715	0.690071	0.657767	0.573878	0.639706	0.905153
ALDH1A2	0.68627	0.718893	0.901079	0.65428	0.550709	0.592177	0.819231	0.615993	0.839831
ALDH1A3	0.526404	0.798797	0.78186	0.747397	0.729078	0.603974	0.700401	0.58364	0.50171
ALDH1B1	0.872151	0.578339	0.689106	0.540052	0.916312	0.799673	0.65649	0.577206	0.602371
ALDH1L1	0.764981	0.793742	0.67446	0.584442	0.676596	0.785335	0.547676	0.718382	0.667921
ALDH1L2	0.545303	0.744404	0.568602	0.622759	0.522695	0.688756	0.827003	0.852941	0.674533
ALDH2	0.796998	0.523225	0.798047	0.53022	0.611348	0.530989	0.640785	0.590441	0.705312
ALDH3A1	0.816009	0.770638	0.724563	0.759688	0.76383	0.679047	0.567468	0.600368	0.662677
ALDH3A2	0.623124	0.574248	0.925231	0.6952	0.507092	0.605893	0.634215	0.624816	0.678865
ALDH3B1	0.887715	0.580505	0.80036	0.517206	0.686879	0.77811	0.572676	0.819301	0.747606
ALDH3B2	0.59144	0.882792	0.923433	0.573597	0.583333	0.809946	0.682853	0.742279	0.591085
ALDH4A1	0.965425	0.693622	0.624101	0.574176	0.709574	0.824848	0.612901	0.513419	0.675445
ALDH5A1	0.522846	0.69651	0.606886	0.544534	0.72695	0.811131	0.864583	0.700551	0.695052
ALDH6A1	0.953307	0.525391	0.542652	0.623337	0.781915	0.731824	0.533574	0.781066	0.701094
ALDH7A1	0.73085	0.775692	0.539825	0.573164	0.747163	0.796907	0.842788	0.550184	0.680119
ALDH8A1	0.503613	0.915042	0.839157	0.61524	0.74078	0.695925	0.711218	0.74136	0.802326
ALDH9A1	0.817565	0.767268	0.682939	0.715298	0.52766	0.704843	0.53101	0.538787	0.778272
ALDOA	0.809783	0.713839	0.589928	0.667149	0.655319	0.669903	0.596955	0.704963	0.672709
ALDOB	0.996442	0.644404	0.643885	0.676981	0.774823	0.762616	0.745994	0.515809	0.655039
ALDOC	0.62746	0.823345	0.82554	0.686524	0.546099	0.78511	0.537981	0.630515	0.935819
ALG1	0.549861	0.562214	0.648253	0.523135	0.719858	0.70061	0.839263	0.633272	0.602713
ALG10	0.712062	0.725632	0.767729	0.805234	0.616312	0.589128	0.920994	0.702941	0.774966
ALG10B	0.642913	0.743201	0.577081	0.5655	0.737943	0.622714	0.888702	0.582904	0.757182
ALG12	0.550639	0.662816	0.551131	0.618132	0.553546	0.715229	0.746875	0.552757	0.56213
ALG13	0.556976	0.599278	0.527492	0.560873	0.633688	0.519869	0.74367	0.534743	0.809508
ALG14	0.7801	0.515283	0.678571	0.538895	0.551773	0.621529	0.700481	0.657353	0.671455
ALG2	0.731073	0.557882	0.725077	0.638809	0.524823	0.544592	0.703766	0.615625	0.834587
ALG3	0.631128	0.69627	0.517215	0.577501	0.592908	0.658162	0.855449	0.582537	0.657091
ALG5	0.660367	0.556679	0.719424	0.535281	0.780142	0.56322	0.629487	0.592096	0.771774
ALG6	0.5005	0.819735	0.621531	0.648207	0.548936	0.636713	0.664503	0.556434	0.729936
ALG8	0.510506	0.76414	0.629496	0.670763	0.539362	0.65517	0.77516	0.520772	0.791382
ALG9	0.627015	0.530205	0.56629	0.71443	0.65	0.566211	0.665705	0.595588	0.577063
ALK	0.640912	0.987726	0.686536	0.802342	0.624113	0.519079	0.631891	0.719669	0.525536
ALKBH1	0.540189	0.548496	0.610997	0.624494	0.559929	0.68249	0.77484	0.796875	0.55814
ALKBH2	0.546748	0.53935	0.549332	0.61336	0.504965	0.566381	0.752083	0.604963	0.754674
ALKBH3	0.64169	0.700602	0.770298	0.668016	0.575177	0.619384	0.774119	0.650184	0.7557
ALKBH4	0.59433	0.535981	0.530062	0.668884	0.693972	0.732615	0.681571	0.811029	0.583903
ALKBH5	0.528849	0.514801	0.608428	0.553644	0.654255	0.668661	0.625962	0.509007	0.660055
ALKBH6	0.814452	0.698195	0.773638	0.740891	0.662766	0.531949	0.790304	0.680882	0.819311
ALKBH7	0.754975	0.567028	0.625899	0.769665	0.812411	0.665839	0.58734	0.74761	0.597013
ALKBH8	0.550195	0.766546	0.537513	0.602082	0.59078	0.506378	0.745032	0.708824	0.847925
ALLC	0.7393	0.763538	0.55036	0.5	0.958156	0.868791	0.852324	0.525735	0.562585
ALMS1	0.648471	0.839952	0.662127	0.517206	0.769858	0.654098	0.802564	0.53364	0.777018
ALOX12	0.846304	0.606498	0.726876	0.898496	0.538652	0.629713	0.819231	0.555699	0.84935
ALOX12B	0.642023	0.500602	0.893885	0.576923	0.512411	0.732897	0.760176	0.508456	0.641245
ALOX12P2	0.581434	0.611312	0.56295	0.5869	0.809929	0.66121	0.786699	0.725551	0.589147
ALOX15	0.857699	0.671239	0.667266	0.593696	0.710284	0.690506	0.785577	0.85386	0.846899
ALOX15B	0.783713	0.966546	0.898253	0.625361	0.726064	0.525344	0.539343	0.839522	0.752964
ALOX5	0.979099	0.512154	0.774666	0.543522	0.503901	0.986227	0.539022	0.587316	0.731874
ALOX5AP	0.821456	0.587004	0.757194	0.64358	0.619858	0.818356	0.615465	0.597794	0.813611
ALOXE3	0.735409	0.885199	0.982785	0.794245	0.670213	0.793689	0.69399	0.911765	0.583789
ALPI	0.727626	0.6787	0.678058	0.725998	0.675532	0.74571	0.958494	0.823529	0.69186
ALPK1	0.785659	0.555235	0.514645	0.524002	0.620213	0.524498	0.695833	0.738603	0.670201
ALPK2	0.508394	0.630927	0.816033	0.839792	0.667376	0.681079	0.81234	0.614338	0.652816
ALPK3	0.509616	0.564982	0.574897	0.903268	0.801064	0.620682	0.754728	0.519853	0.753648
ALPL	0.954864	0.765343	0.800874	0.86177	0.582979	0.683224	0.652804	0.738051	0.546284
ALPP	0.776265	0.756318	0.755396	0.766917	0.751773	0.63914	0.868429	0.950551	0.775194
ALPPL2	0.741078	0.703249	0.641829	0.73742	0.680142	0.752258	0.740785	0.761581	0.665983
ALS2	0.630128	0.812034	0.682682	0.668739	0.575532	0.556898	0.826442	0.626654	0.748632
ALS2CL	0.613674	0.801444	0.755653	0.752892	0.859574	0.70569	0.629006	0.632169	0.873347
ALS2CR11	0.566148	0.561372	0.61999	0.581333	0.560284	0.650852	0.788301	0.852941	0.590743
ALS2CR12	0.877432	0.850181	0.848921	0.735107	0.628369	0.704109	0.811939	0.786029	0.599065
ALS2CR8	0.63313	0.762696	0.757194	0.50882	0.754255	0.533247	0.609936	0.864522	0.500228
ALX1	0.757643	0.833454	0.88335	0.675824	0.55	0.622827	0.737821	0.626654	0.75969
ALX3	0.693163	0.645487	0.608171	0.737999	0.744681	0.649469	0.913942	0.645956	0.671569
ALX4	0.791829	0.770758	0.769784	0.800752	0.765957	0.617295	0.958093	0.662684	0.790698
ALYREF	0.668705	0.540794	0.617677	0.523279	0.651418	0.526586	0.796314	0.665441	0.763338
AMBN	0.805336	0.782912	0.793422	0.643291	0.604965	0.589636	0.809535	0.645404	0.648541
AMBP	0.621456	0.806739	0.742806	0.755928	0.733333	0.759257	0.77508	0.546324	0.544802
AMBRA1	0.663702	0.590373	0.502569	0.642423	0.542908	0.68345	0.597115	0.820037	0.75627
AMD1	0.834464	0.745126	0.52852	0.701706	0.634752	0.512136	0.550481	0.591728	0.641359
AMDHD1	0.802668	0.818051	0.819887	0.728745	0.86773	0.631576	0.553606	0.807537	0.543092
AMDHD2	0.809339	0.699398	0.63001	0.636206	0.575532	0.505814	0.942548	0.542096	0.542978
AMELX	0.727071	0.702166	0.701439	0.638519	0.651418	0.784743	0.98109	0.65	0.655039
AMELY	0.678043	0.65704	0.656475	0.567091	0.518085	0.775514	0.899199	0.719669	0.619927
AMER1	0.789661	0.714561	0.748201	0.824754	0.72695	0.569034	0.716026	0.902206	0.571249
AMER2	0.729572	0.935259	0.762718	0.739589	0.70922	0.533473	0.640785	0.703309	0.920315
AMER3	0.66537	0.65343	0.652878	0.673222	0.650709	0.706311	0.74367	0.604963	1
AMFR	0.654586	0.65704	0.709661	0.500723	0.694681	0.692312	0.589503	0.750184	0.659029
AMH	0.591996	0.792539	0.626156	0.5214	0.612766	0.551987	0.776683	0.755331	0.71124
AMHR2	0.739244	0.673285	0.672662	0.73395	0.716312	0.741138	0.817869	0.613971	0.614113
AMICA1	0.864814	0.629844	0.844296	0.595865	0.62305	0.923064	0.526763	0.602022	0.776904
AMIGO2	0.661145	0.541035	0.55036	0.719491	0.601064	0.649074	0.603285	0.773529	0.516986
AMIGO3	0.687271	0.686883	0.663669	0.710526	0.765957	0.731091	0.866186	0.911765	0.707934
AMMECR1	0.642246	0.541757	0.831192	0.546848	0.66383	0.782626	0.823317	0.680515	0.611605
AMMECR1L	0.557977	0.518893	0.652107	0.562175	0.57695	0.561131	0.808814	0.650184	0.867761
AMN	0.675375	0.537906	0.552415	0.64358	0.533688	0.84974	0.939744	0.551103	0.534428
AMN1	0.546971	0.785078	0.742549	0.541787	0.872695	0.714608	0.673798	0.63125	0.982444
AMOT	0.797665	0.550181	0.75925	0.70937	0.658865	0.606683	0.569471	0.655147	0.74829
AMOTL1	0.77632	0.710229	0.695015	0.685946	0.600355	0.87706	0.571715	0.791544	0.691974
AMOTL2	0.783213	0.51793	0.595581	0.596588	0.571277	0.758862	0.565865	0.580699	0.54047
AMPD1	0.747082	0.729242	0.741264	0.915269	0.599645	0.545213	0.822997	0.583088	0.746124
AMPD2	0.540634	0.852226	0.792652	0.546559	0.773759	0.58275	0.566426	0.641544	0.947446
AMPD3	0.610895	0.812034	0.630267	0.578658	0.507801	0.717995	0.629968	0.506066	0.607729
AMPH	0.646137	0.57136	0.739209	0.56015	0.503546	0.856062	0.659215	0.548897	0.964432
AMT	0.540856	0.572323	0.664697	0.539184	0.729078	0.516652	0.646875	0.504596	0.639079
AMY2B	0.521734	0.551143	0.646197	0.649364	0.773759	0.556277	0.591827	0.520221	0.552098
AMZ1	0.648027	0.960289	0.680113	0.726865	0.764184	0.697054	0.951122	0.757353	0.640219
AMZ2	0.85214	0.595427	0.524923	0.500578	0.520567	0.638124	0.698397	0.677022	0.698814
AMZ2P1	0.728293	0.807942	0.671891	0.59037	0.593972	0.500056	0.727484	0.659743	0.634861
ANAPC10	0.677043	0.51432	0.513875	0.609312	0.636525	0.525457	0.618429	0.540993	0.783858
ANAPC11	0.577877	0.68207	0.504882	0.644014	0.546454	0.816381	0.759535	0.573529	0.587095
ANAPC13	0.544414	0.536943	0.596351	0.644881	0.691489	0.517442	0.673317	0.561029	0.588463
ANAPC15	0.610895	0.776173	0.530319	0.685946	0.579078	0.55876	0.683654	0.582169	0.838349
ANAPC16	0.572096	0.562936	0.555498	0.631145	0.714184	0.529126	0.601522	0.568566	0.675787
ANAPC2	0.568872	0.562214	0.61074	0.769809	0.610638	0.532118	0.644712	0.652022	0.505016
ANAPC4	0.686159	0.791336	0.678828	0.644881	0.664184	0.645913	0.620112	0.574816	0.665185
ANAPC5	0.57065	0.7716	0.728674	0.558994	0.596809	0.503669	0.799119	0.623529	0.569197
ANAPC7	0.706615	0.529964	0.690647	0.75	0.720213	0.508467	0.63133	0.53989	0.572731
ANG	0.763091	0.723466	0.572199	0.50188	0.713475	0.562373	0.688702	0.556434	0.864683
ANGEL1	0.608783	0.516005	0.876156	0.539763	0.575177	0.529578	0.66226	0.584191	0.707478
ANGEL2	0.502057	0.506137	0.646968	0.702285	0.696099	0.656356	0.751522	0.58125	0.618673
ANGPT1	0.609227	0.535259	0.697585	0.636061	0.832979	0.765353	0.604968	0.783088	0.888851
ANGPT2	0.538744	0.663779	0.664183	0.543522	0.670922	0.578912	0.833894	0.54761	0.809964
ANGPT4	0.780156	0.759928	0.758993	0.659051	0.755319	0.577444	0.794311	0.799816	0.77907
ANGPTL1	0.51851	0.57136	0.750257	0.941296	0.758865	0.757112	0.822035	0.690074	0.946306
ANGPTL2	0.53085	0.688327	0.542909	0.513302	0.51773	0.68503	0.801202	0.866912	0.854195
ANGPTL3	0.996109	0.727437	0.742163	0.516917	0.788652	0.846974	0.625801	0.582721	0.597469
ANGPTL4	0.80856	0.718652	0.627184	0.732794	0.68617	0.615263	0.555529	0.701103	0.809166
ANGPTL6	0.564202	0.852708	0.707348	0.624205	0.991135	0.693667	0.795753	0.817096	0.657205
ANGPTL7	0.924847	0.815884	0.678314	0.962406	0.892908	0.713592	0.667628	0.685662	0.546398
ANHX	0.711062	0.687726	0.706449	0.696645	0.712766	0.752427	0.779087	0.751654	0.630187
ANK1	0.860478	0.808664	0.807554	0.831695	0.529433	0.655791	0.63117	0.532353	0.989284
ANK2	0.912507	0.643321	0.894142	0.626952	0.764184	0.593644	0.51899	0.847243	0.682057
ANK3	0.541745	0.524188	0.800103	0.800896	0.540071	0.548036	0.720913	0.832721	0.98347
ANKAR	0.677043	0.66426	0.663669	0.676981	0.695745	0.720874	0.903125	0.990625	0.676357
ANKDD1A	0.854475	0.566546	0.757708	0.710671	0.639716	0.636261	0.701202	0.677206	0.726288
ANKEF1	0.588772	0.826233	0.820144	0.604685	0.542908	0.685087	0.601442	0.559743	0.583219
ANKFN1	0.745136	0.736462	0.688335	0.60295	0.75266	0.589919	0.884215	0.6375	0.894437
ANKFY1	0.759422	0.55716	0.632837	0.695055	0.521986	0.630786	0.659535	0.876654	0.725946
ANKH	0.68338	0.582671	0.633094	0.536003	0.525177	0.807349	0.630529	0.722978	0.906863
ANKHD1	0.558199	0.610349	0.636434	0.561163	0.670922	0.536182	0.646635	0.510294	0.807684
ANKIB1	0.825236	0.800481	0.716855	0.53557	0.543972	0.598499	0.760577	0.549265	0.560192
ANKLE1	0.769539	0.732852	0.721994	0.554078	0.552128	0.619666	0.765224	0.746507	0.670771
ANKLE2	0.681379	0.598556	0.662898	0.660497	0.641844	0.530086	0.688462	0.679963	0.607957
ANKMY1	0.714619	0.773767	0.630267	0.583141	0.892553	0.621359	0.980849	0.572059	0.874601
ANKMY2	0.859144	0.62142	0.724306	0.607577	0.675887	0.544367	0.751202	0.692463	0.609895
ANKRA2	0.703613	0.641155	0.628469	0.75535	0.58156	0.562825	0.609535	0.526838	0.602485
ANKRD1	0.797332	0.765343	0.777235	0.715442	0.743972	0.609449	0.766827	0.736029	0.784884
ANKRD10	0.534186	0.559085	0.761819	0.605986	0.50461	0.534714	0.640705	0.501287	0.605221
ANKRD11	0.788438	0.766546	0.675745	0.644592	0.681206	0.545891	0.649439	0.526654	0.952348
ANKRD12	0.529739	0.769434	0.7852	0.620301	0.669149	0.661718	0.685978	0.558088	0.73005
ANKRD13A	0.776987	0.718171	0.608684	0.647773	0.628014	0.682603	0.571234	0.626471	0.78477
ANKRD13B	0.820011	0.805776	0.530062	0.616831	0.663475	0.635301	0.690144	0.640809	0.757068
ANKRD13C	0.535186	0.561011	0.686023	0.562753	0.586879	0.818639	0.677404	0.555331	0.786708
ANKRD13D	0.785548	0.561974	0.592754	0.539907	0.593617	0.800971	0.932772	0.798162	0.669175
ANKRD16	0.501278	0.670036	0.539568	0.551619	0.744681	0.744976	0.8375	0.711949	0.517214
ANKRD17	0.582991	0.518412	0.804471	0.725564	0.71844	0.731034	0.553926	0.573897	0.722754
ANKRD18A	0.79572	0.774368	0.773381	0.51764	0.73156	0.564518	0.80641	0.539154	0.664045
ANKRD19P	0.55164	0.700361	0.718911	0.656449	0.620567	0.799729	0.803526	0.677941	0.786822
ANKRD2	0.556087	0.507581	0.70889	0.748409	0.56844	0.819485	0.722756	0.558456	0.649795
ANKRD22	0.53652	0.825511	0.927544	0.686958	0.51773	0.828234	0.693109	0.636397	0.644551
ANKRD23	0.786882	0.898676	0.513618	0.919028	0.655674	0.666516	0.727804	0.636029	0.636571
ANKRD24	0.511673	0.51083	0.510791	0.511278	0.510638	0.514563	0.983974	0.701471	1
ANKRD26	0.71751	0.703008	0.546506	0.54063	0.743972	0.596523	0.769231	0.505147	0.701322
ANKRD26P3	0.766203	0.772804	0.666495	0.552198	0.510993	0.661888	0.723718	0.77261	0.552896
ANKRD27	0.609339	0.52852	0.614851	0.802921	0.855674	0.552382	0.595032	0.614522	0.832763
ANKRD28	0.707282	0.646691	0.849178	0.624349	0.541135	0.527828	0.504087	0.690809	0.683425
ANKRD29	0.916176	0.596631	0.54702	0.549451	0.755674	0.816381	0.729087	0.502206	0.80016
ANKRD30A	0.597276	0.590253	0.589928	0.639242	0.678723	0.642357	0.674439	0.744118	0.596899
ANKRD30B	0.877932	0.811071	0.816033	0.677415	0.620213	0.615489	0.844952	0.679963	0.627451
ANKRD30BL	0.838799	0.573285	0.589928	0.685512	0.646809	0.51699	0.721715	0.573897	0.988828
ANKRD30BP3	0.759755	0.683273	0.524409	0.77487	0.66773	0.682603	0.686538	0.802206	0.512312
ANKRD31	0.575208	0.707581	0.717626	0.617264	0.539007	0.814179	0.713862	0.662684	0.730392
ANKRD32	0.506615	0.633213	0.555242	0.577501	0.687589	0.759257	0.602724	0.707169	0.842567
ANKRD33	0.799222	0.86065	0.785457	0.681752	0.807801	0.541714	0.749599	0.705882	0.661423
ANKRD33B	0.665592	0.556197	0.705293	0.521255	0.875177	0.745428	0.646955	0.650368	0.936047
ANKRD34A	0.729238	0.694946	0.717754	0.604251	0.691489	0.802015	0.833894	0.591728	0.981418
ANKRD34C	0.698444	0.684116	0.683453	0.574031	0.710461	0.752117	0.713381	0.647978	0.995212
ANKRD35	0.76876	0.623827	0.874872	0.687247	0.719149	0.537875	0.507532	0.680699	0.572845
ANKRD36BP2	0.588438	0.721781	0.695272	0.710382	0.580496	0.705012	0.737981	0.716912	0.531578
ANKRD37	0.6199	0.661613	0.598664	0.854251	0.638298	0.560115	0.572356	0.789154	0.670087
ANKRD39	0.516509	0.575451	0.789825	0.510411	0.589007	0.810172	0.784535	0.671875	0.816689
ANKRD40	0.850917	0.827918	0.608428	0.622325	0.671986	0.558873	0.573798	0.548529	0.650365
ANKRD44	0.730962	0.615884	0.903135	0.616252	0.529787	0.763434	0.647917	0.565441	0.813383
ANKRD45	0.824236	0.624669	0.594553	0.651894	0.63617	0.572646	0.899439	0.530882	0.598837
ANKRD46	0.717732	0.528279	0.622816	0.676258	0.675177	0.68599	0.521154	0.539522	0.78534
ANKRD49	0.507282	0.530445	0.596608	0.869144	0.554965	0.704279	0.622837	0.561949	0.594961
ANKRD50	0.734742	0.546811	0.596095	0.612059	0.611348	0.531328	0.717708	0.570037	0.572047
ANKRD52	0.631017	0.720096	0.69296	0.689705	0.702482	0.672725	0.757452	0.845956	0.806886
ANKRD53	0.814008	0.638989	0.579651	0.598034	0.735816	0.517442	0.74367	0.767279	0.777588
ANKRD54	0.52318	0.70012	0.798304	0.502169	0.712766	0.545665	0.572115	0.796507	0.575809
ANKRD55	0.813897	0.852708	0.773638	0.571284	0.920213	0.62469	0.827163	0.623713	0.628705
ANKRD6	0.719288	0.638508	0.798047	0.606564	0.739362	0.567622	0.714343	0.546875	0.586981
ANKRD60	0.601167	0.593863	0.621917	0.645966	0.592199	0.626214	0.844792	0.842096	0.600775
ANKRD65	0.662034	0.712395	0.650565	0.523569	0.648936	0.675717	0.747997	0.861213	0.507296
ANKRD7	0.78955	0.743682	0.790082	0.698525	0.621986	0.692538	0.914022	0.807353	0.545486
ANKRD9	0.506504	0.500602	0.532888	0.682331	0.651418	0.734985	0.667708	0.635478	0.865367
ANKS1A	0.581434	0.909988	0.932939	0.813331	0.550355	0.798995	0.50625	0.612868	0.54104
ANKS1B	0.726626	0.613718	0.613309	0.63288	0.649645	0.663242	0.780609	0.516912	0.930347
ANKS3	0.864258	0.784356	0.606115	0.522412	0.592553	0.547528	0.833413	0.705515	0.537392
ANKS4B	0.674486	0.644404	0.664568	0.526605	0.745745	0.748137	0.804247	0.638419	0.655039
ANKS6	0.700389	0.830325	0.72148	0.653268	0.886879	0.775231	0.589824	0.830147	0.874145
ANKUB1	0.822957	0.799639	0.798561	0.706189	0.765957	0.624464	0.901522	0.793015	0.821705
ANKZF1	0.722179	0.599519	0.559096	0.611481	0.586525	0.76716	0.767468	0.799816	0.619927
ANLN	0.574653	0.566787	0.502055	0.628398	0.748582	0.719688	0.797196	0.595404	0.751938
ANO1	0.665592	0.944645	0.854317	0.924957	0.517021	0.65009	0.512179	0.749449	0.832649
ANO10	0.643357	0.699158	0.570658	0.636495	0.769504	0.602563	0.532051	0.618382	0.735294
ANO2	0.637465	0.833935	0.906475	0.707056	0.913475	0.571969	0.819631	0.762684	0.805062
ANO3	0.632351	0.823105	0.809866	0.561741	0.566312	0.909968	0.608574	0.563971	0.988372
ANO4	0.778321	0.680505	0.768756	0.506362	0.707624	0.700102	0.720833	1	0.841769
ANO5	0.604113	0.750903	0.809609	0.889821	0.54078	0.653534	0.596074	0.587684	0.796512
ANO6	0.616454	0.531167	0.561151	0.63288	0.682979	0.836701	0.553285	0.554779	0.964888
ANO7	0.668038	0.646209	0.695015	0.958647	0.677305	0.737187	0.828926	0.660662	0.679093
ANO8	0.80756	0.67148	0.67369	0.517351	0.788298	0.716245	0.764744	0.844118	0.610123
ANO9	0.617343	0.928039	0.965313	0.548583	0.615957	0.855837	0.65649	0.712132	0.5
ANP32A	0.615453	0.833213	0.750257	0.541643	0.669149	0.642978	0.544551	0.537316	0.576493
ANP32A.IT1	0.785659	0.796631	0.817061	0.705899	0.641135	0.508072	0.901843	0.771691	0.557912
ANP32B	0.543191	0.511432	0.516701	0.518942	0.604255	0.735832	0.501522	0.597243	0.939694
ANP32C	0.727626	0.711191	0.710432	0.750868	0.737589	0.78844	0.961859	0.624632	0.655381
ANP32D	0.607337	0.8213	0.828237	0.772267	0.723404	0.721269	0.694311	0.749816	0.583219
ANP32E	0.711729	0.531408	0.513618	0.513302	0.693972	0.754572	0.672276	0.917647	0.643069
ANPEP	0.654141	0.746089	0.801644	0.678282	0.578014	0.722567	0.556811	0.806618	0.800844
ANTXR1	0.659811	0.61083	0.505653	0.51952	0.598582	0.538101	0.767949	0.992463	0.874487
ANTXR2	0.510172	0.751143	0.544964	0.548583	0.834397	0.542956	0.517869	0.83989	0.929891
ANXA1	0.840022	0.522744	0.56963	0.520098	0.554255	0.670242	0.691266	0.655882	0.904013
ANXA10	0.688716	0.67509	0.67446	0.606564	0.939362	0.539851	0.712901	0.663787	0.695394
ANXA11	0.757754	0.709025	0.742292	0.616397	0.794681	0.500056	0.605449	0.639706	0.712266
ANXA13	0.86915	0.716606	0.715827	0.574465	0.631206	0.511515	0.877804	0.750184	0.739911
ANXA2	0.871818	0.558363	0.532631	0.614517	0.835816	0.72855	0.596795	0.902757	0.811674
ANXA2P1	0.839022	0.550181	0.578109	0.606854	0.859929	0.59737	0.860176	0.694853	0.723894
ANXA2P2	0.831462	0.636582	0.584275	0.608878	0.757801	0.621133	0.736939	0.745404	0.827405
ANXA2P3	0.838688	0.585078	0.622559	0.564777	0.732624	0.596918	0.752724	0.566176	0.71124
ANXA2R	0.761868	0.603851	0.713258	0.709659	0.538652	0.539625	0.833974	0.650368	0.753762
ANXA3	0.634575	0.981709	0.551131	0.727877	0.508511	0.727873	0.56899	0.788235	0.686161
ANXA4	0.847248	0.544164	0.686023	0.633603	0.551773	0.688135	0.601843	0.642279	0.738486
ANXA5	0.676932	0.698676	0.738438	0.624928	0.591844	0.780481	0.640785	0.520221	0.958162
ANXA6	0.661701	0.879182	0.644399	0.588346	0.53227	0.635697	0.515385	0.676838	0.576721
ANXA7	0.621568	0.67485	0.642343	0.510844	0.756738	0.62373	0.546795	0.602574	0.689466
ANXA9	0.687715	0.530445	0.80036	0.79786	0.708156	0.800858	0.654888	0.562132	0.630529
AOAH	0.855475	0.678219	0.879239	0.569404	0.629787	0.810228	0.617308	0.523346	0.648769
AOC2	0.898833	0.723947	0.946043	0.842973	0.840071	0.552946	0.755769	0.753125	0.866051
AOC3	0.563535	0.993502	0.657246	0.633169	0.806738	0.684466	0.782853	0.626103	0.923393
AOC4	0.710728	0.586763	0.762847	0.739156	0.812411	0.648736	0.561779	0.706066	0.669517
AOX1	0.764202	0.53574	0.736382	0.519375	0.64539	0.677128	0.677644	0.77886	0.929435
AP1AR	0.71851	0.511191	0.773124	0.699393	0.553901	0.767498	0.618429	0.58364	0.723552
AP1B1	0.709839	0.561492	0.588386	0.525882	0.549291	0.554075	0.677965	0.586029	0.630073
AP1G1	0.571873	0.620939	0.542395	0.533979	0.779787	0.707835	0.671795	0.620956	0.51881
AP1G2	0.806003	0.505656	0.731501	0.550752	0.608511	0.77478	0.681971	0.507904	0.939808
AP1M1	0.695053	0.625993	0.779805	0.701272	0.500355	0.877738	0.552163	0.686581	0.76197
AP1M2	0.732629	0.500602	0.741007	0.509832	0.654255	0.895179	0.846554	0.618382	0.571705
AP1S1	0.656809	0.93574	0.756937	0.544968	0.641844	0.821348	0.698558	0.540257	0.762996
AP1S2	0.71851	0.568712	0.899281	0.68609	0.620213	0.816832	0.631811	0.551838	0.659599
AP1S3	0.526181	0.605776	0.642729	0.51952	0.511702	0.64326	0.850401	0.622978	0.63355
AP2A1	0.509728	0.634898	0.558582	0.601215	0.741135	0.719463	0.60641	0.598713	0.812813
AP2A2	0.674708	0.645247	0.685766	0.615674	0.52695	0.658219	0.597115	0.509743	0.880757
AP2B1	0.90806	0.818773	0.617163	0.729612	0.684397	0.56068	0.885897	0.509743	0.523256
AP2M1	0.736854	0.714079	0.647739	0.713274	0.614184	0.591104	0.625881	0.811029	0.55871
AP2S1	0.599333	0.623105	0.57554	0.664257	0.612766	0.58608	0.60016	0.56636	0.570565
AP3B1	0.593663	0.522022	0.517986	0.516628	0.748582	0.574396	0.783253	0.672243	0.891245
AP3B2	0.753419	0.52491	0.731115	0.611914	0.51773	0.836221	0.727244	0.73364	0.96751
AP3D1	0.604225	0.765824	0.684995	0.573742	0.618085	0.677523	0.669311	0.595772	0.755472
AP3M1	0.521734	0.669795	0.619219	0.631868	0.708865	0.647776	0.77492	0.659191	0.73347
AP3M2	0.695275	0.58556	0.922405	0.55856	0.798227	0.568187	0.68734	0.517096	0.952006
AP4B1	0.528293	0.748977	0.74075	0.746241	0.521277	0.600361	0.551843	0.506618	0.633265
AP4E1	0.560756	0.633213	0.525437	0.548294	0.555674	0.695755	0.655529	0.990809	0.639991
AP4M1	0.633463	0.648375	0.620504	0.582562	0.788652	0.562204	0.760817	0.894118	0.70155
AP4S1	0.625236	0.731889	0.597122	0.600636	0.525887	0.789343	0.766987	0.633824	0.887711
AP5B1	0.641912	0.507341	0.538541	0.673655	0.731915	0.642639	0.957452	0.610478	0.576379
AP5M1	0.764091	0.669795	0.609712	0.595142	0.535816	0.725728	0.515385	0.534375	0.531122
AP5S1	0.71851	0.590614	0.853032	0.630567	0.69539	0.568582	0.677564	0.718934	0.713862
AP5Z1	0.643135	0.713598	0.569116	0.573308	0.657447	0.634398	0.767388	0.675919	0.594733
APAF1	0.55075	0.518652	0.517986	0.59384	0.704965	0.591104	0.796394	0.732721	0.821249
APBA1	0.541301	0.579783	0.590956	0.745084	0.740426	0.804019	0.63726	0.50864	0.993502
APBA2	0.628794	0.638748	0.584275	0.516339	0.633333	0.753613	0.770913	0.506985	0.810534
APBA3	0.662479	0.582912	0.630781	0.573597	0.512057	0.624802	0.642628	0.613235	0.785682
APBB1	0.723402	0.886643	0.831963	0.651966	0.727305	0.553285	0.533734	0.66636	0.96922
APBB1IP	0.977765	0.762936	0.580678	0.566946	0.522695	0.793012	0.565946	0.524449	0.739512
APBB2	0.840467	0.608664	0.501542	0.792076	0.662057	0.74842	0.747596	0.568566	0.724464
APBB3	0.768427	0.625993	0.625642	0.538317	0.547872	0.58862	0.569071	0.645588	0.866279
APC	0.836909	0.706137	0.504625	0.731348	0.787589	0.689207	0.645032	0.608456	0.972868
APC2	0.710117	0.694946	0.694245	0.52646	0.625532	0.75158	0.69992	0.995588	0.749088
APCDD1	0.893163	0.768231	0.675231	0.764315	0.579433	0.542391	0.545272	0.638051	0.855563
APCDD1L	0.724514	0.991095	0.616136	0.551619	0.797163	0.694965	0.776442	0.820221	0.699042
APCDD1L.AS1	0.692607	0.6787	0.678058	0.736842	0.594326	0.75587	0.961538	0.816176	0.69186
APCS	0.767871	0.748255	0.636434	0.598467	0.818794	0.612046	0.632933	0.615809	0.616963
APEH	0.551417	0.507581	0.597893	0.520677	0.605319	0.638067	0.735337	0.619301	0.653215
APEX1	0.640022	0.649819	0.504625	0.670763	0.538298	0.591669	0.767548	0.601287	0.825581
APEX2	0.527626	0.545608	0.590442	0.5976	0.585816	0.712294	0.82476	0.765257	0.681829
APH1A	0.56587	0.918171	0.749743	0.561018	0.734043	0.541996	0.671394	0.581618	0.923849
APH1B	0.649138	0.538869	0.798561	0.549884	0.649291	0.817848	0.595673	0.576838	0.839261
API5	0.567204	0.71071	0.762333	0.551764	0.526596	0.682265	0.635817	0.836765	0.570109
APITD1	0.780322	0.896992	0.648767	0.509688	0.520567	0.57259	0.670433	0.546324	0.672253
APLF	0.710061	0.572082	0.931655	0.601938	0.624113	0.678257	0.830849	0.628309	0.740994
APLN	0.552752	0.783394	0.780319	0.690283	0.708511	0.510443	0.795833	0.815441	0.865709
APLNR	0.652918	0.795909	0.911357	0.648641	0.54539	0.587209	0.777644	0.712684	0.553124
APLP1	0.587326	0.727798	0.791624	0.524581	0.712411	0.781497	0.778045	0.596875	0.9886
APLP2	0.506059	0.762214	0.681655	0.693031	0.520567	0.523312	0.587901	0.680882	0.518012
APMAP	0.597777	0.834416	0.697071	0.623482	0.690071	0.636374	0.633734	0.6	0.537848
APOA1	0.722735	0.885439	0.564234	0.77646	0.82695	0.70744	0.65617	0.663419	0.654811
APOA1BP	0.585881	0.587004	0.57631	0.504193	0.65461	0.762249	0.808413	0.735662	0.597697
APOA2	0.714842	0.648014	0.671763	0.681608	0.876241	0.708851	0.934215	0.746875	0.658915
APOA4	0.609561	0.606739	0.837102	0.585309	0.84539	0.7535	0.742308	0.594669	0.742704
APOA5	0.669261	0.65704	0.656475	0.576345	0.912411	0.716358	0.900801	0.757904	0.668605
APOB	0.636798	0.602888	0.602518	0.654569	0.66383	0.649977	0.877804	0.789522	0.610465
APOBEC1	0.620623	0.611913	0.611511	0.707779	0.609929	0.731655	0.839904	0.825919	0.620155
APOBEC2	0.626904	0.65704	0.92369	0.940283	0.714184	0.703093	0.63726	0.751103	0.535682
APOBEC3A	0.64647	0.846691	0.766958	0.796848	0.503191	0.913412	0.544872	0.534559	0.709416
APOBEC3B	0.512952	0.561011	0.612795	0.512724	0.646809	0.527602	0.74383	0.676471	0.75114
APOBEC3C	0.838466	0.661613	0.661357	0.655292	0.695035	0.569316	0.684535	0.5375	0.615709
APOBEC3D	0.627349	0.700602	0.612795	0.597311	0.629787	0.800463	0.979087	0.602941	0.56042
APOBEC3F	0.576209	0.50349	0.695015	0.54627	0.607447	0.582186	0.844151	0.709191	0.716028
APOBEC3G	0.786103	0.700361	0.871274	0.584153	0.523759	0.664089	0.661699	0.927757	0.832421
APOBEC4	0.792107	0.765343	0.792138	0.583574	0.61773	0.804471	0.75601	0.519853	0.808254
APOBR	0.839244	0.665945	0.695272	0.641267	0.58617	0.942199	0.586138	0.629963	0.782832
APOC1	0.994108	0.759085	0.634121	0.614662	0.536525	0.703206	0.509295	0.75	0.687415
APOC1P1	0.682046	0.555957	0.688078	0.590081	0.915603	0.548374	0.582051	0.73989	0.575809
APOC3	0.810561	0.910469	0.779548	0.555234	0.658156	0.806841	0.838782	0.629596	0.53705
APOD	0.587215	0.890975	0.763875	0.740602	0.719504	0.561921	0.608333	0.792463	0.566233
APOE	0.602446	0.741516	0.523381	0.561596	0.634752	0.507507	0.571875	0.567463	0.509006
APOF	0.811284	0.788809	0.78777	0.693898	0.934752	0.53748	0.875481	0.514154	0.810078
APOH	0.996109	0.792298	0.790339	0.560873	0.631206	0.559494	0.506811	0.59375	0.722982
APOL1	0.726404	0.582671	0.612025	0.815934	0.692908	0.761628	0.516987	0.578125	0.622891
APOL2	0.749639	0.613237	0.758222	0.72513	0.674113	0.501976	0.573317	0.604044	0.880871
APOL3	0.521178	0.664982	0.618191	0.598034	0.568085	0.780537	0.519712	0.800919	0.812813
APOL4	0.628683	0.578821	0.599949	0.697224	0.710993	0.74921	0.526122	0.59136	0.660169
APOL5	0.673152	0.66065	0.660072	0.724118	0.546809	0.721325	0.941667	0.7	0.672481
APOL6	0.669594	0.506378	0.511819	0.533256	0.754965	0.609223	0.573317	0.718015	0.687984
APOLD1	0.886492	0.722022	0.655961	0.84037	0.875887	0.664541	0.736058	0.545772	0.567943
APOM	0.989327	0.761733	0.710689	0.614806	0.723759	0.717261	0.769231	0.566176	0.932057
APOO	0.830684	0.511191	0.773381	0.578369	0.630142	0.715963	0.623397	0.506066	0.637369
APOOL	0.551973	0.587004	0.635406	0.543378	0.562766	0.727478	0.667228	0.60625	0.618787
APOPT1	0.700056	0.681348	0.608428	0.564488	0.591135	0.772353	0.705849	0.854779	0.586753
APP	0.620678	0.73213	0.684995	0.886206	0.578014	0.54939	0.662099	0.728309	0.572503
APPBP2	0.80567	0.54272	0.519013	0.734962	0.535461	0.681869	0.642388	0.607904	0.685933
APPL1	0.690161	0.592298	0.75668	0.64546	0.652128	0.549108	0.632933	0.764706	0.695052
APPL2	0.73652	0.638989	0.788798	0.553355	0.620567	0.533811	0.644311	0.751287	0.800046
APRT	0.852585	0.668351	0.717369	0.560729	0.680851	0.606006	0.840304	0.536765	0.71352
APTX	0.540856	0.553069	0.515416	0.717901	0.51844	0.537593	0.588221	0.641912	0.504674
AQP1	0.5005	0.5716	0.512333	0.612059	0.569149	0.728889	0.61226	0.523897	0.779184
AQP10	0.636187	0.648857	0.625899	0.83155	0.574113	0.675068	0.676442	0.853125	0.635659
AQP11	0.649472	0.637184	0.682682	0.523279	0.575887	0.807152	0.687821	0.736765	0.741792
AQP2	1	0.933333	0.626413	0.554511	0.659574	0.758298	0.721554	0.6125	0.70896
AQP3	0.950417	0.606258	0.861511	0.512435	0.557801	0.717769	0.594872	0.595404	0.665755
AQP4	0.583658	0.875451	0.874101	0.512435	0.878901	0.9514	0.789503	0.582904	0.509576
AQP4.AS1	0.657588	0.646209	0.645683	0.631579	0.638298	0.700835	0.799599	0.7125	0.50513
AQP5	0.774319	0.974248	0.912898	0.552342	0.689007	0.589806	0.645673	0.667647	0.654355
AQP6	1	0.826715	0.834275	0.85454	0.529433	0.640269	0.740465	0.717647	0.636571
AQP7	0.692941	0.953791	0.875385	0.59037	0.56844	0.766313	0.73149	0.818934	0.579799
AQP8	0.688382	0.809386	0.694758	0.6083	0.569504	0.600079	0.516346	0.947243	0.595189
AQP9	0.855698	0.650542	0.622559	0.841238	0.534043	0.734364	0.684936	0.617647	0.790356
AQPEP	0.824903	0.967509	0.86408	0.769809	0.796099	0.575017	0.688462	0.610294	0.852371
AQR	0.566092	0.656077	0.569116	0.661799	0.756028	0.565252	0.75024	0.684743	0.847241
AR	0.831795	0.804573	0.870247	0.694332	0.853901	0.587266	0.788061	0.676287	0.553124
ARAF	0.53463	0.676534	0.661871	0.564488	0.707447	0.582073	0.720994	0.66875	0.9601
ARAP1	0.782768	0.510229	0.620247	0.685223	0.520922	0.860014	0.539984	0.563787	0.743502
ARAP2	0.874708	0.512154	0.792652	0.610468	0.55922	0.768063	0.708173	0.592647	0.678523
ARAP3	0.519844	0.761492	0.81038	0.696212	0.679787	0.89151	0.666987	0.614522	0.962836
ARC	0.620789	0.929242	0.904676	0.765327	0.780142	0.614868	0.841106	0.852941	0.80757
ARCN1	0.818899	0.591817	0.562179	0.567235	0.563121	0.745484	0.610497	0.727206	0.646147
ARF1	0.577765	0.790373	0.502826	0.579092	0.670922	0.740743	0.608253	0.669118	0.503876
ARF3	0.742079	0.524669	0.679085	0.657172	0.543972	0.54002	0.552885	0.502022	0.98176
ARF4	0.816898	0.559326	0.635149	0.660497	0.528369	0.606062	0.591426	0.684007	0.958732
ARF5	0.756531	0.609868	0.729188	0.581261	0.557447	0.613965	0.523638	0.5125	0.731076
ARF6	0.671595	0.767509	0.862282	0.666426	0.678369	0.671935	0.721074	0.599632	0.714432
ARFGAP1	0.541745	0.57497	0.623073	0.501446	0.520922	0.66804	0.591266	0.765074	0.599179
ARFGAP2	0.532185	0.510469	0.742292	0.612637	0.607447	0.664766	0.541987	0.640441	0.729822
ARFGAP3	0.768205	0.658484	0.695529	0.626807	0.60922	0.543915	0.737179	0.511029	0.870155
ARFGEF1	0.606226	0.69651	0.764645	0.623048	0.695745	0.850813	0.724359	0.757353	0.570223
ARFGEF2	0.503724	0.857762	0.6426	0.502747	0.73617	0.868819	0.665304	0.5625	0.812472
ARFIP1	0.590995	0.798315	0.732785	0.506217	0.548227	0.610917	0.635657	0.666176	0.920543
ARFIP2	0.527849	0.53574	0.698099	0.623482	0.562057	0.762531	0.791106	0.557537	0.669517
ARFRP1	0.740189	0.596149	0.567318	0.501446	0.503546	0.716358	0.628125	0.870037	0.693798
ARG1	0.883268	0.655114	0.766187	0.807981	0.507801	0.5289	0.630929	0.679044	0.747606
ARG2	0.96776	0.536703	0.63258	0.671486	0.687234	0.869779	0.594071	0.632904	0.822503
ARGLU1	0.644247	0.556679	0.731757	0.657172	0.514184	0.707101	0.676763	0.718934	0.627907
ARHGAP1	0.850917	0.862575	0.653649	0.652545	0.62305	0.630165	0.721234	0.636949	0.676699
ARHGAP10	0.860145	0.813718	0.618448	0.683921	0.598582	0.536521	0.590385	0.770221	0.858983
ARHGAP11A	0.575875	0.730445	0.581706	0.541064	0.820213	0.629826	0.847676	0.725551	0.806658
ARHGAP12	0.528071	0.692178	0.501542	0.752458	0.681206	0.702698	0.682051	0.590441	0.665641
ARHGAP15	0.676487	0.69651	0.887718	0.860758	0.628014	0.590935	0.580689	0.745037	0.829913
ARHGAP17	0.79622	0.639711	0.665725	0.538606	0.590071	0.772578	0.554407	0.75625	0.916325
ARHGAP18	0.701612	0.632732	0.796763	0.59225	0.793972	0.815534	0.601282	0.585478	0.910853
ARHGAP19	0.536854	0.805295	0.685252	0.62059	0.779787	0.600418	0.685978	0.575919	0.830597
ARHGAP19.SLIT1	0.88716	0.866907	0.857914	0.576345	0.58156	0.621359	0.958413	0.585478	0.683083
ARHGAP20	0.90239	0.563177	0.716855	0.764604	0.620567	0.510555	0.702163	0.906618	0.725034
ARHGAP21	0.724291	0.763899	0.650565	0.700694	0.55	0.665444	0.542788	0.801287	0.51425
ARHGAP22	0.597332	0.700361	0.604317	0.507374	0.553191	0.617464	0.820913	0.813971	0.742704
ARHGAP23	0.702168	0.522503	0.727646	0.704887	0.765248	0.697618	0.654327	0.843566	0.830255
ARHGAP24	0.651362	0.766306	0.644656	0.773569	0.638298	0.693667	0.683574	0.523713	0.842339
ARHGAP25	0.788549	0.781227	0.753597	0.58878	0.635106	0.752145	0.684776	0.564154	0.883721
ARHGAP26	0.771873	0.604573	0.50591	0.513592	0.598582	0.703601	0.589263	0.749816	0.98119
ARHGAP27	0.846581	0.527557	0.725591	0.768797	0.62766	0.600869	0.526923	0.945037	0.51311
ARHGAP28	0.877932	0.87148	0.552929	0.533835	0.835461	0.722003	0.672276	0.529228	0.774966
ARHGAP29	0.819011	0.727076	0.50334	0.511423	0.646099	0.673233	0.711298	0.80386	0.512084
ARHGAP30	0.871151	0.617088	0.772867	0.510121	0.596454	0.862723	0.536058	0.697794	0.72378
ARHGAP31	0.805003	0.574007	0.823484	0.542799	0.697163	0.867747	0.681571	0.561029	0.944824
ARHGAP32	0.600556	0.584116	0.763104	0.631868	0.534397	0.851603	0.59375	0.633824	0.991222
ARHGAP33	0.67204	0.850542	0.638875	0.592105	0.666667	0.662593	0.614423	0.725184	0.803808
ARHGAP35	0.692607	0.8	0.56629	0.593262	0.518085	0.624859	0.540144	0.646324	0.771888
ARHGAP36	0.733463	0.716606	0.715827	0.961972	0.570922	0.791262	0.785417	0.59761	0.672367
ARHGAP39	0.676598	0.794705	0.744347	0.624783	0.611348	0.706254	0.842949	0.533456	0.774396
ARHGAP4	0.760867	0.642599	0.775694	0.512724	0.504965	0.654154	0.623558	0.64375	0.607273
ARHGAP42	0.621234	0.567509	0.563207	0.55856	0.717021	0.629149	0.764183	0.526471	0.867761
ARHGAP44	0.790773	0.8929	0.800103	0.744795	0.701064	0.611594	0.694712	0.6375	0.957934
ARHGAP5	0.57632	0.604573	0.543936	0.514893	0.798936	0.615997	0.523958	0.715993	0.827063
ARHGAP5.AS1	0.717065	0.659687	0.700411	0.624494	0.520567	0.777602	0.842067	0.839338	0.659143
ARHGAP6	0.719956	0.602888	0.652107	0.856709	0.814184	0.616674	0.674359	0.555331	0.787848
ARHGAP9	0.837465	0.664982	0.825026	0.661799	0.595035	0.759427	0.611218	0.511029	0.765048
ARHGDIA	0.672485	0.661372	0.593268	0.645026	0.536879	0.545439	0.721635	0.583088	0.537734
ARHGDIB	0.520289	0.563899	0.661871	0.738722	0.564184	0.612328	0.579567	0.663235	0.885317
ARHGDIG	0.831462	0.68568	0.680627	0.835165	0.589007	0.57417	0.617228	0.590809	0.994414
ARHGEF1	0.598666	0.570878	0.604573	0.597744	0.539716	0.606514	0.586458	0.704779	0.873803
ARHGEF10	0.954864	0.572323	0.722251	0.543667	0.593617	0.748532	0.64984	0.690074	0.50228
ARHGEF10L	0.510951	0.63586	0.504111	0.681752	0.602128	0.575469	0.590064	0.659375	0.648313
ARHGEF11	0.655364	0.558604	0.706578	0.526171	0.744681	0.717148	0.872356	0.611949	0.759462
ARHGEF12	0.670484	0.527798	0.605344	0.534268	0.551418	0.698182	0.673798	0.613787	0.875285
ARHGEF15	0.661367	0.773767	0.885149	0.666859	0.565603	0.877173	0.709135	0.530147	0.921911
ARHGEF16	0.63124	0.641877	0.560637	0.516773	0.583688	0.915331	0.770593	0.774265	0.729594
ARHGEF17	0.701723	0.854633	0.888489	0.626952	0.593972	0.544084	0.513381	0.676103	0.764934
ARHGEF18	0.64736	0.801925	0.630524	0.563476	0.580142	0.520434	0.613061	0.591912	0.550958
ARHGEF19	0.519066	0.837304	0.903392	0.633025	0.546809	0.870625	0.713061	0.929228	0.52052
ARHGEF2	0.765092	0.51769	0.773895	0.5762	0.725177	0.741138	0.589583	0.569853	0.631327
ARHGEF25	0.805447	0.539591	0.724049	0.521833	0.521986	0.710939	0.753365	0.651287	0.878819
ARHGEF26	0.613118	0.755957	0.608684	0.520966	0.502837	0.974769	0.701923	0.800919	0.813383
ARHGEF26.AS1	0.682879	0.76438	0.693345	0.536437	0.639716	0.53827	0.599119	0.577941	0.899339
ARHGEF28	0.590328	0.625271	0.980473	0.757953	0.773759	0.688982	0.575641	0.661213	0.777816
ARHGEF3	0.562757	0.712876	0.705807	0.500723	0.875532	0.540754	0.577163	0.704412	0.683767
ARHGEF37	0.720178	0.616125	0.803957	0.676113	0.740071	0.597144	0.54992	0.577757	0.642955
ARHGEF38	0.595331	0.588448	0.614851	0.62406	0.787234	0.648397	0.778205	0.835294	0.607957
ARHGEF39	0.708171	0.640193	0.508736	0.587478	0.791135	0.710939	0.904487	0.593934	0.696078
ARHGEF4	0.854141	0.688327	0.947328	0.604106	0.75461	0.579476	0.639824	0.502206	0.954856
ARHGEF40	0.647026	0.544164	0.865365	0.570995	0.613475	0.847708	0.595913	0.752206	0.949726
ARHGEF5	0.587771	0.780746	0.969424	0.571718	0.621986	0.68503	0.621635	0.697426	0.577291
ARHGEF6	0.772207	0.811312	0.565776	0.742192	0.575887	0.716584	0.575721	0.701287	0.960214
ARHGEF7	0.73174	0.502286	0.672405	0.507808	0.678723	0.728268	0.72524	0.569301	0.932969
ARHGEF9	0.630461	0.603369	0.535457	0.600202	0.665248	0.735776	0.753285	0.632721	0.870725
ARID1A	0.820901	0.683514	0.507708	0.598323	0.579787	0.719858	0.727484	0.602941	0.548678
ARID1B	0.694052	0.536221	0.935766	0.547571	0.628723	0.5683	0.516747	0.738787	0.829571
ARID2	0.650584	0.915283	0.616906	0.553933	0.539007	0.521054	0.54367	0.792463	0.543206
ARID3A	0.506615	0.579302	0.636434	0.570272	0.746809	0.695304	0.798718	0.660846	0.501482
ARID4A	0.664591	0.631047	0.634635	0.567235	0.591844	0.500452	0.540224	0.555515	0.511856
ARID4B	0.595553	0.53935	0.501542	0.593696	0.779433	0.77557	0.670353	0.685478	0.635089
ARID5A	0.703057	0.914801	0.87333	0.541353	0.632979	0.892696	0.580769	0.50239	0.76083
ARID5B	0.687271	0.86065	0.641059	0.742337	0.758156	0.723978	0.55609	0.906618	0.584815
ARIH1	0.532852	0.697232	0.735355	0.590804	0.565603	0.737582	0.509135	0.530882	0.834815
ARIH2	0.522846	0.656077	0.877184	0.546125	0.582624	0.501355	0.680609	0.553493	0.591085
ARIH2OS	0.695386	0.673285	0.7139	0.701272	0.719149	0.59991	0.939904	0.823529	0.921797
ARL1	0.611451	0.820939	0.670092	0.762001	0.544326	0.736679	0.691346	0.587868	0.654241
ARL10	0.730962	0.801444	0.580421	0.674957	0.64539	0.826033	0.815865	0.805882	0.606931
ARL11	0.782101	0.761733	0.760791	0.543522	0.757092	0.645913	0.847516	0.756801	0.80244
ARL13B	0.671818	0.738387	0.51259	0.686379	0.688298	0.843983	0.658013	0.613235	0.858299
ARL14	0.657254	0.754633	0.611511	0.510121	0.775532	0.766228	0.813702	0.725368	0.620155
ARL15	0.632462	0.944645	0.541367	0.710093	0.581206	0.748702	0.640144	0.768015	0.921569
ARL16	0.53741	0.540794	0.502826	0.671486	0.503191	0.694118	0.699679	0.7	0.593365
ARL2	0.73274	0.516486	0.759764	0.789763	0.895745	0.675999	0.68726	0.695772	0.71694
ARL2BP	0.8199	0.673646	0.688335	0.654858	0.534752	0.599345	0.941346	0.717463	0.836297
ARL3	0.506837	0.80698	0.724306	0.562898	0.515957	0.592685	0.505529	0.581066	0.921683
ARL4C	0.763424	0.69988	0.651593	0.502313	0.600355	0.706141	0.686619	0.861029	0.501026
ARL4D	0.594886	0.833213	0.882066	0.634471	0.581915	0.582073	0.650962	0.655882	0.686161
ARL5A	0.612118	0.531408	0.827338	0.614806	0.615248	0.567058	0.608574	0.683456	0.704058
ARL5B	0.617232	0.801685	0.592754	0.605552	0.580142	0.549842	0.767388	0.57886	0.707364
ARL6	0.729961	0.554031	0.602775	0.504338	0.888298	0.577839	0.709054	0.579779	0.738714
ARL6IP1	0.706504	0.57497	0.529805	0.57432	0.591489	0.552946	0.510337	0.50625	0.692772
ARL6IP4	0.792663	0.601685	0.518499	0.528195	0.649291	0.673854	0.507692	0.518199	0.597811
ARL6IP5	0.884158	0.570638	0.608171	0.779352	0.57695	0.605611	0.53133	0.654596	0.640789
ARL6IP6	0.624569	0.717208	0.689877	0.521544	0.669858	0.602337	0.622837	0.588235	0.923963
ARL8A	0.559755	0.644284	0.664697	0.597744	0.589007	0.605216	0.745272	0.592096	0.614797
ARL8B	0.611673	0.52515	0.718397	0.530943	0.774468	0.570783	0.553045	0.672426	0.704856
ARL9	0.564202	0.512876	0.54702	0.562898	0.620567	0.76112	0.741827	0.904412	0.616963
ARMC1	0.611673	0.559807	0.621274	0.770388	0.840071	0.692312	0.580288	0.641728	0.868787
ARMC10	0.713063	0.818291	0.635663	0.569693	0.528723	0.668943	0.689824	0.696875	0.607615
ARMC12	0.771429	0.516245	0.653649	0.687681	0.518085	0.540303	0.802724	0.78364	0.824783
ARMC2	0.82746	0.74272	0.576567	0.909774	0.670922	0.889309	0.51266	1	0.751596
ARMC3	0.820289	0.530686	0.784173	0.622614	0.796631	0.715286	0.835897	0.707537	0.880301
ARMC4	0.799722	0.749097	0.76426	0.759398	0.613121	0.90692	0.507212	0.885662	0.787791
ARMC5	0.553307	0.507581	0.621788	0.54439	0.82234	0.753387	0.656731	0.542279	0.858641
ARMC6	0.628349	0.50373	0.620504	0.5869	0.783333	0.7049	0.666907	0.559191	0.663361
ARMC7	0.570762	0.612756	0.569116	0.544245	0.647872	0.838225	0.641346	0.549632	0.773484
ARMC8	0.660367	0.662335	0.614851	0.74653	0.68227	0.579194	0.540785	0.828125	0.739854
ARMC9	0.725403	0.801685	0.935509	0.656883	0.743972	0.560059	0.916026	0.516912	0.566689
ARMCX1	0.557643	0.753309	0.776978	0.555379	0.604965	0.783811	0.510978	0.663419	0.810762
ARMCX2	0.622235	0.774489	0.704265	0.531087	0.558865	0.685313	0.804407	0.527206	0.523826
ARMCX3	0.675486	0.678219	0.816033	0.529352	0.501418	0.634568	0.544872	0.578493	0.557798
ARMCX4	0.770762	0.783634	0.655961	0.716744	0.837589	0.649526	0.844712	0.903676	0.782148
ARMCX5	0.635798	0.604332	0.500771	0.541643	0.532979	0.764337	0.792708	0.591728	0.551186
ARMCX5.GPRASP2	0.642246	0.587966	0.719424	0.502024	0.548936	0.747178	0.779728	0.679779	0.791952
ARNT	0.706504	0.79302	0.518499	0.633169	0.512766	0.585177	0.643189	0.551654	0.661651
ARNT2	0.809227	0.555235	0.884635	0.688837	0.638652	0.523764	0.542308	0.675735	0.669973
ARNTL	0.61423	0.615644	0.799846	0.868276	0.61383	0.545778	0.606891	0.588603	0.751596
ARNTL2	0.561868	0.681348	0.700411	0.640399	0.691844	0.762813	0.755128	0.537316	0.532718
ARPC1A	0.585103	0.568712	0.52852	0.632736	0.72766	0.512757	0.730128	0.684743	0.605905
ARPC1B	0.861256	0.736462	0.837616	0.556969	0.503901	0.715794	0.711218	0.85625	0.78135
ARPC2	0.663924	0.680626	0.520041	0.536293	0.743972	0.745541	0.533574	0.780331	0.752394
ARPC4	0.770094	0.626715	0.571686	0.514459	0.557092	0.533077	0.529647	0.679596	0.605791
ARPC5	0.569872	0.583875	0.57297	0.527473	0.841489	0.776473	0.533333	0.611029	0.804606
ARPC5L	0.782324	0.56414	0.713258	0.668739	0.524823	0.866505	0.654567	0.542463	0.773142
ARPP19	0.585214	0.622383	0.511048	0.675535	0.858156	0.576146	0.551202	0.673162	0.867533
ARPP21	0.729572	0.712996	0.71223	0.686669	0.631206	0.786408	0.740385	0.529412	0.995782
ARR3	0.782324	0.701324	0.749743	0.680162	0.562766	0.504685	0.758253	0.715993	0.637027
ARRB1	0.822012	0.688087	0.921634	0.512001	0.536879	0.81322	0.642067	0.775368	0.867989
ARRB2	0.876042	0.747774	0.855344	0.662233	0.633333	0.774949	0.58109	0.744669	0.509006
ARRDC1	0.724847	0.508785	0.649794	0.520966	0.651064	0.601095	0.630128	0.509743	0.607843
ARRDC2	0.851807	0.650542	0.693217	0.502747	0.625177	0.650768	0.557212	0.532537	0.816917
ARRDC3	0.630239	0.520578	0.754882	0.575622	0.578369	0.528223	0.536058	0.646507	0.856475
ARRDC3.AS1	0.598999	0.581227	0.733042	0.593551	0.670922	0.652009	0.766266	0.745772	0.609553
ARRDC4	0.509839	0.731408	0.802672	0.699537	0.567376	0.744242	0.729247	0.612132	0.715914
ARSA	0.775653	0.797353	0.572713	0.551186	0.518085	0.711842	0.708013	0.811029	0.940948
ARSB	0.585436	0.67148	0.670863	0.738866	0.539716	0.587661	0.863221	0.9	0.817259
ARSD	0.68249	0.633694	0.606629	0.633748	0.78156	0.706819	0.785817	0.593199	0.703602
ARSE	0.597999	0.50722	0.631166	0.507519	0.80922	0.79273	0.869792	0.589338	0.641359
ARSF	0.607004	0.515764	0.73073	0.622325	0.521986	0.936893	0.975881	0.524816	0.617077
ARSG	0.729405	0.735981	0.586331	0.710093	0.510993	0.704561	0.859615	0.786213	0.55985
ARSI	0.723013	0.827677	0.602004	0.659196	0.687943	0.55972	0.879728	0.840809	0.757125
ARSJ	0.706392	0.64284	0.506166	0.772123	0.519504	0.516595	0.900881	0.770772	0.714432
ARSK	0.540411	0.611793	0.57888	0.543811	0.660993	0.726744	0.650801	0.714338	0.652645
ART1	0.577821	0.572202	0.571942	0.671197	0.570922	0.597087	0.738862	0.882904	0.577519
ART3	0.848249	0.639711	0.663926	0.897484	0.615603	0.689264	0.687099	0.592647	0.778386
ART4	0.63124	0.631769	0.861254	0.754772	0.831206	0.78319	0.638301	0.576471	0.769608
ART5	0.627682	0.608303	0.607914	0.695055	0.705674	0.723611	0.760096	0.872243	0.639079
ARTN	0.692829	0.534537	0.541238	0.632447	0.575887	0.657541	0.794631	0.951103	0.519551
ARV1	0.56965	0.719856	0.609712	0.654425	0.758156	0.709697	0.723317	0.519485	0.595075
ARVCF	0.567649	0.793742	0.521069	0.521689	0.78156	0.651501	0.575401	0.563603	0.803694
ARX	0.808004	0.741877	0.776079	0.80133	0.624113	0.66392	0.681891	0.637316	0.842339
ASAH1	0.545081	0.827196	0.543422	0.728456	0.62305	0.501129	0.55008	0.527941	0.874145
ASAP1	0.679933	0.513117	0.793679	0.694477	0.81773	0.7303	0.536138	0.526287	0.634063
ASAP1.IT1	0.764091	0.845006	0.72816	0.796992	0.591135	0.665274	0.808333	0.752206	0.688554
ASAP2	0.798777	0.55716	0.665211	0.730625	0.720213	0.527094	0.640144	0.623897	0.575353
ASAP3	0.713619	0.506619	0.85406	0.606854	0.727305	0.568413	0.623638	0.586397	0.813725
ASB1	0.648916	0.669073	0.764902	0.521255	0.579433	0.578065	0.58149	0.7875	0.610351
ASB10	0.577821	0.572202	0.571942	0.575188	0.570922	0.597087	0.983333	0.8	0.577519
ASB11	0.653696	0.642599	0.668037	0.692597	0.673759	0.708286	0.861378	0.924632	0.653101
ASB12	0.685047	0.691937	0.50591	0.516484	0.615248	0.644502	0.735016	0.588051	0.545714
ASB13	0.622679	0.551625	0.727133	0.518219	0.723404	0.607135	0.658574	0.717279	0.790356
ASB14	0.716954	0.586522	0.548818	0.645604	0.511348	0.738203	0.760256	0.849449	0.517442
ASB15	0.589494	0.583032	0.582734	0.675246	0.604255	0.622037	0.686218	0.679228	0.633493
ASB16	0.861367	0.806017	0.572456	0.555523	0.549645	0.519813	0.923157	0.662684	0.555518
ASB16.AS1	0.727515	0.72852	0.704265	0.553788	0.738298	0.759596	0.928205	0.75	0.545144
ASB17	0.66726	0.644404	0.643885	0.600347	0.675709	0.694175	0.971715	0.78989	0.677611
ASB2	0.81323	0.805054	0.846608	0.841816	0.664184	0.687175	0.849519	0.733456	0.638737
ASB3	0.650584	0.62142	0.771069	0.703875	0.541844	0.595338	0.586859	0.759191	0.566233
ASB4	0.595331	0.588448	0.588129	0.60642	0.552128	0.67487	0.861779	0.848529	0.631783
ASB5	0.857921	0.837545	0.827338	0.950983	0.606383	0.599289	0.728606	0.864522	0.568399
ASB6	0.519511	0.564621	0.668294	0.59413	0.570567	0.691973	0.772596	0.586949	0.566917
ASB7	0.509616	0.575451	0.550103	0.55668	0.627305	0.664992	0.635176	0.747978	0.538988
ASB8	0.634352	0.70012	0.629239	0.658184	0.541489	0.642639	0.51883	0.595404	0.549704
ASB9	0.844358	0.522984	0.769527	0.516194	0.511348	0.722906	0.779006	0.573162	0.73119
ASCC1	0.512952	0.633694	0.56038	0.657461	0.535106	0.628302	0.737821	0.640074	0.580483
ASCC2	0.513396	0.550181	0.517472	0.808271	0.690426	0.673346	0.747035	0.566912	0.718878
ASCC3	0.531184	0.630325	0.795221	0.560295	0.62305	0.70044	0.759455	0.767463	0.798906
ASCL1	0.608949	0.601083	0.600719	0.605263	0.517021	0.546455	0.878606	0.508088	0.834701
ASCL2	0.822957	0.871239	0.697842	0.575333	0.652482	0.683394	0.847356	0.952574	0.82655
ASCL3	0.791829	0.770758	0.769784	0.819693	0.762411	0.619327	0.829087	1	0.804378
ASF1A	0.651251	0.802166	0.735868	0.517496	0.782624	0.562317	0.705689	0.504412	0.681487
ASF1B	0.516843	0.655355	0.610997	0.620012	0.660993	0.632084	0.851442	0.773529	0.805632
ASGR1	0.826848	0.803249	0.813849	0.85201	0.680142	0.569147	0.937901	0.625368	0.652759
ASGR2	0.687271	0.794705	0.896197	0.632736	0.806028	0.623504	0.564583	0.859559	0.540242
ASH1L	0.669483	0.578339	0.56295	0.523424	0.831206	0.733631	0.522676	0.606434	0.898427
ASH1L.AS1	0.571429	0.649338	0.63335	0.713997	0.680496	0.544423	0.788702	0.701103	0.657319
ASH2L	0.647026	0.510951	0.655704	0.610902	0.615957	0.578234	0.515224	0.541728	0.612973
ASIC1	0.540745	0.727076	0.610226	0.705755	0.818085	0.77986	0.83117	0.845404	0.759006
ASIC2	0.517399	0.712996	0.71223	0.554511	0.802837	0.824594	0.703846	0.782904	0.957364
ASIC3	0.886048	0.550181	0.520298	0.526316	0.544326	0.739388	0.955128	0.559926	0.766758
ASIC4	0.594664	0.710951	0.514132	0.516484	0.734043	0.773764	0.620994	0.858824	0.579115
ASIC5	0.608949	0.601083	0.600719	0.701128	0.599291	0.635922	0.923237	0.783272	0.608527
ASIP	0.669261	0.65704	0.656475	0.661943	0.619149	0.726857	0.957853	0.704412	0.668605
ASL	0.723735	0.727798	0.830421	0.67915	0.745035	0.518458	0.647516	0.610294	0.727998
ASMT	0.717899	0.754513	0.701439	0.622614	0.705674	0.786436	0.867869	0.986397	0.717054
ASMTL	0.753085	0.650301	0.613823	0.541498	0.620567	0.623504	0.688942	0.713419	0.507866
ASMTL.AS1	0.590106	0.914561	0.555242	0.709803	0.806028	0.68249	0.730529	0.90239	0.511742
ASNA1	0.682046	0.567028	0.51259	0.628398	0.785461	0.576767	0.710417	0.78511	0.714204
ASNS	0.852029	0.586282	0.587616	0.585309	0.698936	0.593418	0.765465	0.508456	0.728682
ASNSD1	0.769539	0.58917	0.619476	0.558271	0.729433	0.551874	0.510256	0.567096	0.516302
ASPA	0.596554	0.560289	0.774923	0.646617	0.516312	0.709472	0.678285	0.502941	0.73917
ASPDH	0.595775	0.743201	0.778006	0.538606	0.862766	0.795552	0.76899	0.502574	0.709074
ASPG	0.961089	0.788809	0.78777	0.809355	1	0.532739	0.752724	0.675	0.810078
ASPH	0.675709	0.87846	0.740236	0.515471	0.647518	0.689151	0.553446	0.911765	0.519836
ASPHD1	0.814564	0.625511	0.676002	0.593551	0.653191	0.768966	0.78774	0.500735	1
ASPHD2	0.626014	0.503249	0.609712	0.67915	0.710638	0.8669	0.782292	0.62261	0.944938
ASPM	0.644803	0.722262	0.54111	0.531666	0.835106	0.610126	0.721795	0.660662	0.671455
ASPN	0.812896	0.515764	0.539825	0.557981	0.652128	0.69124	0.585337	0.704779	0.69642
ASPRV1	0.642468	0.516245	0.817061	0.595575	0.680851	0.524272	0.542308	0.631434	0.623005
ASPSCR1	0.640912	0.664501	0.548561	0.519086	0.585106	0.667476	0.75633	0.929779	0.536708
ASRGL1	0.650806	0.668833	0.858428	0.569115	0.771631	0.546455	0.529888	0.555331	0.864797
ASS1	0.934964	0.584356	0.828366	0.764604	0.666667	0.754459	0.542788	0.675919	0.510944
ASTE1	0.556198	0.773526	0.622559	0.643002	0.657092	0.593757	0.878045	0.524632	0.785454
ASTN1	0.69761	0.673285	0.672662	0.60989	0.609929	0.737271	0.836699	0.589522	0.683995
ASTN2	0.717176	0.73935	0.745118	0.737999	0.713121	0.569034	0.776522	0.542096	0.642043
ASUN	0.614008	0.781468	0.528777	0.692019	0.533333	0.683619	0.752644	0.734926	0.800046
ASXL1	0.65214	0.655355	0.818088	0.673222	0.645745	0.533247	0.814503	0.571875	0.817031
ASXL2	0.794441	0.575692	0.591984	0.597166	0.539716	0.646816	0.921875	0.670037	0.5228
ASXL3	0.649361	0.79639	0.78777	0.621891	0.783688	0.65455	0.722997	0.755699	0.752622
ASZ1	0.628405	0.619134	0.618705	0.624205	0.648404	0.742464	0.713381	0.792279	0.695394
ATAD1	0.569316	0.507822	0.507451	0.52834	0.639362	0.588733	0.613462	0.523346	0.589831
ATAD2	0.577098	0.501083	0.567318	0.549161	0.720213	0.745315	0.782612	0.865625	0.633265
ATAD2B	0.570428	0.576655	0.649024	0.745373	0.521986	0.834895	0.758333	0.812868	0.760374
ATAD3A	0.67582	0.602407	0.577595	0.519086	0.637589	0.709077	0.702244	0.763603	0.577975
ATAD3B	0.521845	0.529723	0.550617	0.572874	0.651064	0.808309	0.67484	0.715257	0.735294
ATAD3C	0.719511	0.601444	0.607657	0.575622	0.670922	0.55035	0.770913	0.584191	0.606475
ATAD5	0.58866	0.743923	0.627441	0.552487	0.647872	0.593418	0.709054	0.570956	0.595759
ATAT1	0.636354	0.638748	0.583762	0.526171	0.531206	0.631745	0.843349	0.689522	0.586639
ATCAY	0.660812	0.65006	0.533916	0.548438	0.592553	0.694401	0.584776	0.667647	0.851117
ATE1	0.594108	0.690975	0.538027	0.565645	0.638652	0.693949	0.640224	0.521875	0.501368
ATF1	0.626348	0.638989	0.691932	0.583719	0.692553	0.506943	0.61859	0.801103	0.862403
ATF2	0.523958	0.546089	0.51259	0.554078	0.701064	0.788553	0.804247	0.835478	0.50285
ATF3	0.777988	0.999759	0.936536	0.89358	0.74078	0.586871	0.610016	0.573529	0.801072
ATF5	0.590328	0.525632	0.519784	0.564488	0.786525	0.786351	0.820032	0.640993	0.506156
ATF6	0.667037	0.691697	0.652107	0.579526	0.677305	0.77732	0.604647	0.833272	0.505358
ATF6B	0.793774	0.610108	0.771583	0.637218	0.908511	0.605159	0.880849	0.873897	0.547766
ATF7	0.610339	0.660409	0.577081	0.778195	0.62305	0.655509	0.713301	0.829228	0.718422
ATF7IP	0.593552	0.702286	0.535971	0.508386	0.694681	0.5648	0.677163	0.600919	0.532034
ATF7IP2	0.671929	0.708785	0.706835	0.556536	0.714894	0.766652	0.681811	0.52886	0.906635
ATG10	0.69194	0.556438	0.840956	0.545257	0.773759	0.713987	0.78734	0.71011	0.535796
ATG12	0.623791	0.588448	0.593268	0.620012	0.501418	0.546737	0.648077	0.540809	0.525536
ATG13	0.532963	0.566546	0.521326	0.676547	0.505674	0.79781	0.704487	0.740625	0.795144
ATG14	0.770317	0.635138	0.538798	0.613505	0.677305	0.56497	0.57508	0.626287	0.643981
ATG16L1	0.592329	0.738628	0.584275	0.540341	0.567376	0.806728	0.62476	0.906618	0.644209
ATG16L2	0.906281	0.565343	0.645427	0.750145	0.530851	0.671766	0.70024	0.779779	0.777018
ATG2A	0.680267	0.55716	0.704779	0.751591	0.839007	0.566832	0.548157	0.588787	0.721842
ATG2B	0.690717	0.726594	0.541367	0.572874	0.726596	0.776191	0.615465	0.622243	0.872207
ATG3	0.572763	0.712635	0.50334	0.563187	0.739007	0.711786	0.505288	0.509375	0.826949
ATG4A	0.668705	0.603369	0.547276	0.593551	0.626596	0.543238	0.616266	0.758456	0.733242
ATG4B	0.505058	0.534777	0.69964	0.509543	0.537589	0.505249	0.557933	0.624265	0.567031
ATG4C	0.634686	0.59639	0.705036	0.668739	0.647163	0.669621	0.650801	0.551287	0.572617
ATG4D	0.634019	0.627196	0.534173	0.700549	0.687589	0.534432	0.652244	0.567279	0.675103
ATG5	0.6398	0.735499	0.608941	0.506651	0.519504	0.656525	0.503205	0.719853	0.594049
ATG7	0.875931	0.566065	0.738438	0.668161	0.648582	0.787819	0.552885	0.571691	0.560648
ATG9A	0.696165	0.655836	0.590442	0.618855	0.501418	0.656412	0.688782	0.724632	0.817259
ATG9B	0.891051	0.827437	0.812436	0.867264	0.856383	0.714439	0.664103	0.520221	0.644437
ATHL1	0.900723	0.670999	0.672919	0.654714	0.663475	0.604933	0.702804	0.571875	0.561788
ATIC	0.515286	0.612515	0.681398	0.542799	0.521277	0.769305	0.835256	0.771507	0.585499
ATL1	0.721178	0.573767	0.638489	0.611625	0.707447	0.642244	0.610817	0.554412	0.948472
ATL2	0.634908	0.790854	0.863823	0.574031	0.612411	0.930063	0.576603	0.836213	0.708048
ATL3	0.571429	0.754031	0.549332	0.61871	0.543972	0.662734	0.655529	0.951103	0.589831
ATM	0.749416	0.505174	0.767729	0.870735	0.501064	0.543125	0.770353	0.713235	0.845417
ATMIN	0.526292	0.54994	0.754625	0.525593	0.751064	0.76699	0.66851	0.529228	0.600433
ATN1	0.724402	0.761974	0.576567	0.613216	0.525887	0.618424	0.604888	0.924816	0.727656
ATOH1	0.663424	0.651625	0.651079	0.660353	0.769504	0.723583	0.886378	0.708272	0.618901
ATOH7	0.696498	0.783394	0.782374	0.522556	0.54078	0.887898	0.798798	0.668015	0.989626
ATOH8	0.765092	0.630325	0.810637	0.715732	0.75	0.723132	0.500481	0.523713	0.715686
ATOX1	0.569761	0.76775	0.852004	0.62247	0.678014	0.563784	0.701362	0.704044	0.581053
ATP10A	0.787771	0.71769	0.907503	0.532533	0.719504	0.829533	0.517147	0.74614	0.635431
ATP10B	0.584325	0.680866	0.719424	0.754772	0.552482	0.856345	0.723157	0.640993	0.5342
ATP10D	0.533741	0.585078	0.634378	0.732938	0.629078	0.578234	0.683093	0.748346	0.832079
ATP11A	0.609227	0.783394	0.557811	0.600202	0.647872	0.680289	0.690785	0.598346	0.503648
ATP11B	0.524291	0.607702	0.653649	0.50535	0.571277	0.651219	0.664343	0.582721	0.605107
ATP11C	0.537187	0.837786	0.533659	0.589503	0.892199	0.622149	0.776042	0.682169	0.601459
ATP12A	0.700389	0.692178	0.600206	0.737999	0.659574	0.582242	0.774199	0.734926	0.856589
ATP13A1	0.666593	0.740313	0.643114	0.609312	0.563475	0.539907	0.721875	0.701654	0.738942
ATP13A2	0.804225	0.562936	0.555755	0.600347	0.55922	0.740573	0.768109	0.502574	0.95839
ATP13A3	0.624347	0.68929	0.508993	0.549451	0.688298	0.660025	0.658494	0.6	0.699042
ATP13A4	0.760978	0.568953	0.618448	0.792944	0.734043	0.720309	0.515224	0.610294	0.806202
ATP13A5	0.828794	0.616366	0.510277	0.739156	0.722695	0.722285	0.783654	0.538603	0.53876
ATP1A1	0.928627	0.604332	0.542395	0.765616	0.821277	0.581734	0.597997	0.64375	0.736206
ATP1A1OS	0.565536	0.516245	0.596608	0.698814	0.706028	0.786126	0.735737	0.653125	0.659371
ATP1A2	0.872151	0.65704	0.543679	0.865095	0.949645	0.636938	0.558494	0.791176	0.657319
ATP1A3	0.869372	0.671961	0.788284	0.612204	0.502128	0.737413	0.826683	0.628309	0.934109
ATP1A4	0.657588	0.646209	0.645683	0.663534	0.643617	0.696602	0.872276	0.900368	0.668149
ATP1B1	0.55642	0.514561	0.650565	0.539907	0.744326	0.876383	0.596955	0.766176	0.886457
ATP1B2	0.653252	0.54633	0.582991	0.556825	0.578723	0.885471	0.668109	0.648346	0.824555
ATP1B3	0.858699	0.515764	0.603032	0.860758	0.675887	0.704561	0.625	0.5375	0.777132
ATP1B4	0.675097	0.662455	0.661871	0.806102	0.684397	0.718447	0.880048	0.665441	0.674419
ATP2A1	0.638132	0.651986	0.627698	0.673222	0.625887	0.677636	0.880849	0.796875	0.693
ATP2A2	0.742524	0.797112	0.584018	0.503615	0.522695	0.577783	0.562179	0.632169	0.903215
ATP2A3	0.547415	0.658484	0.531603	0.65081	0.660638	0.764902	0.754647	0.756801	0.962038
ATP2B1	0.812007	0.581709	0.550103	0.756796	0.597872	0.539795	0.615064	0.620221	0.900821
ATP2B2	0.764314	0.684116	0.705421	0.599769	0.64539	0.747573	0.695673	0.724265	1
ATP2B3	0.678988	0.666065	0.665468	0.672932	0.663121	0.723301	0.742788	0.709559	1
ATP2B4	0.80189	0.612756	0.845838	0.665703	0.526241	0.676676	0.524599	0.655331	0.676357
ATP2C1	0.822346	0.589651	0.514902	0.812464	0.720922	0.628584	0.611859	0.591176	0.821477
ATP2C2	0.657588	0.826233	0.90853	0.574031	0.521986	0.539907	0.658093	0.740809	0.593365
ATP4A	0.712062	0.696751	0.716855	0.646617	0.693262	0.764563	0.811138	0.657904	0.847127
ATP4B	0.663424	0.776173	0.723022	0.545113	0.740071	0.717854	0.734135	0.652757	0.662791
ATP5A1	0.766092	0.537906	0.601747	0.619144	0.744681	0.641228	0.518349	0.562316	0.536822
ATP5B	0.523624	0.540072	0.542652	0.582707	0.721986	0.559776	0.609375	0.553676	0.55757
ATP5C1	0.607004	0.526113	0.540339	0.665703	0.694681	0.574678	0.514583	0.754044	0.681601
ATP5D	0.750528	0.518171	0.721223	0.509832	0.624823	0.559325	0.566987	0.527941	0.661309
ATP5F1	0.69194	0.597112	0.567318	0.59572	0.684397	0.644502	0.599359	0.592279	0.54389
ATP5G1	0.713619	0.533574	0.502826	0.612927	0.684752	0.780199	0.739183	0.551287	0.897857
ATP5G2	0.782324	0.781949	0.530319	0.725564	0.574113	0.508862	0.726202	0.54614	0.822617
ATP5G3	0.599666	0.711191	0.556269	0.536582	0.523759	0.729115	0.60601	0.527574	0.580597
ATP5I	0.588216	0.588688	0.614594	0.651388	0.701064	0.552326	0.606971	0.677757	0.608299
ATP5J	0.662924	0.625752	0.671891	0.600781	0.642553	0.587322	0.6	0.592096	0.526334
ATP5J2	0.75453	0.637304	0.700668	0.631145	0.604255	0.526247	0.655208	0.70239	0.684223
ATP5L	0.679155	0.50373	0.536999	0.789907	0.743972	0.590935	0.513141	0.578676	0.564523
ATP5O	0.538299	0.577617	0.697071	0.649075	0.59539	0.542052	0.56899	0.640625	0.519266
ATP5S	0.550195	0.690975	0.640288	0.554945	0.671631	0.553567	0.657532	0.601103	0.642613
ATP5SL	0.584547	0.738147	0.654162	0.606709	0.601418	0.61165	0.545112	0.657169	0.69243
ATP6AP1	0.605003	0.705174	0.760277	0.660787	0.890426	0.521675	0.619151	0.583456	0.588919
ATP6AP1L	0.800111	0.704212	0.65519	0.62753	0.563475	0.63485	0.693029	0.806618	0.700752
ATP6AP2	0.745303	0.544645	0.551387	0.553788	0.815603	0.623843	0.531891	0.639154	0.50912
ATP6V0A1	0.842802	0.709025	0.518243	0.643291	0.679787	0.512475	0.614904	0.70625	0.992134
ATP6V0A2	0.620678	0.720096	0.681398	0.60642	0.556383	0.526981	0.877724	0.78125	0.855791
ATP6V0A4	0.985214	0.744404	0.615365	0.837189	0.654255	0.905566	0.607772	0.506434	0.711012
ATP6V0B	0.737632	0.535259	0.62333	0.833285	0.741489	0.558873	0.545593	0.527022	0.705426
ATP6V0C	0.653808	0.734055	0.538284	0.660931	0.680142	0.527941	0.63101	0.669301	0.773598
ATP6V0D1	0.570539	0.692419	0.540082	0.803933	0.680851	0.759878	0.755609	0.673713	0.7101
ATP6V0D2	1	0.655235	0.868705	0.758025	0.666135	0.549052	0.609295	0.588787	0.718251
ATP6V0E1	0.792329	0.524428	0.700154	0.525448	0.732624	0.55464	0.570112	0.579596	0.887141
ATP6V0E2	0.522735	0.568712	0.860226	0.63664	0.520213	0.693215	0.760497	0.562132	0.594505
ATP6V0E2.AS1	0.729628	0.673165	0.685509	0.536582	0.596099	0.506435	0.892147	0.587316	0.759006
ATP6V1A	0.788327	0.526113	0.508222	0.696501	0.842908	0.687232	0.502163	0.665074	0.726174
ATP6V1B1	0.974208	0.692659	0.543936	0.606854	0.55461	0.786069	0.631811	0.784191	0.816347
ATP6V1B2	0.570873	0.537184	0.848664	0.766339	0.656738	0.546512	0.6	0.675551	0.799476
ATP6V1C1	0.616787	0.647894	0.697328	0.656738	0.71844	0.722737	0.539583	0.723162	0.959302
ATP6V1C2	0.961089	0.630806	0.827595	0.767785	0.535461	0.954279	0.605048	0.533088	0.632353
ATP6V1D	0.512173	0.511913	0.511048	0.575911	0.674823	0.722567	0.538942	0.614154	0.807912
ATP6V1E1	0.678488	0.561011	0.79445	0.756073	0.878014	0.544592	0.50008	0.595037	0.831167
ATP6V1E2	0.516954	0.601444	0.514388	0.529641	0.52766	0.752089	0.872756	0.621507	0.588577
ATP6V1F	0.744747	0.615403	0.723279	0.590081	0.812057	0.67995	0.533974	0.695221	0.566119
ATP6V1G1	0.705837	0.525632	0.552158	0.67192	0.594326	0.532908	0.591266	0.776838	0.619471
ATP6V1G2	0.642579	0.519856	0.839928	0.889532	0.569504	0.738033	0.646234	0.605699	0.987118
ATP6V1G3	0.970984	0.720096	0.764132	0.538606	0.806383	0.722398	0.56875	0.678309	0.608185
ATP6V1H	0.718733	0.595668	0.584789	0.693175	0.848227	0.630221	0.580128	0.588603	0.964204
ATP7A	0.522401	0.65343	0.580935	0.739879	0.583333	0.503613	0.614503	0.644301	0.847697
ATP7B	0.778766	0.718171	0.724563	0.588057	0.751773	0.695473	0.889503	0.501103	0.679777
ATP8A1	0.819122	0.537425	0.663926	0.569115	0.668085	0.568751	0.821074	0.629044	0.75285
ATP8A2	0.790439	0.854392	0.874615	0.604829	0.814184	0.869497	0.609135	0.636213	0.809052
ATP8B1	0.677487	0.6	0.815005	0.513302	0.725532	0.768289	0.71258	0.556618	0.512882
ATP8B2	0.779878	0.574007	0.8574	0.523279	0.525532	0.582073	0.694391	0.802574	0.672025
ATP8B3	0.752752	0.719856	0.721737	0.551041	0.734043	0.504516	0.772917	0.942831	0.727086
ATP8B4	0.622568	0.647413	0.736639	0.704887	0.781915	0.542504	0.670433	0.881618	0.844961
ATP8B5P	0.791829	0.770758	0.769784	0.65775	0.712411	0.50937	0.851923	0.702574	0.790698
ATP9A	0.693274	0.605535	0.782374	0.512435	0.693262	0.773086	0.694471	0.50239	0.868217
ATP9B	0.680378	0.698676	0.554728	0.62247	0.764539	0.73459	0.562179	0.828676	0.79731
ATPAF1	0.610895	0.53213	0.636434	0.565645	0.54539	0.772353	0.781891	0.783272	0.793434
ATPAF2	0.673041	0.508544	0.641572	0.656015	0.793617	0.620682	0.700641	0.642647	0.603283
ATPBD4	0.548638	0.611552	0.624358	0.624494	0.752837	0.540923	0.864984	0.515074	0.804948
ATPBD4.AS1	0.608894	0.855596	0.854317	0.903702	0.849291	0.634511	0.877244	0.85386	0.660055
ATPIF1	0.716509	0.586763	0.597379	0.614228	0.576596	0.654098	0.516987	0.723897	0.602485
ATR	0.723402	0.650782	0.511562	0.665992	0.566667	0.594434	0.74367	0.640625	0.52565
ATRAID	0.632018	0.784116	0.567575	0.621168	0.562057	0.52128	0.685256	0.693934	0.971614
ATRIP	0.530628	0.664019	0.603803	0.555668	0.580142	0.679047	0.840385	0.942096	0.851915
ATRN	0.592663	0.577136	0.51927	0.654569	0.605674	0.706819	0.647276	0.661765	0.623575
ATRNL1	0.512062	0.6787	0.697585	0.697224	0.551418	0.764055	0.696875	0.628309	0.972526
ATRX	0.621012	0.742479	0.641316	0.616541	0.774823	0.666742	0.524359	0.629596	0.830027
ATXN1	0.691829	0.898676	0.644399	0.558126	0.724823	0.586532	0.569471	0.529044	0.81213
ATXN10	0.614675	0.840674	0.728931	0.592973	0.699291	0.597483	0.627804	0.537868	0.674647
ATXN1L	0.722401	0.641396	0.65185	0.649508	0.505674	0.648566	0.701923	0.63989	0.518468
ATXN2	0.81323	0.578821	0.678828	0.622036	0.560638	0.529465	0.680449	0.536949	0.685591
ATXN2L	0.763535	0.728279	0.698356	0.706044	0.548936	0.653929	0.754808	0.849449	0.5513
ATXN3	0.725959	0.507581	0.54779	0.521689	0.606383	0.5718	0.516827	0.543199	0.629731
ATXN3L	0.68677	0.693141	0.672662	0.617698	0.64539	0.737836	0.94383	0.616176	0.686047
ATXN7	0.603558	0.61444	0.713001	0.536582	0.701064	0.756886	0.637981	0.596875	0.709416
ATXN7L1	0.826904	0.535499	0.624615	0.527039	0.544681	0.513773	0.696074	0.718566	0.625627
ATXN7L2	0.575875	0.741877	0.76092	0.75188	0.677305	0.841386	0.979247	0.775919	0.630643
ATXN7L3	0.687604	0.603369	0.699897	0.508965	0.515603	0.89168	0.710657	0.650368	0.94072
ATXN7L3B	0.554641	0.697954	0.547533	0.644881	0.580851	0.701908	0.745913	0.57261	0.914045
ATXN8OS	0.663424	0.651625	0.651079	0.747687	0.734043	0.714778	0.980849	0.583272	0.662791
AUH	0.653919	0.811793	0.508993	0.591238	0.590071	0.727139	0.513141	0.607904	0.806316
AUNIP	0.560867	0.697714	0.717369	0.79627	0.583333	0.656525	0.802324	0.897794	0.52736
AUP1	0.528961	0.73574	0.529034	0.548583	0.653191	0.57671	0.641426	0.602206	0.766302
AURKA	0.632351	0.629844	0.525951	0.566512	0.610638	0.700666	0.73117	0.749265	0.78078
AURKAIP1	0.550528	0.513839	0.544964	0.515327	0.617021	0.760668	0.6625	0.523346	0.690036
AURKB	0.579211	0.67148	0.705293	0.565356	0.620213	0.648228	0.856651	0.760846	0.79161
AURKC	0.793163	0.898195	0.82464	0.587334	0.755319	0.581113	0.791266	0.933824	0.626881
AUTS2	0.656253	0.529964	0.670092	0.650231	0.540071	0.731937	0.687099	0.87261	0.53192
AVEN	0.651028	0.685921	0.565519	0.600347	0.575887	0.756435	0.832452	0.581985	0.529982
AVIL	0.769872	0.759085	0.72816	0.688404	0.530496	0.684353	0.702244	0.717279	0.535796
AVL9	0.522401	0.55355	0.624615	0.502458	0.687943	0.808648	0.779728	0.758272	0.52394
AVP	0.656142	0.65343	0.695015	0.597889	0.678723	0.729115	0.814183	0.757721	0.664729
AVPI1	0.813563	0.636342	0.63335	0.588924	0.680851	0.592967	0.701122	0.632169	0.844505
AVPR1A	0.712062	0.738267	0.73741	0.768652	0.77305	0.82465	0.776122	1	0.577519
AVPR1B	0.607115	0.824308	0.545478	0.801475	0.656738	0.728438	0.572997	0.811581	0.659827
AVPR2	0.653696	0.952587	0.750771	0.703441	0.728723	0.828234	0.903125	0.74375	0.51938
AWAT1	0.702335	0.959807	0.921891	0.560295	0.684397	0.765664	0.749679	0.626654	0.70155
AXDND1	0.688716	0.794224	0.678058	0.519954	0.62305	0.74921	0.718109	1	0.697218
AXIN1	0.754086	0.579302	0.572713	0.61365	0.698582	0.64343	0.743189	0.788971	0.623119
AXIN2	0.686715	0.896751	0.608941	0.526316	0.660993	0.633439	0.747356	0.541176	0.743388
AXL	0.905725	0.648616	0.802415	0.547426	0.725177	0.86611	0.511458	0.551654	0.638053
AZGP1	0.873708	0.531889	0.666495	0.515616	0.504965	0.610014	0.619471	0.557721	0.873461
AZGP1P1	0.673041	0.89627	0.721737	0.501157	0.581206	0.726801	0.881651	0.810478	0.838577
AZI1	0.546915	0.774729	0.50925	0.542655	0.551241	0.614473	0.729728	0.85	0.74373
AZI2	0.541857	0.594946	0.545478	0.653268	0.762411	0.803567	0.674119	0.732904	0.78648
AZIN1	0.733963	0.632732	0.510791	0.546559	0.816312	0.719237	0.588782	0.575184	0.527246
AZU1	0.772374	0.752708	0.765031	0.616108	0.529787	0.557293	0.996394	0.617463	0.777075
B2M	0.530962	0.593502	0.560123	0.59572	0.628723	0.651389	0.533333	0.81875	0.919859
B3GALNT1	0.591662	0.852467	0.652107	0.633892	0.86844	0.894897	0.501763	0.532904	0.722184
B3GALNT2	0.625125	0.518171	0.603289	0.550463	0.606028	0.824114	0.695272	0.838419	0.504332
B3GALT1	0.764591	0.745487	0.744604	0.533979	0.741135	0.708738	0.866186	0.688419	0.778842
B3GALT2	0.782101	0.880866	0.879496	0.65775	0.752128	0.541714	0.745112	0.532721	0.930803
B3GALT4	0.71473	0.812515	0.53443	0.528774	0.587943	0.501355	0.590625	0.584743	0.528728
B3GALT5	0.661479	0.649819	0.649281	0.730625	0.647163	0.706932	0.853526	0.893566	0.660853
B3GALT6	0.547082	0.677256	0.703751	0.522701	0.665248	0.556446	0.905288	0.560294	0.728112
B3GALTL	0.561534	0.669795	0.847379	0.739734	0.796809	0.559551	0.604327	0.821507	0.613999
B3GAT1	0.66826	0.566787	0.647225	0.556825	0.579433	0.68249	0.809295	0.927022	0.892499
B3GAT3	0.584102	0.639711	0.526721	0.547426	0.610284	0.797471	0.713542	0.700551	0.702576
B3GNT1	0.579655	0.731889	0.890545	0.643291	0.789362	0.612892	0.591667	0.768566	0.878933
B3GNT2	0.732518	0.632732	0.85483	0.81203	0.795745	0.680233	0.77484	0.755882	0.69129
B3GNT3	0.554975	0.743682	0.778006	0.572152	0.593262	0.902009	0.669792	0.906434	0.662791
B3GNT4	0.540745	0.577136	0.56038	0.590949	0.559929	0.845958	0.725	0.611765	0.823415
B3GNT5	0.619344	0.669314	0.841213	0.717611	0.829433	0.760217	0.534054	0.59136	0.865481
B3GNT6	0.503891	0.50361	0.503597	0.851215	0.746099	0.88152	0.782532	0.757353	0.503876
B3GNT7	0.597276	0.590253	0.6611	0.640688	0.518794	0.546681	0.776282	0.717096	0.79104
B3GNT8	0.74786	0.725872	0.596095	0.538895	0.655319	0.540133	0.847676	0.617096	0.601687
B3GNT9	0.530295	0.584356	0.597122	0.505205	0.780851	0.68695	0.784455	0.574265	0.545258
B3GNTL1	0.690161	0.508063	0.500514	0.711105	0.589716	0.745597	0.759535	0.528676	0.662791
B4GALNT1	0.599333	0.581227	0.602261	0.82432	0.66383	0.652517	0.852644	0.664706	0.698244
B4GALNT2	0.672151	0.623345	0.516187	0.629844	0.558511	0.641228	0.829567	0.534926	0.715572
B4GALNT3	0.510839	0.736221	0.520555	0.857143	0.875887	0.88389	0.729647	0.747794	0.524624
B4GALNT4	0.673152	0.7071	0.686023	0.667293	0.657801	0.716019	0.8875	1	0.615709
B4GALT1	0.625236	0.652948	0.564491	0.62753	0.714894	0.701569	0.636138	0.709559	0.530324
B4GALT2	0.557198	0.534777	0.685509	0.540197	0.510993	0.868932	0.679968	0.609559	0.798906
B4GALT3	0.652362	0.753309	0.589928	0.541787	0.507447	0.870908	0.833253	0.51489	0.51254
B4GALT4	0.687827	0.949699	0.667266	0.603239	0.635106	0.777941	0.671234	0.741728	0.774054
B4GALT5	0.82935	0.54633	0.774409	0.766484	0.584043	0.531384	0.740465	0.636581	0.745896
B4GALT6	0.515286	0.655596	0.664697	0.720503	0.80922	0.721382	0.663942	0.525	0.955312
B4GALT7	0.506726	0.547292	0.570915	0.509543	0.537589	0.822364	0.722837	0.750184	0.685591
B9D1	0.820567	0.719615	0.716855	0.679873	0.551064	0.761459	0.549038	0.634559	0.672823
B9D2	0.665592	0.723947	0.707862	0.732504	0.634043	0.632197	0.658974	0.720037	0.621295
BAALC	0.766648	0.781949	0.84481	0.566223	0.544326	0.784037	0.620272	0.634926	0.611719
BAAT	0.733519	0.711191	0.643114	0.60107	0.901064	0.673007	0.691987	0.838971	0.71979
BABAM1	0.689272	0.643321	0.600462	0.580104	0.67695	0.546568	0.593269	0.570404	0.656179
BACE1	0.76965	0.816366	0.838643	0.710526	0.590426	0.547584	0.757051	0.61636	0.823871
BACE2	0.606782	0.620217	0.871531	0.603383	0.696099	0.611312	0.704407	0.734007	0.638281
BACH1	0.761201	0.601444	0.811408	0.736698	0.62695	0.602676	0.54984	0.922426	0.73119
BACH2	0.70995	0.993742	0.559866	0.638519	0.548227	0.623786	0.802644	0.797059	0.517214
BAD	0.707949	0.771841	0.527749	0.616541	0.672695	0.504685	0.550962	0.523897	0.904925
BAG1	0.647693	0.73574	0.807297	0.56391	0.639716	0.623956	0.579968	0.578125	0.619129
BAG2	0.570206	0.575451	0.689106	0.573019	0.814184	0.607981	0.886058	0.639338	0.682513
BAG3	0.81134	0.664501	0.732785	0.666715	0.82305	0.635019	0.53133	0.548529	0.588691
BAG4	0.636909	0.755235	0.587102	0.655003	0.525177	0.685256	0.804728	0.594485	0.796056
BAG5	0.658922	0.753791	0.89517	0.659196	0.690426	0.525288	0.580529	0.511213	0.610693
BAG6	0.556643	0.516245	0.506423	0.60295	0.557801	0.596692	0.670272	0.601654	0.609667
BAHCC1	0.63035	0.76787	0.74833	0.677415	0.907447	0.848894	0.903125	0.990625	0.578659
BAHD1	0.539188	0.63562	0.546763	0.509832	0.636879	0.636938	0.773157	0.699632	0.727314
BAI1	0.734297	0.797834	0.618448	0.515471	0.712057	0.586363	0.648958	0.761397	0.653899
BAI2	0.804225	0.538387	0.639774	0.601215	0.56844	0.755701	0.893429	0.614338	0.817943
BAI3	0.875598	0.844765	0.861254	0.691585	0.695745	0.597652	0.704327	0.679044	0.919973
BAIAP2	0.733407	0.71769	0.708376	0.680596	0.555319	0.562655	0.55609	0.64375	0.804264
BAIAP2.AS1	0.663591	0.786763	0.679085	0.573887	0.601064	0.549729	0.711378	0.663787	0.875057
BAIAP2L1	0.525292	0.699639	0.612795	0.517062	0.649645	0.887446	0.775881	0.689338	0.636685
BAIAP2L2	0.622346	0.578821	0.827595	0.848178	0.654255	0.817453	0.754327	0.602757	0.675331
BAIAP3	0.637076	0.583032	0.582734	0.608733	0.72695	0.789964	0.761458	0.511213	0.936047
BAMBI	0.652251	0.808664	0.704522	0.667438	0.557801	0.502484	0.81266	0.50386	0.696192
BANF1	0.676042	0.525391	0.561408	0.777762	0.583688	0.528562	0.787821	0.627574	0.659143
BANF2	0.635242	0.602888	0.656732	0.5869	0.71383	0.687232	0.838942	0.941728	0.620839
BANK1	0.7204	0.619495	0.527235	0.919751	0.692553	0.556333	0.671234	0.526287	0.701094
BANP	0.583435	0.519615	0.815262	0.50188	0.663121	0.76445	0.759215	0.627022	0.599179
BAP1	0.700834	0.992058	0.695529	0.669173	0.657092	0.53511	0.560657	0.614706	0.980392
BARD1	0.528849	0.715283	0.713258	0.69867	0.808865	0.662565	0.716587	0.741544	0.853967
BARHL1	0.733463	0.716606	0.757451	0.684211	0.609929	0.800068	0.846394	0.631985	0.970702
BARX1	0.567871	0.698676	0.697585	0.538462	0.646099	0.790077	0.914503	0.698897	0.531692
BARX2	0.802112	0.523225	0.655704	0.562753	0.513121	0.723132	0.81226	0.8125	0.519038
BASP1	0.516509	0.894826	0.634892	0.57996	0.71383	0.739896	0.593029	0.790074	0.896489
BATF	0.534853	0.520096	0.790339	0.578658	0.547518	0.682434	0.687901	0.581618	0.628249
BATF2	0.662479	0.561492	0.607657	0.726142	0.630851	0.617464	0.659936	0.793566	0.682969
BATF3	0.616342	0.610108	0.663669	0.605263	0.694326	0.607869	0.506891	0.854412	0.682855
BAX	0.89194	0.670517	0.600719	0.612493	0.675532	0.671822	0.648317	0.542831	0.663019
BAZ1A	0.76209	0.525632	0.843782	0.58849	0.557447	0.522804	0.727083	0.645221	0.943342
BAZ1B	0.804225	0.651745	0.639003	0.562898	0.61383	0.565421	0.710016	0.683272	0.612061
BAZ2A	0.644469	0.663779	0.595067	0.500145	0.663475	0.684071	0.640705	0.500551	0.647857
BAZ2B	0.680044	0.683032	0.671377	0.772556	0.680496	0.513265	0.513862	0.500919	0.585271
BBC3	0.643469	0.539591	0.507708	0.534124	0.697163	0.800406	0.602965	0.777022	0.829913
BBIP1	0.634019	0.83562	0.628212	0.50188	0.725887	0.578121	0.647997	0.658824	0.627907
BBOX1	0.753196	0.661372	0.817831	0.672499	0.827305	0.845112	0.63141	0.628676	0.628477
BBS1	0.510506	0.718652	0.726619	0.735685	0.546809	0.520038	0.591747	0.533272	0.76539
BBS10	0.865036	0.535981	0.626413	0.582418	0.624113	0.595112	0.769792	0.550368	0.734496
BBS12	0.711618	0.735981	0.738438	0.700549	0.606383	0.531045	0.778926	0.645956	0.576835
BBS2	0.768205	0.594946	0.562693	0.657606	0.592908	0.54606	0.630929	0.573897	0.717282
BBS4	0.709728	0.925872	0.871788	0.536148	0.557447	0.622488	0.711378	0.541912	0.51767
BBS5	0.630573	0.782671	0.716084	0.646183	0.728723	0.511007	0.798478	0.687684	0.51083
BBS7	0.747971	0.532611	0.509507	0.589069	0.748936	0.589524	0.608654	0.5125	0.934223
BBS9	0.813118	0.756197	0.66778	0.598034	0.703191	0.557914	0.856571	0.713419	0.517784
BBX	0.679933	0.646209	0.620504	0.581695	0.70922	0.636205	0.550801	0.666544	0.618673
BCAM	0.994108	0.962696	0.612282	0.589503	0.689007	0.557688	0.566587	0.688787	0.700524
BCAN	0.585603	0.790614	0.512076	0.595069	0.578014	0.606796	0.797917	0.529963	0.634063
BCAP29	0.819011	0.975211	0.567318	0.578224	0.62766	0.575017	0.507051	0.509926	0.524054
BCAP31	0.594219	0.701324	0.629239	0.58502	0.755674	0.581678	0.596715	0.841912	0.591541
BCAR1	0.749972	0.511913	0.653392	0.602082	0.617021	0.587943	0.659936	0.660478	0.712152
BCAR3	0.523624	0.904693	0.573227	0.581116	0.670213	0.526022	0.528125	0.781434	0.551528
BCAR4	0.865759	0.83935	0.838129	0.707056	0.702128	0.526755	0.842708	0.813051	0.648199
BCAS1	0.619011	0.686883	0.587616	0.694187	0.597518	0.802946	0.565385	0.69614	0.847811
BCAS2	0.816787	0.541757	0.681912	0.562175	0.615603	0.625706	0.563942	0.514522	0.503306
BCAS3	0.875042	0.772804	0.758993	0.798149	0.606383	0.7824	0.500401	0.776654	0.655495
BCAS4	0.623346	0.588688	0.549075	0.633169	0.546809	0.803793	0.741026	0.772426	0.827975
BCAT1	0.539967	0.52154	0.60149	0.691585	0.660993	0.6528	0.672276	0.676287	0.863999
BCAT2	0.73841	0.881829	0.81963	0.594563	0.646809	0.600587	0.644952	0.626471	0.618901
BCCIP	0.673374	0.553069	0.507965	0.563331	0.523759	0.671935	0.763542	0.565809	0.578431
BCDIN3D	0.525737	0.629844	0.563464	0.604685	0.537943	0.671991	0.897035	0.605331	0.916439
BCDIN3D.AS1	0.83124	0.750421	0.505653	0.623482	0.796099	0.575694	0.764103	0.669853	0.629731
BCHE	0.877821	0.685439	0.671377	0.50694	0.599291	0.880786	0.635657	0.688603	0.843821
BCKDHA	0.66159	0.641637	0.579908	0.569115	0.793262	0.565986	0.689744	0.65864	0.619243
BCKDHB	0.553974	0.744886	0.838129	0.556102	0.856383	0.75096	0.690625	0.756801	0.793092
BCKDK	0.838132	0.677497	0.755653	0.541353	0.880851	0.653872	0.691346	0.842463	0.679663
BCL10	0.660256	0.658724	0.816547	0.578514	0.593972	0.685426	0.644631	0.595772	0.802326
BCL11A	0.623902	0.537906	0.907246	0.606854	0.510993	0.832581	0.536058	0.851287	0.77907
BCL11B	0.684936	0.938387	0.922148	0.774436	0.581206	0.629318	0.762981	0.686397	0.671683
BCL2	0.784325	0.805776	0.590442	0.826778	0.547518	0.70219	0.871074	0.793199	0.597811
BCL2A1	0.797554	0.753069	0.9463	0.548583	0.556738	0.772974	0.697917	0.687132	0.76938
BCL2L1	0.657143	0.568472	0.559353	0.598612	0.773404	0.613118	0.533413	0.686581	0.588919
BCL2L10	0.50428	0.660409	0.551131	0.590515	0.71773	0.899131	0.960497	0.506985	0.589147
BCL2L11	0.637354	0.553791	0.513618	0.553499	0.588298	0.74904	0.608173	0.930699	0.597925
BCL2L12	0.593774	0.589892	0.658787	0.647629	0.536879	0.691578	0.891667	0.683824	0.639193
BCL2L13	0.518955	0.844525	0.63592	0.591961	0.506028	0.573888	0.792308	0.638787	0.73233
BCL2L14	0.616732	0.608303	0.645683	0.667727	0.542553	0.653364	0.923878	0.785662	0.616279
BCL2L15	0.588994	0.787004	0.57554	0.675969	0.548582	0.93091	0.827885	0.779963	0.595873
BCL2L2	0.666148	0.695548	0.5352	0.929005	0.924823	0.54002	0.536218	0.662316	0.996808
BCL3	0.650584	0.541998	0.565262	0.597889	0.618085	0.611425	0.685978	0.807537	0.796626
BCL6	0.693608	0.943682	0.919065	0.736119	0.602837	0.649469	0.731571	0.537316	0.572389
BCL6B	0.588438	0.549218	0.845838	0.747108	0.813121	0.70981	0.713542	0.861397	0.888737
BCL7A	0.570317	0.819976	0.683967	0.604974	0.558156	0.703601	0.644712	0.82261	0.748746
BCL7B	0.746192	0.685439	0.698869	0.613794	0.554965	0.512587	0.764423	0.583456	0.510374
BCL7C	0.562201	0.645487	0.670092	0.622036	0.523404	0.659855	0.621955	0.811397	0.713064
BCL9	0.766759	0.547774	0.51259	0.681319	0.541489	0.913524	0.710016	0.556985	0.580825
BCL9L	0.58766	0.686161	0.728674	0.566368	0.508511	0.730075	0.673478	0.669853	0.738714
BCLAF1	0.520067	0.731889	0.613309	0.57085	0.615248	0.508862	0.51234	0.63125	0.678181
BCMO1	0.904614	0.562696	0.503597	0.723106	0.741135	0.647945	0.776442	0.648713	0.50285
BCO2	0.877265	0.729483	0.742035	0.716455	0.916667	0.50779	0.517788	0.747059	0.635545
BCOR	0.793107	0.750662	0.618448	0.639965	0.754965	0.686724	0.80649	0.529228	0.698472
BCORL1	0.56776	0.850782	0.546763	0.573164	0.557092	0.649526	0.814984	0.703125	0.633265
BCORP1	0.694942	0.67148	0.715827	0.62782	0.66844	0.749379	0.829888	0.800368	0.678295
BCR	0.762868	0.661372	0.684224	0.765038	0.636525	0.824114	0.746875	0.595221	0.722298
BCS1L	0.691051	0.646931	0.547533	0.691296	0.594326	0.544818	0.639744	0.523162	0.656407
BDH1	0.575987	0.555957	0.796763	0.573019	0.790071	0.806277	0.502484	0.52886	0.861149
BDH2	0.757643	0.844765	0.827595	0.574031	0.801773	0.615545	0.522436	0.933824	0.614683
BDKRB1	0.766537	0.731408	0.601747	0.711828	0.805674	0.537706	0.826122	0.787316	0.744186
BDKRB2	0.978988	0.565102	0.643114	0.62247	0.552482	0.84308	0.622436	0.795772	0.636799
BDNF	0.852918	0.862335	0.646197	0.8262	0.698227	0.692876	0.608574	0.567647	0.917237
BDNF.AS	0.747082	0.67485	0.574769	0.555523	0.718085	0.802269	0.827003	0.752574	0.739854
BDP1	0.67015	0.728761	0.711716	0.510844	0.661348	0.629036	0.705849	0.755515	0.558596
BEAN1	0.633685	0.502286	0.53443	0.670763	0.590071	0.843531	0.716426	0.559926	0.863771
BECN1	0.526292	0.57858	0.546249	0.629265	0.58617	0.586306	0.520673	0.501287	0.672367
BEGAIN	0.58388	0.910951	0.697842	0.62941	0.800355	0.762983	0.77516	0.504228	1
BEND2	0.826681	0.595668	0.560637	0.528918	0.801418	0.710996	0.835897	0.55625	0.610237
BEND3	0.625681	0.55716	0.522354	0.522556	0.692199	0.641906	0.727404	0.714706	0.702234
BEND4	0.787938	0.767148	0.766187	0.659051	0.655319	0.589975	0.75633	0.858088	0.903671
BEND5	0.641467	0.903249	0.786999	0.57808	0.629078	0.544649	0.551923	0.822426	0.617305
BEND6	0.609783	0.792058	0.66778	0.589069	0.521277	0.732163	0.780849	0.553309	0.924989
BEND7	0.748193	0.723225	0.613823	0.556969	0.520213	0.570163	0.65617	0.933824	0.760602
BEST1	0.817565	0.783394	0.855858	0.795113	0.820213	0.528505	0.861298	0.731618	0.738144
BEST2	0.729572	0.772563	0.719424	0.777689	0.673759	0.802608	0.849599	0.792096	0.604651
BEST3	0.669261	0.65704	0.656475	0.682765	0.688298	0.715455	0.803766	0.904596	0.635203
BEST4	0.830017	0.827196	0.80036	0.552921	0.621631	0.666798	0.863221	0.98511	0.565093
BET1	0.622123	0.873646	0.520555	0.558704	0.640426	0.775175	0.736218	0.806985	0.604765
BET1L	0.572651	0.533093	0.731244	0.526316	0.50461	0.729115	0.735577	0.759926	0.501938
BEX1	0.596109	0.845487	0.786742	0.73583	0.799291	0.573775	0.613301	0.66636	0.565777
BEX2	0.548749	0.865223	0.687307	0.566946	0.720213	0.550406	0.544471	0.525368	0.812813
BEX4	0.569205	0.893381	0.736382	0.717322	0.630496	0.506322	0.533013	0.507353	0.535682
BEX5	0.745303	0.870758	0.799075	0.715587	0.707092	0.553059	0.523958	0.507904	0.861491
BFAR	0.860923	0.711673	0.669065	0.566512	0.541135	0.589806	0.744391	0.561397	0.683083
BFSP1	0.657588	0.746811	0.725334	0.837767	0.720922	0.510104	0.785737	0.646507	0.738828
BFSP2	0.669261	0.65704	0.656475	0.725275	0.70922	0.812373	0.766667	0.791176	0.643411
BGN	0.890495	0.944164	0.75	0.508965	0.735106	0.608094	0.703125	0.547794	0.762084
BHLHB9	0.556643	0.811552	0.510534	0.527328	0.637589	0.785505	0.889503	0.581618	0.733014
BHLHE22	0.552529	0.72491	0.745375	0.621313	0.50922	0.823775	0.768349	0.651838	0.848609
BHLHE23	0.684825	0.67148	0.670863	0.716165	0.670213	0.730583	0.960577	0.738235	0.715914
BHLHE40	0.504391	0.61059	0.505396	0.527183	0.502837	0.591499	0.59351	0.709559	0.646033
BHLHE41	0.929072	0.712395	0.740493	0.80321	0.589007	0.646704	0.682933	0.570956	0.663703
BHMT	0.956198	0.71793	0.697842	0.526027	0.839007	0.802269	0.758654	0.606801	0.73005
BHMT2	0.864258	0.928761	0.934995	0.523713	0.541135	0.88564	0.597356	0.519853	0.648883
BICC1	0.811562	0.518652	0.502312	0.673222	0.51844	0.62373	0.806971	0.867279	0.733584
BICD1	0.714286	0.729483	0.802158	0.550463	0.656738	0.584331	0.721875	0.763051	0.729822
BICD2	0.781101	0.562214	0.958376	0.837623	0.65922	0.683055	0.567147	0.578309	0.582079
BID	0.600222	0.929001	0.856372	0.826778	0.500709	0.64597	0.702885	0.509926	0.632353
BIK	0.548305	0.618051	0.602775	0.549161	0.633688	0.874351	0.87476	0.548346	0.53762
BIN1	0.799555	0.854152	0.737153	0.903557	0.539007	0.565703	0.551683	0.563235	0.872891
BIN2	0.706392	0.797353	0.803957	0.555668	0.502482	0.887841	0.519712	0.517279	0.768582
BIN3	0.682268	0.731889	0.832734	0.505784	0.609929	0.637672	0.658413	0.71875	0.72549
BIRC2	0.529405	0.594465	0.529034	0.57273	0.545035	0.585234	0.583494	0.570772	0.764706
BIRC3	0.799111	0.876775	0.726876	0.500145	0.587589	0.598555	0.656571	0.818934	0.665641
BIRC5	0.557643	0.593261	0.505653	0.595575	0.737943	0.553059	0.725881	0.951103	0.854537
BIRC6	0.563758	0.605054	0.561665	0.603962	0.542199	0.705577	0.628846	0.659375	0.577861
BIRC7	0.786437	0.884236	0.817831	0.526894	0.574823	0.595225	0.636298	0.580147	0.656179
BIVM	0.941968	0.713357	0.614337	0.577935	0.745745	0.73634	0.657532	0.707353	0.608299
BLCAP	0.552863	0.574248	0.741007	0.884471	0.513475	0.572025	0.618189	0.56636	0.729366
BLID	0.626459	0.617329	0.668551	0.691729	0.654965	0.67408	0.832131	0.818199	0.659599
BLK	0.632296	0.583875	0.622302	1	0.819149	0.914541	0.677965	0.904412	0.613144
BLM	0.61801	0.514561	0.634378	0.518508	0.677305	0.598103	0.805369	0.748897	0.873575
BLMH	0.635798	0.614681	0.810637	0.629699	0.57766	0.605159	0.786538	0.643199	0.601117
BLNK	0.815342	0.58219	0.635406	0.815356	0.524823	0.745484	0.616987	0.60864	0.782262
BLOC1S1	0.84925	0.509988	0.687821	0.595142	0.68227	0.501298	0.634776	0.610478	0.549704
BLOC1S2	0.826348	0.728279	0.551644	0.527906	0.682624	0.560567	0.550321	0.815441	0.611035
BLOC1S3	0.718288	0.561974	0.572713	0.794968	0.845035	0.511741	0.695433	0.540993	0.835499
BLOC1S4	0.645136	0.511432	0.631038	0.668305	0.652482	0.663073	0.758253	0.51011	0.827861
BLOC1S6	0.605114	0.781468	0.672405	0.507663	0.648582	0.507394	0.585417	0.648713	0.630643
BLVRA	0.872151	0.728039	0.664954	0.753615	0.831915	0.647832	0.601042	0.65	0.781806
BLVRB	0.813563	0.691215	0.58556	0.757085	0.662057	0.599176	0.613462	0.532721	0.504446
BLZF1	0.658255	0.621661	0.786228	0.535714	0.924113	0.604369	0.604407	0.863971	0.521318
BMF	0.724736	0.644525	0.598407	0.633748	0.612766	0.791375	0.711538	0.572243	0.517328
BMP1	0.630239	0.759567	0.723279	0.569404	0.725177	0.664541	0.817147	0.664522	0.507524
BMP10	0.694553	0.680505	0.679856	0.744361	0.666667	0.742718	0.919391	0.831985	0.693798
BMP15	0.686715	0.65343	0.652878	0.674234	0.650709	0.706311	0.844231	0.884559	0.706224
BMP2	0.734297	0.72852	0.864594	0.848757	0.55922	0.791939	0.515465	0.632353	0.765276
BMP2K	0.749861	0.710951	0.732271	0.563765	0.625532	0.720761	0.662099	0.706618	0.835499
BMP3	0.717899	0.702166	0.701439	0.520388	0.698582	0.549616	0.771715	0.852757	0.717054
BMP4	0.783102	0.870277	0.808839	0.811596	0.842199	0.660194	0.829247	0.569118	0.645805
BMP5	0.704947	0.68929	0.667266	0.53369	0.641489	0.679104	0.524519	0.848713	0.757752
BMP6	0.886048	0.830566	0.748715	0.544245	0.617376	0.564574	0.633013	0.599816	0.629161
BMP7	0.714286	0.662335	0.817831	0.615385	0.64539	0.611199	0.584696	0.517831	0.735066
BMP8A	0.558366	0.554152	0.553957	0.556391	0.553191	0.669762	0.885897	0.55864	0.571534
BMP8B	0.692718	0.767268	0.812693	0.719202	0.825532	0.614642	0.851763	0.662868	0.80187
BMPER	0.879377	0.692659	0.735612	0.653412	0.720213	0.705464	0.522516	0.730515	0.54503
BMPR1A	0.510395	0.818291	0.699126	0.529352	0.797518	0.6493	0.567949	0.571507	0.818285
BMPR1B	0.746415	0.588448	0.768499	0.822874	0.723404	0.566945	0.739824	0.506066	0.53249
BMPR2	0.623902	0.963418	0.680884	0.796559	0.579078	0.778449	0.536859	0.584559	0.623689
BMS1	0.62657	0.633213	0.538284	0.551909	0.523759	0.681361	0.735016	0.694669	0.543434
BMX	0.77821	0.53911	0.722765	0.715587	0.642553	0.610014	0.859215	0.616544	0.882467
BNC1	0.782713	0.929723	0.92446	0.882591	0.578014	0.638067	0.809696	0.727022	0.728397
BNC2	0.58677	0.999519	0.845067	0.805379	0.579433	0.629657	0.595433	0.635478	0.718194
BNIP1	0.512173	0.636582	0.533145	0.52487	0.532624	0.538327	0.674359	0.931434	0.816233
BNIP2	0.701723	0.526835	0.554728	0.558271	0.566312	0.905001	0.548718	0.530147	0.98689
BNIP3	0.512285	0.604332	0.684738	0.665703	0.616312	0.836024	0.516587	0.62261	0.79218
BNIP3L	0.672818	0.611793	0.801387	0.656304	0.501064	0.579815	0.50649	0.609375	0.548906
BNIPL	0.684825	0.71793	0.873073	0.711394	0.60461	0.666742	0.691426	0.780331	0.821705
BOC	0.613007	0.763658	0.723022	0.829526	0.761348	0.556051	0.700561	0.689706	0.588463
BOD1	0.661923	0.748736	0.554985	0.532822	0.746099	0.506209	0.664824	0.644485	0.830939
BOD1L1	0.569316	0.731649	0.656732	0.599046	0.606028	0.59737	0.607933	0.545588	0.721158
BOD1L2	0.694163	0.750662	0.5352	0.521255	0.617376	0.561357	0.763381	0.681066	0.584131
BOK	0.619566	0.971841	0.743834	0.678138	0.646099	0.623674	0.66859	0.547059	0.81213
BOLA1	0.558088	0.50349	0.514132	0.678427	0.683688	0.79956	0.842869	0.521875	0.54218
BOLA3	0.512952	0.6787	0.784687	0.54786	0.680851	0.700214	0.917869	0.612868	0.504104
BOLA3.AS1	0.712062	0.712876	0.696043	0.502024	0.693262	0.693328	0.870192	0.878309	0.598153
BOLL	0.587549	0.604332	0.580935	0.681174	0.758511	0.630052	0.604487	0.742463	0.587209
BORA	0.605892	0.564621	0.536999	0.566657	0.597518	0.713366	0.780208	0.699081	0.673963
BPESC1	0.682879	0.669675	0.669065	0.656449	0.673759	0.738598	0.863862	1	0.682171
BPGM	0.646248	0.803369	0.542138	0.57432	0.760284	0.5197	0.663141	0.525184	0.718764
BPHL	0.872374	0.679663	0.628983	0.509688	0.64078	0.860634	0.613782	0.697978	0.503648
BPI	0.809672	0.789892	0.688078	0.622325	0.527305	0.688022	0.951763	0.66489	0.862745
BPIFA1	0.683491	0.692178	0.686793	0.572874	0.517376	0.612497	0.538782	0.653676	0.567487
BPIFA2	0.721957	0.693141	0.622174	0.648641	0.641489	0.789117	0.901843	0.736397	0.60676
BPIFA3	0.694553	0.700361	0.699769	0.573164	0.641135	0.742718	0.916987	0.630331	0.596101
BPIFA4P	0.848694	0.76799	0.51927	0.54063	0.714894	0.513547	0.88149	0.773346	0.74601
BPIFB1	0.756809	0.738267	0.73741	0.724118	0.734043	0.834669	0.583734	0.627574	0.755814
BPIFB2	0.853919	0.589892	0.501542	0.908762	0.647872	0.725615	0.892388	0.796691	0.627679
BPIFB4	0.615564	0.584838	0.584532	0.635194	0.783688	0.656751	0.818349	0.790257	0.604765
BPIFB6	0.64786	0.637184	0.636691	0.706767	0.634752	0.684466	0.822676	0.852022	0.647287
BPIFC	0.610895	0.575211	0.896711	0.683198	0.601064	0.63835	0.836138	0.519118	0.631669
BPNT1	0.513619	0.547052	0.533402	0.54063	0.545745	0.729962	0.792628	0.637316	0.511742
BPTF	0.833574	0.71793	0.551131	0.605697	0.578369	0.524215	0.69351	0.726103	0.599977
BRAF	0.532407	0.589892	0.544193	0.729179	0.655674	0.844152	0.716506	0.728309	0.558596
BRAP	0.719956	0.528279	0.529034	0.514459	0.569149	0.575638	0.710817	0.625735	0.534542
BRAT1	0.624236	0.588207	0.535714	0.575622	0.624823	0.678991	0.961298	0.667096	0.848153
BRCA1	0.552307	0.699158	0.570915	0.51605	0.590426	0.655566	0.86875	0.696875	0.757752
BRCA2	0.58766	0.680144	0.578109	0.534124	0.605319	0.696094	0.761298	0.961949	0.725148
BRCC3	0.64169	0.535259	0.546763	0.694477	0.500355	0.875141	0.679167	0.670404	0.594505
BRD1	0.64547	0.681829	0.724049	0.555234	0.593262	0.62627	0.563862	0.799265	0.515732
BRD2	0.761534	0.783634	0.638489	0.698525	0.541135	0.660759	0.617628	0.564522	0.671797
BRD3	0.689939	0.698676	0.761562	0.575622	0.614184	0.586137	0.645753	0.623529	0.535568
BRD4	0.563424	0.704693	0.618705	0.778918	0.507092	0.5845	0.519311	0.653309	0.593821
BRD7	0.509616	0.651986	0.821429	0.590515	0.543617	0.684748	0.678526	0.661213	0.646717
BRD7P3	0.636187	0.626354	0.625899	0.699537	0.716312	0.680289	0.733654	0.815809	0.635659
BRD8	0.570873	0.707822	0.602775	0.601938	0.522695	0.72268	0.778846	0.516728	0.671683
BRD9	0.557532	0.572563	0.543165	0.611047	0.538298	0.624577	0.739984	0.58364	0.570679
BRDT	0.597276	0.590253	0.611639	0.688115	0.702128	0.780142	0.891266	0.651287	0.605962
BRE	0.708616	0.591817	0.871531	0.639387	0.526241	0.616279	0.631651	0.58125	0.71409
BRE.AS1	0.895497	0.834416	0.879496	0.796125	0.698936	0.58529	0.608093	0.634191	0.524168
BREA2	0.831907	0.80361	0.803957	0.691585	0.757092	0.627625	0.854407	0.900735	0.609667
BRF1	0.643969	0.633574	0.633094	0.692308	0.829787	0.751524	0.905449	0.666912	0.643183
BRF2	0.639689	0.644765	0.604317	0.508531	0.584397	0.733405	0.639984	0.611213	0.803808
BRI3	0.640689	0.622383	0.817575	0.587189	0.685106	0.778167	0.655449	0.50239	0.928979
BRICD5	0.856031	0.731167	0.848664	0.80856	0.602837	0.536972	0.776122	0.617463	0.948472
BRIP1	0.623569	0.909266	0.596095	0.505784	0.652837	0.665105	0.852885	0.883456	0.752052
BRIX1	0.694497	0.545608	0.532117	0.556969	0.510993	0.736622	0.760256	0.581066	0.629503
BRK1	0.591551	0.613718	0.678571	0.601215	0.724823	0.588056	0.766747	0.741728	0.875741
BRMS1	0.553307	0.570156	0.608171	0.670908	0.558865	0.724994	0.817228	0.804228	0.601345
BRMS1L	0.69005	0.538869	0.507451	0.715442	0.713121	0.809212	0.606571	0.689522	0.913931
BROX	0.602668	0.723706	0.713001	0.578224	0.721277	0.60911	0.758734	0.714706	0.534314
BRPF1	0.785992	0.842599	0.769013	0.676981	0.790426	0.62723	0.598558	0.835294	0.576379
BRPF3	0.532852	0.70349	0.507965	0.525448	0.704965	0.857586	0.703846	0.670404	0.971614
BRS3	0.691829	0.66787	0.667266	0.82996	0.677305	0.725728	0.817628	0.850735	0.680233
BRSK1	0.772651	0.794224	0.808839	0.545402	0.724113	0.543633	0.768429	0.808456	0.98974
BRSK2	0.726737	0.720337	0.655704	0.582996	0.546099	0.795665	0.750481	0.829596	0.862061
BRWD1	0.525181	0.519856	0.761048	0.701995	0.763475	0.749548	0.595513	0.798162	0.641359
BRWD1.IT2	0.562257	0.557762	0.557554	0.56015	0.556738	0.57767	1	1	0.562016
BRWD3	0.536965	0.725391	0.778777	0.613794	0.655319	0.610747	0.56266	0.996324	0.692088
BSDC1	0.554197	0.686643	0.844553	0.7714	0.611702	0.61103	0.621474	0.630147	0.858983
BSG	0.503724	0.501324	0.594296	0.767206	0.630851	0.543689	0.674199	0.769118	0.536366
BSN	0.736465	0.702166	0.722379	0.554656	0.698582	0.776332	0.727324	0.813051	0.998176
BSN.AS2	0.781768	0.766306	0.755396	0.770388	0.62766	0.575581	0.651042	0.625919	0.671455
BSND	0.941634	0.929001	0.735355	0.570127	0.693262	0.768909	0.680609	0.796691	0.536252
BSPRY	0.693385	0.656799	0.865879	0.563187	0.685106	0.88485	0.637981	0.619853	0.73005
BST1	0.586548	0.701805	0.843782	0.649364	0.743617	0.926902	0.737179	0.612132	0.835271
BST2	0.644803	0.522262	0.604317	0.862927	0.537589	0.515523	0.733413	0.695772	0.73974
BTAF1	0.711395	0.703249	0.572456	0.773713	0.678369	0.584951	0.641987	0.568382	0.642955
BTBD1	0.873374	0.521059	0.736125	0.595865	0.698227	0.589185	0.64359	0.511949	0.573985
BTBD10	0.652029	0.813478	0.548561	0.533256	0.774823	0.637051	0.628526	0.614522	0.910967
BTBD11	0.68149	0.520096	0.88592	0.584153	0.593617	0.859223	0.550962	0.616176	0.829571
BTBD16	0.766537	0.747292	0.764388	0.757519	0.80461	0.700497	0.873798	0.594118	0.765504
BTBD17	0.787938	0.767148	0.766187	0.680451	0.705674	0.521393	0.88117	0.677022	0.507182
BTBD2	0.609339	0.687605	0.629753	0.667293	0.502482	0.821856	0.795433	0.563603	0.788646
BTBD3	0.532407	0.580265	0.67369	0.779063	0.9	0.501129	0.605449	0.555699	0.814637
BTBD6	0.602668	0.515764	0.596865	0.507663	0.518085	0.782682	0.515946	0.526838	0.878933
BTBD7	0.706948	0.648616	0.615622	0.545402	0.641135	0.549165	0.689904	0.768015	0.596215
BTBD8	0.638132	0.628159	0.627698	0.700694	0.715603	0.731316	0.822436	0.693382	0.736434
BTBD9	0.558977	0.761011	0.536742	0.663534	0.635106	0.768345	0.553125	0.878676	0.997606
BTC	0.687104	0.788207	0.802672	0.512435	0.732801	0.652122	0.646394	0.788419	0.593821
BTD	0.621123	0.984597	0.611768	0.5869	0.783333	0.51462	0.516426	0.566544	0.874145
BTF3	0.528627	0.51071	0.561408	0.783835	0.717376	0.566381	0.590304	0.63125	0.827861
BTF3L4	0.656476	0.706619	0.63926	0.531666	0.671277	0.512926	0.633253	0.5625	0.574327
BTF3P11	0.531518	0.581468	0.677801	0.602516	0.662766	0.645575	0.732212	0.850368	0.790128
BTG1	0.751306	0.783634	0.835046	0.795836	0.57234	0.572138	0.544712	0.542463	0.622777
BTG2	0.899833	0.835379	0.844039	0.639532	0.589716	0.544762	0.631731	0.665809	0.702006
BTG3	0.73841	0.623105	0.631295	0.746674	0.741844	0.519643	0.588542	0.8875	0.878135
BTG4	0.770706	0.727437	0.751799	0.849769	0.599291	0.750734	0.658654	0.713419	0.559736
BTK	0.849472	0.735259	0.860997	0.665992	0.570567	0.860239	0.527965	0.555515	0.711126
BTLA	0.668705	0.545126	0.798304	0.765905	0.66383	0.67487	0.903125	0.677574	0.660739
BTN1A1	0.741245	0.723827	0.723022	0.6083	0.56383	0.800971	0.9375	0.752206	0.675445
BTN2A1	0.581434	0.748736	0.915468	0.623916	0.773404	0.512983	0.575881	0.533272	0.773484
BTN2A2	0.831017	0.631769	0.787256	0.678138	0.619858	0.660533	0.677965	0.576471	0.697446
BTN3A1	0.872262	0.645969	0.665725	0.544534	0.529787	0.687458	0.729487	0.549449	0.804948
BTN3A2	0.898499	0.650782	0.654933	0.52675	0.524823	0.728494	0.561939	0.8375	0.882011
BTN3A3	0.725848	0.59302	0.558839	0.574899	0.534397	0.680176	0.73758	0.563971	0.878477
BTNL2	0.651751	0.640794	0.640288	0.663823	0.638298	0.700214	0.872436	0.900919	0.674305
BTNL3	0.624347	0.720337	0.786999	0.740602	0.737589	0.509427	0.633974	0.685846	0.73176
BTNL8	0.801556	0.873887	0.759764	0.758965	0.668794	0.686329	0.599599	0.689338	0.683767
BTNL9	0.635798	0.648135	0.562179	0.756796	0.858865	0.910194	0.719872	0.636581	0.740994
BTRC	0.616898	0.802407	0.533916	0.804367	0.645035	0.699198	0.530449	0.660662	0.930803
BUB1	0.548749	0.533815	0.652621	0.561596	0.608511	0.639253	0.759135	0.714522	0.70041
BUB1B	0.635242	0.667629	0.547276	0.588057	0.674468	0.595055	0.74391	0.807169	0.897173
BUB3	0.54119	0.619495	0.708119	0.587767	0.837589	0.68441	0.789824	0.504228	0.609895
BUD13	0.566537	0.83201	0.596095	0.555957	0.70922	0.612441	0.581731	0.822243	0.751938
BUD31	0.546637	0.57497	0.628212	0.523279	0.617376	0.580379	0.619151	0.729044	0.777588
BVES	0.664369	0.647653	0.676773	0.808271	0.589716	0.517216	0.68133	0.702022	0.815321
BVES.AS1	0.651751	0.640794	0.665339	0.785714	0.737589	0.699819	0.958894	0.545404	0.727143
BYSL	0.593885	0.612274	0.600976	0.589069	0.546809	0.781779	0.829487	0.854779	0.562813
BZRAP1	0.837021	0.766306	0.602775	0.661799	0.584752	0.515974	0.649038	0.753676	0.894551
BZRAP1.AS1	0.823457	0.796149	0.849692	0.935367	0.7	0.646139	0.833814	0.559375	0.631555
BZW2	0.5194	0.769434	0.647482	0.760555	0.521631	0.808309	0.776763	0.60386	0.578317
C10orf10	0.535297	0.917449	0.81629	0.668016	0.775177	0.750734	0.879087	0.63989	0.53876
C10orf11	0.726292	0.607942	0.807297	0.65616	0.588298	0.74746	0.567788	0.762132	0.767898
C10orf112	0.774319	0.868351	0.690647	0.594853	0.808865	0.651784	0.866587	0.71489	0.845987
C10orf113	0.728071	0.614681	0.683196	0.731348	0.588652	0.547528	0.775962	0.763419	0.737232
C10orf114	0.515397	0.865945	0.563977	0.709659	0.551773	0.56401	0.877965	0.754412	0.731646
C10orf118	0.745636	0.732852	0.838643	0.582996	0.502128	0.807801	0.560657	0.69136	0.560078
C10orf12	0.680934	0.66787	0.667266	0.984095	0.725887	0.79431	0.813782	0.628676	0.598381
C10orf137	0.623124	0.513598	0.568859	0.686235	0.527305	0.813953	0.773878	0.764338	0.681031
C10orf2	0.53363	0.625993	0.53777	0.539474	0.607447	0.699086	0.868109	0.526471	0.55985
C10orf25	0.720956	0.668111	0.595581	0.72354	0.544326	0.733179	0.74351	0.640809	0.894095
C10orf32	0.575653	0.596871	0.583505	0.563476	0.743262	0.51112	0.522516	0.705699	0.560534
C10orf35	0.564536	0.555716	0.506937	0.595286	0.658865	0.788327	0.641266	0.704779	0.970018
C10orf40	0.583658	0.577617	0.577338	0.612782	0.576241	0.610522	0.733093	0.895404	0.583333
C10orf53	0.836354	0.819495	0.584275	0.632591	0.70461	0.669677	0.727965	0.577206	0.531122
C10orf54	0.892829	0.538387	0.719168	0.694621	0.755319	0.896139	0.596074	0.572978	0.545144
C10orf55	0.817121	0.805776	0.793165	0.865674	0.620567	0.653477	0.865304	0.755882	0.561218
C10orf62	0.561089	0.832732	0.58556	0.796992	0.807801	0.57671	0.812099	0.641728	0.516416
C10orf67	0.829238	0.801444	0.80036	0.545113	0.796099	0.500395	0.770032	0.60625	0.722412
C10orf68	0.593385	0.586643	0.586331	0.725998	0.522695	0.699368	0.844471	0.603493	0.661993
C10orf71	0.595331	0.709988	0.588129	0.820416	0.71844	0.64501	0.692388	0.561029	0.605221
C10orf71.AS1	0.698444	0.684116	0.683453	0.962261	0.722695	0.781779	0.683814	0.661581	0.643411
C10orf76	0.793997	0.644765	0.639517	0.532533	0.61844	0.588282	0.737981	0.638235	0.513224
C10orf82	0.551195	0.89627	0.552929	0.536293	0.553546	0.788891	0.77476	0.677757	0.786822
C10orf85	0.511729	0.935499	0.722765	0.542944	0.521277	0.76462	0.756891	0.666176	0.886001
C10orf88	0.578099	0.548736	0.592497	0.608878	0.743972	0.761233	0.633574	0.616728	0.901961
C10orf90	0.706226	0.703971	0.793165	0.720648	0.585106	0.761374	0.940064	0.58125	0.742932
C10orf95	0.820011	0.790614	0.789568	0.763158	0.592199	0.518797	0.875641	0.751654	0.812016
C10orf99	0.710395	0.508303	0.871531	0.568103	0.552837	0.672556	0.594231	0.915993	0.547994
C11orf1	0.55353	0.743201	0.707091	0.513302	0.847872	0.780255	0.699439	0.601287	0.51824
C11orf16	0.82557	0.70373	0.782117	0.714141	0.628369	0.695812	0.812981	0.699265	0.6987
C11orf21	0.902724	0.873646	0.881552	0.753615	0.556738	0.666121	0.942548	0.695772	0.625513
C11orf24	0.579878	0.669795	0.829394	0.642134	0.890071	0.819542	0.805849	0.836213	0.527816
C11orf30	0.567538	0.676775	0.543936	0.570706	0.585106	0.593588	0.615865	0.830331	0.536594
C11orf31	0.517732	0.692178	0.872045	0.819549	0.604965	0.661097	0.667869	0.675551	0.570109
C11orf35	0.764314	0.637545	0.568345	0.745373	0.757447	0.751919	0.768349	0.689338	0.539216
C11orf40	0.663424	0.651625	0.651079	0.626807	0.648936	0.703883	0.929167	0.852022	0.662791
C11orf42	0.63035	0.620939	0.674717	0.702863	0.755319	0.668322	0.942388	0.819853	0.641473
C11orf44	0.718399	0.685921	0.707605	0.598612	0.682624	0.75	0.818429	0.853309	0.717852
C11orf45	0.805114	0.723947	0.811665	0.601938	0.729078	0.503048	0.604808	0.734743	0.726744
C11orf48	0.531295	0.539591	0.637718	0.610902	0.655674	0.822138	0.769952	0.786213	0.561902
C11orf49	0.822235	0.59278	0.64594	0.506507	0.62695	0.660815	0.788462	0.566728	0.801072
C11orf53	0.793774	0.658965	0.568859	0.623916	0.829787	0.593926	0.605288	0.794669	0.651163
C11orf54	0.931073	0.615884	0.598921	0.577646	0.702837	0.635922	0.551122	0.5625	0.894437
C11orf57	0.577765	0.56775	0.637718	0.723684	0.679787	0.592007	0.795833	0.582904	0.854309
C11orf58	0.52318	0.759567	0.507965	0.553065	0.567021	0.538948	0.615705	0.693382	0.609325
C11orf63	0.665592	0.842359	0.586588	0.624783	0.651773	0.524554	0.746795	0.829596	0.784314
C11orf65	0.581879	0.808424	0.809866	0.507663	0.645035	0.656186	0.897997	0.763051	0.766986
C11orf68	0.831907	0.537665	0.529291	0.542655	0.69078	0.519192	0.541506	0.765625	0.821705
C11orf70	0.756198	0.795187	0.646197	0.676836	0.759929	0.873053	0.628526	0.794853	0.928751
C11orf71	0.569872	0.754272	0.54702	0.672354	0.724468	0.613908	0.685016	0.833272	0.745782
C11orf73	0.66448	0.588688	0.605344	0.554511	0.764539	0.573493	0.602404	0.654963	0.682285
C11orf74	0.562757	0.74657	0.70221	0.527183	0.774823	0.518063	0.793109	0.626654	0.621295
C11orf75	0.620789	0.632732	0.50925	0.554945	0.599291	0.700835	0.708013	0.653676	0.743502
C11orf80	0.566315	0.643321	0.77261	0.530943	0.57766	0.922048	0.626442	0.805699	0.911423
C11orf82	0.577321	0.568231	0.526465	0.665414	0.656028	0.545044	0.71859	0.563787	0.79617
C11orf83	0.60289	0.590614	0.518499	0.560729	0.55461	0.803172	0.857612	0.561397	0.605107
C11orf84	0.500611	0.543923	0.704779	0.55133	0.535106	0.686498	0.783974	0.629779	0.556202
C11orf85	0.844358	0.628159	0.818345	0.846154	0.79078	0.602506	0.803285	0.751654	0.732558
C11orf86	0.736409	0.581227	0.74075	0.777906	0.535461	0.808365	0.708173	0.895404	0.661651
C11orf87	0.68677	0.673285	0.672662	0.680451	0.670213	0.73301	0.841827	0.550735	1
C11orf88	0.772651	0.745487	0.744604	0.765977	0.741135	0.997516	0.545833	0.525551	0.794232
C11orf92	0.587215	0.801444	0.80036	0.654569	0.753191	0.583484	0.921635	0.677206	0.716142
C11orf93	0.728293	0.590854	0.558325	0.770532	0.753546	0.672104	0.720994	0.871875	0.52622
C11orf94	0.642246	0.528279	0.87333	0.53557	0.786879	0.687063	0.81258	0.83989	0.891587
C11orf95	0.589439	0.863297	0.806012	0.527762	0.561348	0.792956	0.979647	0.7125	0.71865
C11orf96	0.852251	0.688568	0.88926	0.665992	0.502128	0.57496	0.525641	0.5625	0.795372
C12orf10	0.882713	0.618773	0.505396	0.611191	0.665603	0.511684	0.819231	0.558088	0.578203
C12orf23	0.706392	0.666907	0.803186	0.515327	0.745035	0.70902	0.815385	0.711765	0.746808
C12orf29	0.553752	0.575451	0.833762	0.63664	0.544326	0.644163	0.574038	0.619301	0.819767
C12orf39	0.716176	0.793983	0.699126	0.54251	0.813121	0.710657	0.821074	0.501838	0.595759
C12orf4	0.723402	0.601925	0.699383	0.511278	0.661348	0.524893	0.794391	0.651287	0.55358
C12orf40	0.60667	0.612034	0.588129	0.660208	0.720922	0.675773	0.728846	0.707353	0.594961
C12orf42	0.665926	0.67485	0.606886	0.539329	0.606383	0.502484	0.681651	0.818566	0.647401
C12orf43	0.892941	0.645247	0.731501	0.715732	0.609929	0.540811	0.796074	0.690993	0.657775
C12orf44	0.512618	0.718412	0.561151	0.843985	0.56773	0.593757	0.614904	0.646875	0.566575
C12orf45	0.627015	0.619976	0.521069	0.544824	0.535106	0.871133	0.926282	0.618015	0.628591
C12orf49	0.703057	0.555235	0.656732	0.658184	0.699291	0.727252	0.536058	0.836029	0.675673
C12orf5	0.595331	0.910229	0.843782	0.606131	0.515603	0.635019	0.624439	0.861397	0.650593
C12orf50	0.601167	0.593863	0.593525	0.647556	0.592199	0.626214	0.798317	0.950919	0.613486
C12orf52	0.589772	0.595909	0.643114	0.503036	0.792199	0.848216	0.801522	0.506801	0.887939
C12orf54	0.836576	0.911191	0.755139	0.544534	0.51773	0.653929	0.788061	0.825919	0.655039
C12orf55	0.618344	0.621901	0.598921	0.645604	0.634752	0.714552	0.844631	0.762316	0.661423
C12orf56	0.561423	0.66065	0.720195	0.528629	0.642376	0.750536	0.788702	0.752941	0.548108
C12orf57	0.525737	0.651986	0.68371	0.61871	0.67766	0.654493	0.689663	0.534743	0.729708
C12orf60	0.51473	0.590854	0.622816	0.727154	0.593617	0.514224	0.693109	0.721507	0.621751
C12orf61	0.574875	0.643803	0.610483	0.685801	0.609574	0.623194	0.924038	0.74375	0.700467
C12orf65	0.689828	0.583634	0.574512	0.55509	0.57766	0.83371	0.91266	0.75625	0.560762
C12orf66	0.603446	0.763899	0.750514	0.565067	0.691135	0.835685	0.854888	0.681801	0.579913
C12orf68	0.73085	0.705776	0.727004	0.584586	0.62766	0.794536	0.809135	0.528676	1
C12orf69	0.500834	0.813237	0.829908	0.634182	0.559929	0.599119	0.722035	0.823346	0.834473
C12orf73	0.674597	0.560048	0.624101	0.698814	0.615603	0.741928	0.790385	0.624632	0.738828
C12orf74	0.643969	0.633574	0.657374	0.557403	0.705674	0.695275	0.942388	0.661029	0.665527
C12orf75	0.65592	0.793983	0.538027	0.705032	0.700355	0.651276	0.634856	0.850735	0.706566
C12orf76	0.607893	0.535981	0.671634	0.582128	0.529787	0.724373	0.611378	0.831434	0.833219
C12orf77	0.568093	0.563177	0.56295	0.599769	0.562057	0.591386	0.769952	0.652574	0.567829
C13orf45	0.777599	0.741877	0.790211	0.669896	0.755142	0.548205	0.82516	0.852941	0.802782
C14orf1	0.67015	0.542238	0.596608	0.733806	0.638652	0.55289	0.56234	0.890809	0.557342
C14orf101	0.538966	0.677738	0.524923	0.515905	0.566312	0.614078	0.692388	0.534007	0.500342
C14orf105	0.516954	0.651023	0.636691	0.61524	0.886879	0.782118	0.721314	0.720956	0.552212
C14orf119	0.662368	0.569916	0.719938	0.526027	0.585461	0.58354	0.683413	0.644853	0.736092
C14orf132	0.884491	0.88929	0.5889	0.552053	0.909574	0.858377	0.734375	0.572059	0.855791
C14orf142	0.556531	0.546089	0.626927	0.804222	0.76844	0.55893	0.701843	0.774632	0.773826
C14orf159	0.800889	0.665945	0.591727	0.650376	0.554965	0.567453	0.524119	0.630699	0.70212
C14orf166	0.704058	0.513357	0.556526	0.759543	0.566667	0.618988	0.607452	0.53364	0.802896
C14orf166B	0.788772	0.740072	0.754625	0.590949	0.765957	0.506435	0.836779	0.942831	0.757752
C14orf169	0.57254	0.805295	0.84147	0.651243	0.503546	0.736509	0.811699	0.640993	0.696876
C14orf178	0.537632	0.687726	0.709789	0.556825	0.714716	0.794	0.839423	0.802206	0.591085
C14orf180	0.717899	0.627677	0.98407	0.548149	0.668085	0.782598	0.83742	0.651103	0.540584
C14orf182	0.600889	0.766306	0.757451	0.513158	0.678723	0.837322	0.937981	0.545772	0.574213
C14orf183	0.756643	0.556679	0.636177	0.739445	0.604255	0.75587	0.804888	0.60625	0.529298
C14orf2	0.510395	0.5716	0.679856	0.529352	0.505674	0.677128	0.566747	0.553676	0.924077
C14orf23	0.766537	0.747292	0.756166	0.584153	0.564894	0.506604	0.61891	0.799081	0.575581
C14orf28	0.883491	0.618291	0.533145	0.587189	0.518794	0.549334	0.75633	0.616912	0.539558
C14orf37	0.69005	0.744164	0.584275	0.550896	0.572695	0.801422	0.672196	0.503676	0.836411
C14orf39	0.57393	0.568592	0.592626	0.711394	0.631915	0.636656	0.868429	0.520772	0.710157
C14orf64	0.808004	0.725632	0.778777	0.591527	0.677305	0.513829	0.826362	0.617463	0.805746
C14orf79	0.631573	0.774248	0.619219	0.583719	0.543972	0.758862	0.838702	0.86011	0.687187
C14orf80	0.678488	0.575692	0.500514	0.638809	0.593972	0.641398	0.700721	0.736581	0.579913
C14orf93	0.606448	0.707822	0.688078	0.705321	0.539362	0.567397	0.791827	0.830515	0.867533
C15orf26	0.719288	0.862816	0.889003	0.798583	0.751773	0.842797	0.712179	0.506801	0.604309
C15orf27	0.841467	0.685921	0.615108	0.593551	0.878369	0.703714	0.761458	0.626287	0.867533
C15orf32	0.63035	0.620939	0.620504	0.641411	0.769504	0.662621	0.901603	0.751838	0.629845
C15orf37	0.730072	0.755716	0.814234	0.706189	0.602128	0.608546	0.934856	0.689522	0.829229
C15orf38	0.650028	0.606739	0.684224	0.612493	0.604255	0.518853	0.685417	0.658272	0.659941
C15orf39	0.633018	0.525872	0.536485	0.525593	0.649645	0.579589	0.720272	0.840993	0.69585
C15orf40	0.600222	0.519134	0.579908	0.527762	0.738652	0.530368	0.703846	0.578493	0.664273
C15orf41	0.689828	0.575211	0.594039	0.719636	0.825532	0.683619	0.725881	0.929044	0.667807
C15orf43	0.72179	0.724308	0.705036	0.697079	0.621986	0.797979	0.922596	0.704963	0.603511
C15orf48	0.850472	0.722022	0.773638	0.771544	0.625532	0.662057	0.680128	0.723897	0.608755
C15orf52	0.844358	0.569916	0.605087	0.531955	0.540426	0.638011	0.789904	0.51636	0.846899
C15orf54	0.707949	0.693622	0.741778	0.685512	0.548227	0.628359	0.768109	0.575184	0.581623
C15orf55	0.742635	0.775933	0.565262	0.653268	0.539007	0.693497	0.736218	0.921324	0.548792
C15orf56	0.747082	0.755475	0.747945	0.689705	0.641844	0.534658	0.821955	0.7375	0.746124
C15orf57	0.578766	0.703971	0.919322	0.60642	0.501773	0.583653	0.539744	0.703125	0.792522
C15orf59	0.70428	0.529483	0.696814	0.561452	0.843617	0.671145	0.86266	0.526654	0.782832
C15orf60	0.675042	0.556438	0.51593	0.678282	0.792199	0.588677	0.726522	0.722978	0.589147
C15orf61	0.531295	0.645969	0.656475	0.611336	0.838652	0.589975	0.580849	0.855882	0.914957
C15orf62	0.700389	0.546089	0.616906	0.896617	0.711702	0.773707	0.805689	0.900368	0.699612
C16orf11	0.648471	0.858965	0.676259	0.530075	0.699823	0.76572	0.581891	0.730331	0.96124
C16orf13	0.803113	0.692419	0.632837	0.511278	0.668794	0.811131	0.604087	0.797978	0.910853
C16orf3	0.608949	0.601083	0.600719	0.605263	0.599291	0.635922	0.90016	0.754779	0.633607
C16orf45	0.654364	0.763658	0.862025	0.696645	0.578014	0.590032	0.572516	0.534559	0.810192
C16orf46	0.708394	0.628881	0.569887	0.534558	0.841489	0.635866	0.536138	0.721324	0.754446
C16orf52	0.74119	0.570397	0.691932	0.64705	0.554255	0.53844	0.626603	0.545404	0.924875
C16orf54	0.820345	0.625511	0.817061	0.6417	0.589362	0.595338	0.757452	0.855699	0.833789
C16orf55	0.787882	0.863057	0.613309	0.702429	0.513121	0.584218	0.76851	0.908824	0.707364
C16orf58	0.709839	0.711191	0.507451	0.553788	0.770567	0.76716	0.668189	0.711397	0.658231
C16orf59	0.605058	0.503971	0.56462	0.835599	0.562057	0.798995	0.890224	0.816728	0.541382
C16orf62	0.835353	0.651745	0.788541	0.628543	0.580851	0.526022	0.597676	0.683824	0.610921
C16orf70	0.776209	0.642118	0.684738	0.623771	0.823759	0.665613	0.671715	0.510662	0.724236
C16orf71	0.815564	0.770156	0.767986	0.72513	0.749645	0.549729	0.866827	0.525735	0.592795
C16orf72	0.529294	0.514801	0.52518	0.70214	0.548936	0.635132	0.660497	0.567279	0.612289
C16orf74	0.691829	0.928279	0.574769	0.798294	0.67234	0.609675	0.906651	0.798162	0.570565
C16orf78	0.549528	0.77858	0.562436	0.595575	0.52766	0.845789	0.862099	0.601103	0.50057
C16orf80	0.708394	0.705415	0.727133	0.697079	0.756028	0.736848	0.519551	0.538971	0.545486
C16orf82	0.634241	0.624549	0.624101	0.660353	0.758865	0.679217	0.960337	0.738235	0.645805
C16orf86	0.829906	0.8142	0.774923	0.643725	0.702837	0.641059	0.78758	0.800551	0.577063
C16orf87	0.736854	0.677497	0.59224	0.614951	0.703901	0.73538	0.664022	0.504963	0.610807
C16orf88	0.588105	0.555716	0.599949	0.515616	0.50461	0.848894	0.844471	0.652757	0.522344
C16orf89	0.852251	0.783394	0.764902	0.701851	0.706383	0.601434	0.625	0.566544	0.639193
C16orf91	0.53552	0.510229	0.612795	0.666715	0.566667	0.75	0.972436	0.570588	0.619471
C16orf92	0.720178	0.80722	0.75334	0.576489	0.610638	0.507846	0.648958	0.523162	0.797994
C16orf93	0.854475	0.722744	0.65853	0.637073	0.572695	0.559325	0.858894	0.701838	0.584815
C16orf95	0.694386	0.711913	0.751285	0.568248	0.732624	0.719914	0.761859	0.816176	0.765732
C16orf98	0.643969	0.890493	0.501285	0.564199	0.574468	0.739191	0.746875	0.777757	0.717054
C17orf100	0.711506	0.511191	0.587102	0.65428	0.547872	0.775006	0.882292	0.822978	0.642271
C17orf103	0.912729	0.589892	0.781089	0.619722	0.688298	0.660194	0.72508	0.862132	0.622891
C17orf104	0.638355	0.620939	0.638232	0.81926	0.734043	0.773482	0.683333	0.643199	0.636229
C17orf105	0.748972	0.791095	0.809609	0.645894	0.651418	0.557519	0.676042	0.872794	0.774396
C17orf47	0.618677	0.610108	0.636177	0.665269	0.642908	0.653477	0.789583	0.767831	0.618217
C17orf50	0.659533	0.648014	0.647482	0.781087	0.64539	0.710431	0.961538	0.583088	0.658915
C17orf51	0.68388	0.672924	0.585046	0.586466	0.67961	0.747347	0.755128	0.655882	0.974008
C17orf53	0.600334	0.844765	0.636691	0.623193	0.609574	0.803172	0.661939	0.865257	0.71751
C17orf58	0.687715	0.864019	0.527749	0.74277	0.635461	0.695417	0.724359	0.642096	0.628135
C17orf59	0.749861	0.76438	0.647225	0.590949	0.599291	0.698916	0.735497	0.805699	0.784086
C17orf62	0.876153	0.646209	0.746917	0.714286	0.646099	0.519982	0.814423	0.701654	0.764136
C17orf64	0.568427	0.726354	0.703237	0.633314	0.569504	0.782739	0.955609	0.748713	0.731646
C17orf66	0.68816	0.602888	0.602518	0.796848	0.814894	0.656864	0.808974	0.591912	0.525422
C17orf67	0.786215	0.709747	0.633864	0.786726	0.67234	0.534319	0.68141	0.672243	0.624829
C17orf70	0.564536	0.852226	0.591213	0.573164	0.79539	0.753443	0.971154	0.509191	0.624259
C17orf72	0.813674	0.545608	0.785971	0.595286	0.615248	0.662565	0.652003	0.754963	0.5285
C17orf74	0.865759	0.83935	0.838129	0.734818	0.833333	0.613118	0.904327	0.664706	0.658915
C17orf75	0.636687	0.87148	0.523381	0.574465	0.644326	0.541601	0.635897	0.721324	0.685021
C17orf76.AS1	0.789327	0.569916	0.53186	0.743349	0.606738	0.563502	0.945593	0.668566	0.781008
C17orf77	0.690661	0.676895	0.676259	0.71443	0.794326	0.790415	0.820112	0.695404	0.603739
C17orf78	0.616732	0.608303	0.607914	0.643146	0.783688	0.645631	0.845032	0.758088	0.616279
C17orf80	0.526737	0.526594	0.533402	0.543811	0.503546	0.753669	0.684936	0.999449	0.593935
C17orf82	0.836798	0.806859	0.552158	0.734529	0.817908	0.504346	0.942788	0.658824	0.852371
C17orf85	0.650584	0.744886	0.590442	0.512869	0.615957	0.523651	0.616747	0.857353	0.556544
C17orf89	0.633241	0.532852	0.689877	0.631001	0.739362	0.808873	0.810256	0.549449	0.707934
C17orf96	0.674931	0.832491	0.70221	0.717901	0.630142	0.598781	0.689263	0.527757	0.969562
C17orf97	0.86448	0.728279	0.773381	0.641845	0.789716	0.729397	0.55641	0.71875	0.620497
C17orf98	0.678988	0.666065	0.665468	0.690428	0.769504	0.733687	0.956811	0.659926	0.678295
C17orf99	0.657643	0.669916	0.629496	0.577068	0.590071	0.683902	0.681971	0.828309	0.74031
C18orf12	0.630517	0.579422	0.633094	0.521255	0.858156	0.632112	0.792228	0.573346	0.595816
C18orf21	0.542079	0.683032	0.524666	0.593407	0.545035	0.65359	0.660817	0.516176	0.52223
C18orf25	0.54975	0.8284	0.522354	0.857721	0.641489	0.685482	0.728766	0.520037	0.516644
C18orf42	0.806226	0.779783	0.778777	0.520243	0.524823	0.557067	0.670433	0.546324	0.995668
C18orf54	0.550528	0.664501	0.559866	0.605263	0.608511	0.502371	0.748638	0.784007	0.916895
C18orf56	0.770094	0.686883	0.653905	0.541787	0.574468	0.616053	0.813862	0.721324	0.527474
C18orf62	0.787215	0.773045	0.822456	0.567958	0.806383	0.594604	0.751202	0.697243	0.626197
C18orf8	0.536743	0.527316	0.88592	0.582851	0.520922	0.549729	0.529006	0.675184	0.600205
C19orf10	0.611451	0.832732	0.686536	0.610902	0.548227	0.615432	0.767228	0.662868	0.636685
C19orf12	0.734853	0.650782	0.757194	0.598757	0.792908	0.803793	0.617468	0.54375	0.75912
C19orf18	0.504947	0.718412	0.533145	0.514893	0.669149	0.643825	0.616346	0.613235	0.635317
C19orf21	0.577098	0.5858	0.56963	0.73048	0.597872	0.576089	0.695513	0.624265	0.558824
C19orf24	0.526848	0.650301	0.709661	0.539474	0.608156	0.702472	0.740865	0.625368	0.520862
C19orf25	0.622902	0.823345	0.589157	0.61524	0.554965	0.675209	0.642468	0.582904	0.845303
C19orf26	0.649805	0.638989	0.638489	0.68609	0.636525	0.697336	0.882452	0.633824	0.742932
C19orf33	0.913396	0.698917	0.900051	0.566223	0.516667	0.54431	0.605128	0.561397	0.606361
C19orf40	0.520845	0.551143	0.504111	0.694621	0.683333	0.783585	0.683013	0.737316	0.566005
C19orf43	0.544191	0.541516	0.633864	0.630711	0.639716	0.618424	0.526603	0.564338	0.768126
C19orf44	0.59144	0.799639	0.80537	0.607866	0.775887	0.717939	0.839904	0.932169	0.801528
C19orf45	0.715953	0.700361	0.718654	0.591527	0.741135	0.671483	0.844872	0.508272	0.624487
C19orf47	0.679822	0.819495	0.642857	0.6738	0.631206	0.616223	0.845673	0.670404	0.504446
C19orf48	0.542968	0.519856	0.692189	0.556391	0.542553	0.72014	0.806811	0.634007	0.637597
C19orf52	0.57154	0.687846	0.566804	0.633169	0.58156	0.744186	0.795753	0.717831	0.623461
C19orf53	0.734742	0.633694	0.642086	0.536726	0.534397	0.512644	0.762099	0.688971	0.74202
C19orf54	0.82179	0.620698	0.711202	0.504772	0.599291	0.766652	0.787019	0.601471	0.931259
C19orf55	0.58488	0.813718	0.811408	0.641556	0.648582	0.625593	0.727244	0.950368	0.808596
C19orf57	0.591217	0.620457	0.602004	0.668161	0.794326	0.624802	0.762019	0.800919	0.838691
C19orf59	0.73741	0.56438	0.679599	0.806391	0.508511	0.985606	0.51859	0.732537	0.765048
C19orf60	0.867815	0.50349	0.5537	0.727877	0.590426	0.532513	0.760417	0.607169	0.680233
C19orf66	0.78866	0.805295	0.808068	0.711249	0.855319	0.757282	0.539984	0.508088	0.661879
C19orf69	0.992107	0.705776	0.736125	0.652834	0.540071	0.821545	0.685176	0.572243	0.594619
C19orf70	0.741857	0.614681	0.587102	0.594563	0.666667	0.552664	0.819471	0.656985	0.539444
C19orf73	0.513619	0.902527	0.900051	0.519086	0.592199	0.805204	0.911458	0.853309	0.651505
C19orf77	0.943524	0.527316	0.74332	0.541787	0.894326	0.819147	0.625721	0.623346	0.604423
C19orf80	0.739077	0.696751	0.696043	0.682475	0.600709	0.764563	0.776843	0.936397	0.618901
C19orf81	0.543524	0.713598	0.735612	0.539907	0.748227	0.781779	0.717949	0.848529	0.592681
C1D	0.57821	0.606739	0.68962	0.726576	0.682624	0.63135	0.708974	0.752574	0.666211
C1GALT1	0.704947	0.763899	0.516444	0.663534	0.592908	0.690054	0.554407	0.812684	0.591313
C1GALT1C1	0.730517	0.802407	0.581706	0.662666	0.504965	0.672217	0.722516	0.50864	0.947332
C1orf100	0.64786	0.637184	0.636691	0.730769	0.668617	0.690026	0.862821	0.800735	0.669403
C1orf101	0.768316	0.793141	0.78944	0.536293	0.612411	0.537198	0.862901	0.575919	0.660853
C1orf105	0.62846	0.608303	0.607914	0.721226	0.81844	0.651078	0.797436	0.753309	0.616279
C1orf109	0.629461	0.607702	0.615879	0.575333	0.569504	0.742041	0.814343	0.529412	0.655039
C1orf110	0.747082	0.729242	0.728417	0.583864	0.535461	0.748871	0.689022	0.679412	0.75171
C1orf111	0.721679	0.758123	0.705036	0.519954	0.684397	0.757084	0.920433	0.790625	0.70155
C1orf112	0.561201	0.522984	0.605344	0.557114	0.819149	0.736679	0.884135	0.878309	0.750684
C1orf114	0.599111	0.840072	0.842369	0.760555	0.720922	0.743057	0.639183	0.615809	0.573985
C1orf115	0.513396	0.757401	0.572713	0.590949	0.770567	0.584613	0.783253	0.727206	0.964204
C1orf116	0.610117	0.563899	0.83222	0.687392	0.701773	0.505814	0.661538	0.746324	0.736434
C1orf122	0.720845	0.864982	0.674203	0.552776	0.573404	0.774215	0.50609	0.569853	0.543206
C1orf123	0.607226	0.664982	0.793422	0.503036	0.538652	0.708681	0.641426	0.780515	0.79674
C1orf127	0.61284	0.604693	0.604317	0.729468	0.637766	0.690478	0.819712	0.688971	0.612403
C1orf131	0.590217	0.602407	0.576824	0.613939	0.506738	0.798713	0.786779	0.618015	0.645007
C1orf158	0.744636	0.530686	0.609455	0.782533	0.808156	0.747291	0.883253	0.517647	0.919859
C1orf159	0.526737	0.856318	0.634635	0.536582	0.745745	0.746895	0.771715	0.720037	0.623689
C1orf162	0.842135	0.606739	0.833248	0.61524	0.646809	0.940111	0.595994	0.523162	0.673735
C1orf168	0.972429	0.841155	0.839928	0.74465	0.811702	0.646986	0.608013	0.744853	0.874373
C1orf170	0.649805	0.638989	0.638489	0.775159	0.852482	0.7303	0.686458	0.795588	0.693798
C1orf172	0.548082	0.539591	0.937821	0.561307	0.566312	0.885697	0.837099	0.557537	0.565891
C1orf173	0.900778	0.871841	0.870504	0.713563	0.760638	0.849063	0.619712	0.566176	0.927953
C1orf174	0.541523	0.609146	0.605601	0.520966	0.61383	0.540811	0.68774	0.640074	0.577291
C1orf177	0.64786	0.659687	0.636691	0.878398	0.56844	0.689631	0.678285	0.89375	0.647287
C1orf180	0.705225	0.673285	0.672662	0.588635	0.801418	0.73301	0.691506	0.877022	0.666667
C1orf186	0.884491	0.64645	0.783659	0.671342	0.634043	0.851885	0.561298	0.553676	0.583105
C1orf192	0.849027	0.801444	0.80036	0.662233	0.670213	0.96664	0.596955	0.618566	0.690264
C1orf194	0.807337	0.841637	0.813464	0.680451	0.513475	0.802551	0.829087	0.671875	0.709986
C1orf198	0.59811	0.655596	0.562179	0.703586	0.968085	0.859167	0.604647	0.593199	0.505814
C1orf200	0.83791	0.783394	0.68705	0.720648	0.746099	0.740969	0.832372	0.848162	0.608527
C1orf204	0.851584	0.520096	0.577081	0.577068	0.51773	0.791939	0.766106	0.75	0.946876
C1orf21	0.82179	0.870517	0.669836	0.574031	0.57766	0.619214	0.596875	0.716728	0.631669
C1orf210	0.506281	0.690975	0.690647	0.572585	0.744326	0.762644	0.811058	0.668199	0.676585
C1orf213	0.858366	0.655355	0.567318	0.752747	0.846099	0.652066	0.679006	0.803493	0.540242
C1orf216	0.826237	0.609868	0.874872	0.753615	0.806028	0.530594	0.730609	0.507904	0.975946
C1orf220	0.682157	0.698436	0.660072	0.581695	0.718794	0.716019	0.804728	0.700735	0.595303
C1orf222	0.84647	0.559326	0.626156	0.771833	0.829787	0.712915	0.584135	0.968566	0.582535
C1orf226	0.974097	0.645487	0.571429	0.620879	0.531206	0.780086	0.735978	0.596875	0.81156
C1orf227	0.593385	0.586643	0.586331	0.606637	0.585106	0.641285	0.81899	0.860294	0.605392
C1orf228	0.789883	0.768953	0.767986	0.789907	0.764184	0.632592	0.925	0.940809	0.78876
C1orf233	0.632018	0.713598	0.570658	0.613939	0.506383	0.64343	0.51867	0.604412	0.788988
C1orf27	0.614564	0.87148	0.717112	0.543811	0.549291	0.789964	0.711619	0.526103	0.671797
C1orf35	0.532296	0.547052	0.505653	0.655581	0.506383	0.832242	0.741106	0.581985	0.660739
C1orf43	0.810895	0.767268	0.500771	0.502892	0.691135	0.708851	0.577724	0.579228	0.520976
C1orf50	0.543524	0.573045	0.691932	0.538317	0.732979	0.665161	0.702484	0.682537	0.689124
C1orf51	0.646581	0.670036	0.831192	0.844274	0.592908	0.831113	0.539503	0.697059	0.783972
C1orf52	0.737632	0.523466	0.52261	0.626807	0.559929	0.674757	0.728606	0.55239	0.944254
C1orf53	0.585103	0.709025	0.531089	0.517929	0.707092	0.752314	0.701362	0.615625	0.601003
C1orf54	0.523291	0.538869	0.840185	0.619144	0.578369	0.678313	0.602965	0.840074	0.850433
C1orf56	0.56587	0.527316	0.53777	0.653702	0.612411	0.826202	0.893189	0.707537	0.678067
C1orf61	0.595887	0.689531	0.612025	0.614662	0.520567	0.698747	0.736298	0.769485	0.640675
C1orf63	0.638577	0.702768	0.503854	0.722961	0.551064	0.608772	0.528205	0.611029	0.717054
C1orf64	0.787326	0.511432	0.783145	0.563042	0.51844	0.74904	0.772596	0.80864	0.782946
C1orf65	0.621345	0.716727	0.532631	0.717322	0.552128	0.657767	0.541346	0.756618	0.580141
C1orf68	0.723735	0.96775	0.980473	0.853383	0.897163	0.793125	0.688622	0.589522	0.732444
C1orf74	0.541301	0.538147	0.691675	0.6738	0.638298	0.676056	0.625721	0.821691	0.549362
C1orf85	0.524736	0.721781	0.761562	0.52646	0.706028	0.589072	0.705929	0.923897	0.794232
C1orf86	0.512173	0.704693	0.650565	0.525882	0.620567	0.66979	0.701843	0.939522	0.599749
C1orf87	0.866148	0.83574	0.843911	0.588924	0.829787	0.992098	0.569231	0.557721	0.693342
C1orf94	0.698555	0.547292	0.670992	0.728167	0.606383	0.707778	0.783974	0.722978	0.579685
C1orf95	0.564647	0.577617	0.642343	0.509109	0.620567	0.912	0.722997	0.629044	1
C1QA	0.76876	0.809868	0.640802	0.656304	0.574468	0.815703	0.589824	0.567279	0.677497
C1QB	0.813674	0.633935	0.72148	0.683777	0.571631	0.811583	0.575881	0.803676	0.731304
C1QBP	0.549972	0.56799	0.51259	0.619722	0.558511	0.656074	0.766346	0.560294	0.614911
C1QC	0.816454	0.80722	0.665468	0.578514	0.594326	0.775852	0.54359	0.575551	0.788304
C1QL1	0.541078	0.687846	0.605087	0.63635	0.67695	0.662396	0.825401	0.570956	0.636115
C1QTNF1	0.687715	0.816847	0.604317	0.553644	0.903191	0.535787	0.672756	0.654228	0.644779
C1QTNF2	0.784213	0.770397	0.814491	0.55668	0.653546	0.965794	0.548958	0.604044	0.882125
C1QTNF3	0.770428	0.587244	0.777492	0.529063	0.648936	0.547471	0.708734	0.69375	0.611377
C1QTNF4	0.910506	0.504212	0.571942	0.775737	0.874113	0.513265	0.754167	0.790809	0.997948
C1QTNF6	0.563202	0.764621	0.776978	0.580538	0.690071	0.718108	0.826122	0.970037	0.626539
C1QTNF7	0.705058	0.563177	0.818859	0.735396	0.731206	0.916121	0.564103	0.629779	0.898313
C1QTNF9	0.851362	0.621901	0.651079	0.706622	0.737589	0.686893	0.728285	0.613971	0.521774
C1R	0.530628	0.575933	0.510277	0.517351	0.750709	0.526191	0.648397	0.833456	0.860009
C1RL	0.921845	0.62864	0.546249	0.587189	0.934397	0.59387	0.754087	0.57261	0.725832
C1RL.AS1	0.749639	0.648616	0.868448	0.545113	0.728369	0.569598	0.958253	0.723162	0.697788
C1S	0.569316	0.624067	0.540596	0.541643	0.764539	0.522296	0.607532	0.514154	0.74031
C2	0.620456	0.593261	0.789311	0.700549	0.588298	0.653082	0.509375	0.518015	0.733356
C20orf111	0.804669	0.625752	0.536228	0.566657	0.563475	0.510612	0.680529	0.50625	0.534656
C20orf112	0.554864	0.711432	0.922405	0.539184	0.542908	0.605272	0.676683	0.551471	0.756042
C20orf118	0.750973	0.82852	0.827338	0.863577	0.64539	0.543915	0.903606	0.742831	0.852713
C20orf141	0.606448	0.729242	0.567575	0.574465	0.656383	0.616505	0.735817	0.767096	0.786822
C20orf144	0.678988	0.700361	0.603803	0.58878	0.663121	0.747206	0.884135	0.751654	0.678295
C20orf166	0.55353	0.546089	0.624872	0.720069	0.631206	0.763039	0.68742	0.711949	0.54959
C20orf166.AS1	0.835575	0.56775	0.540596	0.685946	0.630496	0.692368	0.695032	0.715441	0.666781
C20orf173	0.617176	0.845969	0.591341	0.615746	0.560284	0.594942	0.91859	0.676838	0.57826
C20orf181	0.756087	0.66787	0.528777	0.805379	0.567376	0.7535	0.74367	0.738051	0.584587
C20orf194	0.669483	0.658484	0.906475	0.737276	0.699291	0.78923	0.565304	0.68511	0.803922
C20orf195	0.782101	0.761733	0.760791	0.781377	0.524823	0.661662	0.815385	0.950184	0.7956
C20orf196	0.525292	0.624067	0.522097	0.560729	0.669149	0.832581	0.855929	0.774081	0.54446
C20orf197	0.647026	0.642118	0.629496	0.619867	0.726241	0.653082	0.822516	0.738419	0.689238
C20orf201	0.554475	0.550542	0.55036	0.806969	0.751773	0.754177	0.900401	0.791544	0.526106
C20orf202	0.54975	0.711432	0.549332	0.613794	0.783688	0.552608	0.683814	0.598897	0.678637
C20orf203	0.802668	0.766546	0.702467	0.633025	0.721986	0.533868	0.711218	0.752022	0.647971
C20orf26	0.833574	0.797834	0.81295	0.808126	0.698582	0.538835	0.829327	0.641912	0.819767
C20orf27	0.814119	0.528279	0.739979	0.52646	0.701064	0.687288	0.709776	0.534926	0.669289
C20orf78	0.635575	0.866426	0.879496	0.516339	0.778014	0.661605	0.898798	0.717463	0.775194
C20orf85	0.846304	0.8213	0.820144	0.60642	0.662411	0.977365	0.647756	0.570772	0.844961
C20orf96	0.700889	0.669675	0.742292	0.615529	0.666667	0.508749	0.838381	0.617463	0.715572
C21orf119	0.676265	0.545848	0.514132	0.527473	0.705319	0.603127	0.830929	0.754596	0.811902
C21orf128	0.677043	0.66426	0.663669	0.630711	0.762411	0.726067	0.923397	0.782353	0.676357
C21orf2	0.831128	0.833213	0.739466	0.50694	0.556028	0.526247	0.656971	0.674265	0.922823
C21orf33	0.884714	0.833454	0.500771	0.627241	0.796809	0.705182	0.565865	0.626103	0.662221
C21orf37	0.618344	0.927798	0.664825	0.555379	0.542553	0.700977	0.848237	0.582353	0.571135
C21orf49	0.839855	0.806859	0.805755	0.641411	0.560284	0.503782	0.769712	0.731066	0.702234
C21orf58	0.605058	0.597473	0.597122	0.601504	0.948227	0.542504	0.943029	0.511765	0.630643
C21orf59	0.567871	0.637545	0.581449	0.637363	0.521277	0.56576	0.527003	0.513051	0.682171
C21orf62	0.610006	0.811793	0.630524	0.645315	0.568085	0.55368	0.764343	0.725551	0.898655
C21orf67	0.793774	0.691336	0.707477	0.549884	0.787943	0.540359	0.828606	0.682537	0.759462
C21orf88	0.585603	0.606017	0.579137	0.599696	0.61578	0.606796	0.827003	0.803125	0.648598
C21orf90	0.831462	0.803249	0.813335	0.671776	0.716312	0.503274	0.789022	0.724632	0.639535
C21orf91	0.65214	0.792058	0.525694	0.551764	0.616667	0.520264	0.553686	0.863787	0.533858
C21orf91.OT1	0.724347	0.691336	0.690647	0.655147	0.70922	0.7824	0.859215	0.724632	0.635659
C22orf23	0.791829	0.770758	0.769784	0.812753	0.553191	1	0.503846	0.513235	0.685249
C22orf24	0.79572	0.774368	0.773381	0.801186	0.865248	0.751411	0.732372	0.705699	0.536252
C22orf26	0.627904	0.918412	0.607914	0.672643	0.615248	0.66471	0.792788	0.682721	0.77907
C22orf28	0.706392	0.792539	0.762076	0.721082	0.514539	0.562373	0.757612	0.521875	0.756726
C22orf29	0.515064	0.967268	0.676259	0.517785	0.557092	0.71077	0.701923	0.566176	0.842339
C22orf31	0.777877	0.553069	0.600976	0.786003	0.53617	0.710601	0.738862	0.697243	0.604195
C22orf32	0.572207	0.61059	0.652364	0.752603	0.646809	0.544592	0.585016	0.716544	0.607387
C22orf39	0.641245	0.731167	0.591984	0.557837	0.809929	0.581621	0.521715	0.868934	0.816233
C22orf42	0.513619	0.765343	0.764388	0.559861	0.513121	0.890551	0.728365	0.879412	0.934109
C22orf43	0.870706	0.744164	0.587102	0.526894	0.668085	0.540754	0.888301	0.801838	0.775422
C22orf46	0.666481	0.5071	0.518243	0.828658	0.552837	0.770038	0.73726	0.603125	0.56099
C2CD2	0.740523	0.927076	0.823998	0.536293	0.623759	0.828178	0.731571	0.658824	0.567031
C2CD2L	0.708505	0.532611	0.689363	0.670619	0.658865	0.654042	0.584455	0.761397	0.996808
C2CD3	0.644691	0.825752	0.71223	0.690862	0.553191	0.599966	0.902564	0.693199	0.7272
C2CD4A	0.637021	0.509747	0.53777	0.591961	0.53227	0.908727	0.720272	0.683824	0.819083
C2CD4B	0.820901	0.662575	0.684481	0.559138	0.666667	0.668887	0.902404	0.554963	0.729366
C2CD4C	0.871595	0.712395	0.663926	0.596154	0.578014	0.695812	0.786699	0.749081	0.786594
C2CD5	0.699277	0.589651	0.750514	0.616831	0.794681	0.504177	0.595032	0.579779	0.766416
C2orf15	0.725292	0.674609	0.707734	0.676692	0.680674	0.709472	0.771955	0.848529	0.644665
C2orf16	0.573096	0.577617	0.657246	0.732794	0.729787	0.868593	0.775401	0.69614	0.655039
C2orf40	0.76587	0.51769	0.640288	0.605986	0.680496	0.768119	0.841667	0.625735	0.70497
C2orf42	0.51562	0.525872	0.759764	0.645315	0.630851	0.682039	0.713462	0.723897	0.588007
C2orf43	0.508394	0.638508	0.561151	0.629265	0.507801	0.725897	0.857372	0.767463	0.864569
C2orf44	0.515397	0.773045	0.577852	0.561741	0.557092	0.703658	0.816106	0.829044	0.624715
C2orf47	0.793107	0.621901	0.562436	0.619867	0.699291	0.778562	0.66859	0.536765	0.500228
C2orf49	0.529183	0.523225	0.542395	0.537594	0.643972	0.762587	0.815545	0.677022	0.533858
C2orf53	0.677043	0.66426	0.663669	0.711394	0.77305	0.750508	0.882212	0.757721	0.713178
C2orf54	0.630795	0.513598	0.806012	0.843117	0.729787	0.647663	0.569872	0.654412	0.857045
C2orf57	0.630017	0.624308	0.62667	0.511423	0.794326	0.654775	0.8375	0.653125	0.617761
C2orf61	0.608949	0.601083	0.600719	0.654931	0.599291	0.666544	0.889984	0.900551	0.608527
C2orf68	0.70617	0.804332	0.528777	0.508531	0.708511	0.672499	0.810978	0.512684	0.854309
C2orf69	0.551306	0.538387	0.628469	0.554945	0.830851	0.704335	0.620673	0.551471	0.794802
C2orf70	0.60856	0.590253	0.667138	0.683488	0.704965	0.738654	0.788221	0.902574	0.660055
C2orf71	0.587549	0.581227	0.580935	0.600492	0.579787	0.609223	0.782292	0.782537	0.587209
C2orf72	0.616787	0.588448	0.508479	0.71978	0.662411	0.706141	0.669631	0.797978	0.560192
C2orf73	0.807393	0.66065	0.79278	0.597311	0.766312	0.542109	0.621474	0.785294	0.575923
C2orf74	0.595887	0.740072	0.869476	0.510266	0.53617	0.548769	0.644792	0.629596	0.505358
C2orf76	0.535742	0.631769	0.657503	0.595865	0.587589	0.712463	0.746234	0.506434	0.641587
C2orf80	0.80945	0.646209	0.795221	0.560295	0.677305	0.57338	0.647196	0.713787	0.69471
C2orf81	0.758977	0.731649	0.609712	0.585309	0.580851	0.6852	0.790625	0.580147	0.720588
C2orf82	0.730183	0.562696	0.514132	0.775448	0.767021	0.544592	0.562821	0.553125	0.569311
C2orf83	0.677821	0.732852	0.748972	0.538172	0.513475	0.822816	0.849199	0.720588	0.531008
C2orf88	0.524625	0.568953	0.831449	0.902111	0.668794	0.838846	0.659295	0.799449	0.540356
C3	0.981656	0.858243	0.609969	0.75535	0.52766	0.579025	0.599359	0.859007	0.621409
C3AR1	0.796887	0.734537	0.727903	0.605119	0.570567	0.809043	0.618349	0.523713	0.615823
C3orf14	0.675709	0.609146	0.612282	0.737131	0.505674	0.752992	0.590705	0.815625	0.782718
C3orf17	0.607337	0.689771	0.517986	0.631579	0.505319	0.602845	0.570513	0.725	0.634633
[truncated: 16,719 more rows]
