# Supplementary material for: Signaling pathways activation profiles make better markers of cancer than expression of individual genes
Source: Oncotarget. 2014 Aug 23;5(20):10198–205. doi: 10.18632/oncotarget.2548 (PMC4259415; doi:10.18632/oncotarget.2548)
Supplement: Supplementary file 6 [file oncotarget-05-10198-s006.xlsx]

## Sheet: AUC1_vs_AUC2
Pathway / Cancer type	Basal		Bladder		Glioblastoma		Hepatocellular		Lung		Oral		Melanoma		Prostate		Renal
	AUC1	PAS	AUC1	PAS	AUC1	PAS	AUC1	PAS	AUC1	PAS	AUC1	PAS	AUC1	PAS	AUC1	PAS	AUC1	PAS
AHR_Pathway	0.53201	0.629333	0.554928	1.05596	0.616621	1.42088	0.787057	2.368	0.53892	1.01209	0.637724	1.65346	0.657631	0.629333	0.597702	0.4285	0.667982	-0.136
AKT_Pathway	0.745487	49.8033	0.557692	30.8483	0.882638	90.3979	0.569858	25.703	0.7616	12.841	0.569838	34.0977	0.619733	49.8033	0.823529	9.748	0.720789	50.3931
Androgen_receptor_Pathway	0.776173	20.0687	0.71891	15.9054	0.860636	27.6371	0.578901	3.982	0.857925	-6.9236	0.58343	9.67885	0.567574	20.0687	0.500552	6.8255	0.647026	0.879714
ATM_Pathway	0.714681	3.66	0.665024	0.01	0.746751	-2.91559	0.758156	-1.983	0.592995	1.5807	0.74559	2.60615	0.779034	3.66	0.540625	1.115	0.675542	2.31686
Brca1_as_a_transcription_regulator_effect	0.709507	-1.19933	0.522436	0.359615	0.765675	-3.21912	0.62305	1.527	0.540359	0.671744	0.581188	-0.293846	0.756809	-1.19933	0.541544	0.2735	0.967593	4.83571
BRCA1_Pathway	0.597353	8.958	0.793029	2.18308	0.864284	19.3374	0.730851	15.623	0.6574	10.3498	0.672499	3.81154	0.581578	8.958	0.734835	2.3485	0.636687	7.19771
cAMP_Pathway	0.62515	27.8687	0.515184	24.0765	0.943798	66.4462	0.669149	14.691	0.665613	16.5487	0.515977	22.8177	0.588386	27.8687	0.678033	15.28	0.501167	23.4623
Caspase_Cascade	0.740553	-24.0313	0.557772	-15.3362	0.948985	-44.0921	0.706028	-20.287	0.740009	-3.35419	0.61177	-15.4958	0.59481	-24.0313	0.641912	-6.53	0.762146	0.741714
CD40_Pathway	0.622142	0.306	0.535617	2.61577	0.754047	4.77	0.69805	4.269	0.568187	2.58	0.585237	1.60308	0.80203	0.306	0.611581	1.1245	0.574597	1.38314
Cellular_Anti-Apoptosis_Pathway	0.789049	21.32	0.555128	9.23596	0.96523	41.1162	0.64273	3.689	0.792335	0.537791	0.57432	10.0923	0.598664	21.32	0.68079	3.392	0.533685	7.926
Chemokine_Pathway	0.594104	15.0067	0.508413	16.0229	0.75	29.4756	0.519504	13.926	0.790754	4.3686	0.646544	16.9492	0.577081	15.0067	0.636029	7.6665	0.739411	26.6731
Chromatin_Pathway	0.906378	7.14533	0.736859	0.948462	0.877679	6.14176	0.648582	3.507	0.512559	1.97953	0.60989	1.28462	0.503726	7.14533	0.690349	0.726	0.597499	1.23229
Circadian_Pathway	0.608905	-0.0786667	0.533413	-0.250577	0.827576	1.41324	0.506915	-0.362	0.512503	-0.0590698	0.540775	0.0819231	0.849178	-0.0786667	0.580699	0.1045	0.77493	-1.28343
CREB_Pathway	0.834176	31.0933	0.679006	19.609	0.84251	31.5056	0.528723	9.252	0.863429	-3.80453	0.657027	17.0969	0.659044	31.0933	0.526746	9.3655	0.685325	2.38086
Cytokine_Network_Pathway	0.584717	3.32867	0.554247	2.44788	0.731931	5.39647	0.582092	0.991	0.81147	-0.126744	0.65963	3.33385	0.767472	3.32867	0.591085	0.9705	0.615231	2.22486
DNA_Repair_Mechanisms_Pathway	0.598797	5.98333	0.697436	0.503077	0.722982	12.5576	0.598404	7.103	0.700553	7.95721	0.760628	-1.01308	0.604702	5.98333	0.696783	0.372	0.640912	1.904
DNA-damage-induced_apoptosis_effect	0.625632	4.55067	0.848758	0.641538	0.920771	12.2265	0.609929	5.389	0.616759	5.45756	0.664835	1.73923	0.564363	4.55067	0.707904	1.122	0.531406	3.46171
DNA-damage-induced_responses_effect	0.626474	2.53267	0.860497	0.262115	0.95554	8.19588	0.641844	3.16	0.625649	2.98512	0.659847	0.986538	0.593525	2.53267	0.725735	0.595	0.505448	1.764
EGFR_Pathway	0.524549	1.70333	0.647837	8.27865	0.883379	15.515	0.744681	9.548	0.895575	-4.60035	0.617481	4.915	0.546377	1.70333	0.557721	3.2335	0.529572	2.26114
ErbB_Family_Pathway	0.688327	1.53133	0.577724	6.03692	0.651961	1.21235	0.672695	8.744	0.650937	4.92407	0.508748	4.23115	0.709147	1.53133	0.519945	3.2775	0.628238	1.89686
ERK_Signaling_Pathway	0.802166	88.8	0.604047	36.0212	0.95326	149.384	0.537589	43.849	0.704053	27.269	0.63382	58.7685	0.649795	88.8	0.813052	15.9105	0.501946	46.2697
Erythropoeitin_Pathway	0.540794	5.666	0.641426	12.2379	0.612688	8.00941	0.794681	13.242	0.791714	-0.256163	0.60295	7.53808	0.595195	5.666	0.524448	4.77	0.604447	6.69429
Estrogen_Pathway	0.803851	33.7373	0.50629	18.7227	0.920315	46.7974	0.575886	19.391	0.594011	14.5181	0.536943	17.9865	0.624229	33.7373	0.810294	6.687	0.667148	10.7889
Fas_m_Signaling_Pathway	0.615884	5.47667	0.765264	2.27019	0.894551	11.3659	0.688653	7.276	0.589467	5.34674	0.539257	3.97192	0.515288	5.47667	0.827114	0.8695	0.584214	3.30543
Fas_p_Signaling_Pathway	0.738387	-0.573333	0.550441	1.30865	0.743502	2.88941	0.636879	0.196	0.628584	0.176512	0.575116	1.22423	0.834275	-0.573333	0.505055	0.552	0.688771	1.98714
FLT3_Signaling_Pathway	0.545247	3.76133	0.50028	4.83615	0.568627	4.88912	0.624645	4.958	0.526163	3.52535	0.563114	3.94654	0.785586	3.76133	0.704963	1.36	0.520956	3.52914
Glucocorticoid_Receptor_Pathway	0.544164	19.5913	0.622236	14.4927	0.918491	47.5124	0.612589	22.853	0.678793	9.98023	0.581984	19.0531	0.503854	19.5913	0.877941	3.6815	0.72179	26.6514
GPCR_Pathway	0.784115	32.6847	0.565945	22.5796	0.897116	49.6962	0.542021	18.739	0.691042	9.23477	0.568392	19.4435	0.559866	32.6847	0.649816	10.563	0.682991	7.81057
G-protein_signaling_Cross-talk_between_Ras-family_GTPases	0.757401	-1.30467	0.711458	2.13635	0.875912	-4.71824	0.812766	2.725	0.534517	0.147674	0.606348	0.918462	0.816418	-1.30467	0.592923	0.766	0.660978	1.04857
Growth_Hormone_Pathway	0.720578	2.91267	0.765064	3.95231	0.551357	0.443235	0.568972	0.519	0.842995	-4.98837	0.823019	4.46192	0.522867	2.91267	0.703952	2.4265	0.727626	-3.86886
GSK3_Pathway	0.895307	47.424	0.536859	13.8937	0.88868	45.0835	0.556738	12.705	0.51335	15.084	0.53022	14.1573	0.556398	47.424	0.734191	6.3145	0.777154	3.88686
Hedgehog _Pathway	0.964621	9.204	0.722115	0.523462	0.865196	6.29294	0.629965	2.636	0.519474	1.69651	0.617843	1.08154	0.524923	9.204	0.785294	0.203	0.512618	1.60571
HGF_Pathway	0.543803	4.09867	0.5127	6.78923	0.762483	12.5168	0.735106	9.454	0.783868	-1.81581	0.613433	5.93115	0.513618	4.09867	0.619301	2.154	0.670595	8.006
HIF1Alpha_Pathway	0.582792	4.26133	0.636178	4.66212	0.821819	11.5471	0.642199	7.806	0.594491	6.77023	0.53904	6.33962	0.543679	4.26133	0.781893	1.878	0.657977	3.49571
Hypoxia-induced_EMT_in_cancer_and_fibrosis_3	0.783875	-0.736667	0.657813	0.736154	0.833846	4.39206	0.557979	1.154	0.757677	3.14035	0.52675	1.27038	0.717112	-0.736667	0.504136	1.318	0.847804	-1.68371
IGF1R_Signaling_Pathway	0.858243	10.2147	0.713502	7.90923	0.760203	-3.20441	0.661347	6.012	0.803511	-1.93698	0.651388	5.79	0.571942	10.2147	0.638051	5.126	0.608227	5.06057
IL_10_Pathway	0.547413	2.65933	0.504006	3.50846	0.835499	7.57618	0.601241	1.189	0.720535	0.428953	0.682331	4.38077	0.709661	2.65933	0.649357	0.7775	0.652307	4.14886
IL_2_Pathway	0.638267	2.42267	0.592107	10.1479	0.768297	16.9268	0.54078	8.321	0.716443	0.116395	0.53369	7.20346	0.605601	2.42267	0.508088	5.144	0.511451	7.678
IL_6_Pathway	0.515524	14.8467	0.609095	10.409	0.899795	44.0729	0.716667	5.078	0.674108	7.96802	0.670041	20.1927	0.58723	14.8467	0.800368	3.053	0.678321	21.8894
ILK_Pathway	0.827437	84.552	0.561378	27.4708	0.965686	140.385	0.520922	37.821	0.66804	19.8581	0.600492	43.4077	0.616907	84.552	0.733548	13.316	0.682435	18.6694
Integrin_SIgnaling_Pathway	0.774248	40.882	0.563702	15.4988	0.9377	69.0329	0.601418	27.89	0.676648	9.29767	0.595576	25.9312	0.649281	40.882	0.682445	8.0375	0.676765	9.36657
Interactions Report	0.709507	5.42933	0.56246	6.64442	0.742134	12.2562	0.573404	4.634	0.602478	1.41547	0.640471	4.18538	0.518628	5.42933	0.600276	3.035	0.908227	3.59771
Interferon_Pathway	0.674368	11.0333	0.595873	11.2656	0.917807	5.28088	0.510638	6.9	0.731796	-1.91884	0.502675	8.07731	0.739722	11.0333	0.559835	5.851	0.529961	2.56886
IP3_Pathway	0.740553	0.238	0.715946	1.01096	0.524567	1.86059	0.603546	0.153	0.801451	-0.0912791	0.665486	1.44154	0.719553	0.238	0.570221	0.2775	0.638132	0.898
JAK_mStat_Pathway	0.580385	42.9087	0.534295	23.4071	0.751767	69.995	0.577128	21.141	0.689574	8.80419	0.730842	22.2227	0.552415	42.9087	0.566176	7.3745	0.621957	31.6291
JNK_Pathway	0.787485	13.5753	0.510256	21.7687	0.934109	53.0844	0.50922	23.908	0.781469	6.31814	0.521183	21.5827	0.605087	13.5753	0.808088	7.5025	0.639911	24.7623
MAPK_Family_Pathway	0.582431	74.6773	0.528606	32.9881	0.910853	125.745	0.640603	42.774	0.770321	14.6629	0.626807	44.7219	0.526079	74.6773	0.734283	14.037	0.641523	26.1766
MAPK_Signaling _Pathway	0.807942	1.924	0.526202	0.839231	0.95782	7.00853	0.576596	5.268	0.734223	2.79547	0.618277	1.63077	0.582991	1.924	0.734743	0.6275	0.599944	2.93829
Mismatch_repair_effect	0.529964	4.096	0.779527	1.19231	0.81686	11.8776	0.706028	9.456	0.5208	4.79977	0.582924	2.55346	0.502184	4.096	0.682996	0.747	0.632907	4.73257
Mismatch_Repair_Pathway	0.598556	-11.584	0.788662	-7.87365	0.834758	-21.1871	0.714184	-8.751	0.514478	6.26384	0.565934	-9.34538	0.504496	-11.584	0.734743	-4.4615	0.62746	3.18086
Mitochondrial_Apopotosis_m_Pathway	0.734537	32.9107	0.63105	14.8527	0.924875	45.4921	0.613653	16.772	0.8634	11.0801	0.670041	15.8869	0.710432	32.9107	0.508272	8.172	0.741189	13.5937
mTOR_Pathway	0.848375	0.720667	0.567548	0.8325	0.926927	3.13294	0.557801	0.596	0.663976	0.827093	0.529063	0.492308	0.535072	0.720667	0.721967	0.4055	0.55164	1.70114
NGF_p_Pathway	0.521781	2.32267	0.573317	5.86404	0.773142	8.02176	0.694326	5.537	0.724881	0.713372	0.610685	3.93038	0.849306	2.32267	0.513327	2.3325	0.598055	3.912
NHEJ_mechanisms_of_DSBs_repair_effect	0.61805	3.756	0.757212	1.36981	0.816632	6.94059	0.670213	5.002	0.6539	4.36453	0.684644	1.38846	0.581963	3.756	0.79807	0.569	0.505225	2.82771
Notch_Pathway	0.593261	1.534	0.535457	1.17019	0.966313	9.33412	0.61773	2.17	0.600305	0.807674	0.512146	1.45346	0.686023	1.534	0.503585	1.2065	0.714675	0.119714
Nucleotide_excision_repair_effect	0.567629	2.058	0.66246	1.90173	0.839147	8.45618	0.540071	3.497	0.570953	2.60907	0.633386	1.76808	0.619219	2.058	0.659007	1.235	0.803391	6.77514
p38_Signaling_Pathway	0.668111	53.034	0.558894	37.5348	0.907262	110.552	0.59078	29.819	0.740602	21.2115	0.588057	43.1988	0.591727	53.034	0.836029	12.0165	0.705058	60.2774
p53_Signaling_m_Pathway	0.545126	1.46267	0.55028	2.65308	0.695109	8.21853	0.528192	2.533	0.559325	1.3186	0.52646	1.66769	0.893885	1.46267	0.57261	1.285	0.743024	6.25171
PAK_Pathway	0.716607	35.4667	0.538982	21.4627	0.920258	70.2612	0.521277	20.213	0.811047	6.89012	0.687247	32.2865	0.74332	35.4667	0.770312	8.4345	0.57771	28.0323
PPAR_Pathway	0.799278	17.05	0.513942	7.12327	0.947674	30.9826	0.532624	5.72	0.802495	0.102674	0.527762	7.15769	0.757323	17.05	0.655882	3.293	0.52657	6.66257
PTEN_Pathway	0.634296	-2.37333	0.720793	-4.35212	0.550217	-0.557647	0.719681	-4.299	0.837633	2.5607	0.638302	-2.32885	0.641316	-2.37333	0.579228	-1.7865	0.561312	-1.37114
RANK_Signaling_in_Osteoclast_Pathway	0.667509	-0.244667	0.575681	4.19558	0.891017	9.76324	0.762411	6.432	0.632818	0.428256	0.544245	1.885	0.83222	-0.244667	0.519393	1.7915	0.540133	1.85343
RAS_Pathway	0.748977	27.6013	0.505769	21.0669	0.891587	41.8694	0.683688	28.135	0.793407	7.09523	0.523424	19.0662	0.602646	27.6013	0.718474	9.879	0.601112	22.8274
Regulation_of_telomere_length_and_cellular_immortalization_effect	0.737786	-0.202	0.582171	1.10423	0.859895	3.96382	0.60195	1.621	0.616533	1.45907	0.515327	1.11308	0.732528	-0.202	0.537776	0.848	0.753363	-0.406571
RNA_Polymerase_II_Complex_Pathway	0.76787	1.35067	0.703245	2.98288	0.732957	8.99294	0.631738	7.39	0.729341	7.72384	0.546053	4.20577	0.737153	1.35067	0.65046	2.875	0.585436	3.754
Sister_chromatid_cohesion_effect	0.625993	0.446667	0.628926	0.974423	0.586126	0.927353	0.773759	4.226	0.619779	2.065	0.553644	1.77923	0.700283	0.446667	0.611673	0.7645	0.612285	1.942
SMAD_m_Pathway	0.584116	-1.36667	0.668349	-1.41288	0.672766	0.649412	0.62234	-0.994	0.63183	-6.06198	0.516773	-4.06154	0.591984	-1.36667	0.51443	-2.7745	0.675653	-6.76486
Spindle_assembly_and_chromosome_separation_effect	0.709627	3.74933	0.738502	0.635769	0.749544	4.62	0.626773	3.369	0.605949	3.01407	0.628615	1.16423	0.531603	3.74933	0.801287	-0.0265	0.509728	2.14343
Start_of_DNA_replication_in_early_S_phase_effect	0.720457	11.9613	0.798838	1.84231	0.781179	17.6847	0.645745	12.865	0.626891	11.3385	0.542799	5.01654	0.554085	11.9613	0.773438	0.959	0.535353	5.20343
STAT3_Pathway	0.584356	18.572	0.610657	20.1362	0.850889	64.7174	0.620213	17.816	0.664004	14.4224	0.580321	25.6081	0.584147	18.572	0.835938	5.6095	0.816009	48.2434
TGF_beta_Pathway	0.615884	1.634	0.63746	0.334615	0.602314	0.616765	0.693262	-0.456	0.644163	1.52244	0.631723	0.326154	0.541495	1.634	0.538787	0.614	0.656309	1.898
TNF_m_Pathway	0.82503	1.986	0.577845	0.757308	0.560818	1.10147	0.55922	0.523	0.598781	0.587209	0.699971	1.45192	0.685123	1.986	0.662132	0.245	0.524124	0.737429
TNF_p_Pathway	0.703851	-0.06	0.516026	1.13115	0.633778	1.97059	0.701418	2.714	0.678398	1.69093	0.61083	0.610385	0.879753	-0.06	0.640993	0.301	0.593774	0.581429
TRAF_m_Pathway	0.622503	0.777333	0.507732	0.946731	0.617362	1.53441	0.684574	-0.502	0.60403	0.691977	0.513086	0.465769	0.673433	0.777333	0.601379	0.164	0.702501	-0.228571
TRAF_p_Pathway	0.706137	2.38067	0.592268	6.24923	0.885773	19.6762	0.512589	6.017	0.556446	4.68651	0.541787	4.62346	0.521711	2.38067	0.774448	1.6225	0.642968	8.53714
Transcription_of_mRNA_Pathway	0.790854	0.698	0.691907	2.59519	0.761685	8.18794	0.645035	6.7	0.727704	6.68174	0.541209	3.64654	0.720067	0.698	0.65625	2.4715	0.627126	2.64486
Transition_and_termination_of_DNA_replication_effect	0.794465	5.57733	0.764183	0.544615	0.882866	7.14588	0.596099	3.815	0.574029	3.08791	0.618855	1.33808	0.673818	5.57733	0.677849	0.6945	0.544636	2.11686
Translation_Regulation_of_EIF4F_activity	0.622383	3.29	0.519872	3.80423	0.557399	1.94088	0.627305	4.024	0.609562	3.66372	0.51229	2.54769	0.656218	3.29	0.565993	1.8995	0.666871	1.14571
Ubiquitin_Proteasome_Pathway	0.533454	8.13533	0.633213	10.1394	0.709929	16.5315	0.70656	17.948	0.593813	12.4951	0.543161	9.66577	0.650308	8.13533	0.627206	6.4895	0.578822	7.72086
VEGF_Pathway	0.561733	1.85267	0.699519	4.8975	0.860066	7.91118	0.810461	6.625	0.852365	-4.05558	0.686669	4.14038	0.56629	1.85267	0.642279	2.9465	0.818066	-4.89971
Wnt_Pathway	0.83213	35.27	0.594992	16.4125	0.918035	43.4356	0.641489	22.455	0.693159	10.1165	0.664401	23.3773	0.700411	35.27	0.726379	8.5625	0.504002	16.4963
